# Supplementary material for: Structural dynamics of protein-protein association involved in the light-induced transition of Avena sativa LOV2 protein
Source: Nat Commun. 2024 Aug 14;15:6991. doi: 10.1038/s41467-024-51461-z (PMC11324726; doi:10.1038/s41467-024-51461-z)
Supplement: Supplementary file 4 — Supplementary Data 1 [file 41467_2024_51461_MOESM4_ESM.xlsx]

## Sheet: Primers
	Primer sequences
I427V_primer1	5'-CTATCGGACGCGAATATAACGGGATTATCTGGCAATCTT-3'
I427V_primer1	5'-AAGATTGCCAGATAATCCCGTTATATTCGCGTCCGATAG-3'
K413E_primer1	5'-GGTCAGTAATGACAAAGTTCTCCTCAATACGTTCAAGTGTAGT-3'
K413E_primer2	5'-ACTACACTTGAACGTATTGAGGAGAACTTTGTCATTACTGACC-3'
E475K_primer1	5'-CTGAACAGTGACCTTTGTTTGGTTATCTATGGCATCTCTAAT-3'
E475K_primer2	5'-ATTAGAGATGCCATAGATAACCAAACAAAGGTCACTGTTCAG-3'
ΔJα_primer1	5'-TACTTCCAATCCAATGCAGCATTGGCTACTACACTTGAACGTATTGA-3'
ΔJα_primer2	5'-TTATCCACTTCCAATGTTATTAGACGTGCTCAGTCCCATCCAG-3'
ΔA'α_primer1	5'-TACTTCCAATCCAATGCAGAAAAGAACTTCGTTATCACCGAC-3'
ΔA'α_primer2	5'-TTATCCACTTCCAATGTTATTACAACTCCTTTGCTGCCTCGTC-3'
ΔJα/ΔA'α_primer1	5'-TACTTCCAATCCAATGCAGAAAAGAACTTCGTTATCACCGAC-3'
ΔJα/ΔA'α_primer2	5'-TTATCCACTTCCAATGTTATTAGACGTGCTCAGTCCCATCCAG-3'
