# Supplementary material for: Structural dynamics of protein-protein association involved in the light-induced transition of Avena sativa LOV2 protein
Source: Nat Commun. 2024 Aug 14;15:6991. doi: 10.1038/s41467-024-51461-z (PMC11324726; doi:10.1038/s41467-024-51461-z)
Supplement: Supplementary file 5 — Supplementary Data 2 [file 41467_2024_51461_MOESM5_ESM.txt]

Initial structure of monomer conformation
ATOM      1  N   PHE   403      26.960  25.730  50.890  1.00  0.00           N
ATOM      2  H1  PHE   403      26.340  24.920  51.100  1.00  0.00           H
ATOM      3  H2  PHE   403      27.690  25.400  50.220  1.00  0.00           H
ATOM      4  H3  PHE   403      27.530  25.970  51.730  1.00  0.00           H
ATOM      5  CA  PHE   403      26.220  26.790  50.110  1.00  0.00           C
ATOM      6  HA  PHE   403      25.470  27.190  50.780  1.00  0.00           H
ATOM      7  CB  PHE   403      27.180  27.860  49.670  1.00  0.00           C
ATOM      8  HB1 PHE   403      28.030  27.480  49.070  1.00  0.00           H
ATOM      9  HB2 PHE   403      26.550  28.520  49.030  1.00  0.00           H
ATOM     10  CG  PHE   403      27.710  28.670  50.770  1.00  0.00           C
ATOM     11  CD1 PHE   403      26.890  29.660  51.370  1.00  0.00           C
ATOM     12  HD1 PHE   403      25.880  29.740  51.000  1.00  0.00           H
ATOM     13  CE1 PHE   403      27.370  30.580  52.300  1.00  0.00           C
ATOM     14  HE1 PHE   403      26.790  31.350  52.790  1.00  0.00           H
ATOM     15  CZ  PHE   403      28.790  30.500  52.720  1.00  0.00           C
ATOM     16  HZ  PHE   403      29.160  31.210  53.450  1.00  0.00           H
ATOM     17  CD2 PHE   403      29.040  28.540  51.250  1.00  0.00           C
ATOM     18  HD2 PHE   403      29.650  27.710  50.930  1.00  0.00           H
ATOM     19  CE2 PHE   403      29.580  29.520  52.100  1.00  0.00           C
ATOM     20  HE2 PHE   403      30.650  29.480  52.230  1.00  0.00           H
ATOM     21  C   PHE   403      25.410  26.250  48.870  1.00  0.00           C
ATOM     22  O   PHE   403      25.990  25.960  47.840  1.00  0.00           O
ATOM     23  N   LEU   404      24.060  26.120  49.040  1.00  0.00           N
ATOM     24  HN  LEU   404      23.710  26.360  49.940  1.00  0.00           H
ATOM     25  CA  LEU   404      23.140  25.540  48.040  1.00  0.00           C
ATOM     26  HA  LEU   404      23.430  24.550  47.720  1.00  0.00           H
ATOM     27  CB  LEU   404      21.750  25.390  48.650  1.00  0.00           C
ATOM     28  HB1 LEU   404      21.500  26.400  49.070  1.00  0.00           H
ATOM     29  HB2 LEU   404      21.000  25.130  47.880  1.00  0.00           H
ATOM     30  CG  LEU   404      21.640  24.410  49.870  1.00  0.00           C
ATOM     31  HG  LEU   404      22.280  24.720  50.720  1.00  0.00           H
ATOM     32  CD1 LEU   404      20.200  24.340  50.430  1.00  0.00           C
ATOM     33 1HD1 LEU   404      20.150  23.650  51.300  1.00  0.00           H
ATOM     34 2HD1 LEU   404      19.860  25.350  50.730  1.00  0.00           H
ATOM     35 3HD1 LEU   404      19.600  23.870  49.620  1.00  0.00           H
ATOM     36  CD2 LEU   404      22.070  22.950  49.570  1.00  0.00           C
ATOM     37 1HD2 LEU   404      21.740  22.180  50.310  1.00  0.00           H
ATOM     38 2HD2 LEU   404      21.520  22.570  48.680  1.00  0.00           H
ATOM     39 3HD2 LEU   404      23.170  22.920  49.500  1.00  0.00           H
ATOM     40  C   LEU   404      23.070  26.350  46.760  1.00  0.00           C
ATOM     41  O   LEU   404      23.010  27.570  46.910  1.00  0.00           O
ATOM     42  N   ALA   405      23.020  25.720  45.580  1.00  0.00           N
ATOM     43  HN  ALA   405      22.910  24.730  45.470  1.00  0.00           H
ATOM     44  CA  ALA   405      23.010  26.430  44.300  1.00  0.00           C
ATOM     45  HA  ALA   405      23.900  27.040  44.220  1.00  0.00           H
ATOM     46  CB  ALA   405      22.970  25.420  43.210  1.00  0.00           C
ATOM     47  HB1 ALA   405      23.310  25.870  42.250  1.00  0.00           H
ATOM     48  HB2 ALA   405      23.760  24.650  43.350  1.00  0.00           H
ATOM     49  HB3 ALA   405      21.990  24.930  43.060  1.00  0.00           H
ATOM     50  C   ALA   405      21.810  27.400  44.210  1.00  0.00           C
ATOM     51  O   ALA   405      20.740  26.900  44.650  1.00  0.00           O
ATOM     52  N   THR   406      21.910  28.650  43.750  1.00  0.00           N
ATOM     53  HN  THR   406      22.790  29.070  43.520  1.00  0.00           H
ATOM     54  CA  THR   406      20.740  29.480  43.500  1.00  0.00           C
ATOM     55  HA  THR   406      20.000  29.210  44.250  1.00  0.00           H
ATOM     56  CB  THR   406      21.000  30.990  43.670  1.00  0.00           C
ATOM     57  HB  THR   406      20.130  31.670  43.580  1.00  0.00           H
ATOM     58  OG1 THR   406      22.090  31.370  42.710  1.00  0.00           O
ATOM     59  HG1 THR   406      22.890  30.990  43.080  1.00  0.00           H
ATOM     60  CG2 THR   406      21.420  31.140  45.150  1.00  0.00           C
ATOM     61 1HG2 THR   406      21.810  32.180  45.230  1.00  0.00           H
ATOM     62 2HG2 THR   406      20.680  30.850  45.920  1.00  0.00           H
ATOM     63 3HG2 THR   406      22.330  30.530  45.340  1.00  0.00           H
ATOM     64  C   THR   406      20.050  29.150  42.200  1.00  0.00           C
ATOM     65  O   THR   406      20.680  28.570  41.310  1.00  0.00           O
ATOM     66  N   THR   407      18.790  29.600  41.990  1.00  0.00           N
ATOM     67  HN  THR   407      18.410  30.110  42.750  1.00  0.00           H
ATOM     68  CA  THR   407      18.140  29.440  40.610  1.00  0.00           C
ATOM     69  HA  THR   407      18.010  28.410  40.310  1.00  0.00           H
ATOM     70  CB  THR   407      16.710  30.080  40.580  1.00  0.00           C
ATOM     71  HB  THR   407      16.920  31.140  40.870  1.00  0.00           H
ATOM     72  OG1 THR   407      15.820  29.540  41.510  1.00  0.00           O
ATOM     73  HG1 THR   407      15.450  28.770  41.070  1.00  0.00           H
ATOM     74  CG2 THR   407      15.920  29.990  39.240  1.00  0.00           C
ATOM     75 1HG2 THR   407      14.920  30.480  39.250  1.00  0.00           H
ATOM     76 2HG2 THR   407      16.460  30.610  38.500  1.00  0.00           H
ATOM     77 3HG2 THR   407      15.830  28.940  38.880  1.00  0.00           H
ATOM     78  C   THR   407      18.960  30.120  39.490  1.00  0.00           C
ATOM     79  O   THR   407      19.190  29.630  38.390  1.00  0.00           O
ATOM     80  N   LEU   408      19.580  31.320  39.840  1.00  0.00           N
ATOM     81  HN  LEU   408      19.290  31.870  40.630  1.00  0.00           H
ATOM     82  CA  LEU   408      20.660  31.910  39.000  1.00  0.00           C
ATOM     83  HA  LEU   408      20.250  31.990  38.000  1.00  0.00           H
ATOM     84  CB  LEU   408      20.980  33.300  39.500  1.00  0.00           C
ATOM     85  HB1 LEU   408      20.160  33.980  39.190  1.00  0.00           H
ATOM     86  HB2 LEU   408      21.220  33.280  40.580  1.00  0.00           H
ATOM     87  CG  LEU   408      22.120  34.010  38.840  1.00  0.00           C
ATOM     88  HG  LEU   408      23.070  33.430  38.850  1.00  0.00           H
ATOM     89  CD1 LEU   408      21.870  34.300  37.310  1.00  0.00           C
ATOM     90 1HD1 LEU   408      22.660  34.990  36.960  1.00  0.00           H
ATOM     91 2HD1 LEU   408      21.870  33.390  36.670  1.00  0.00           H
ATOM     92 3HD1 LEU   408      20.920  34.880  37.350  1.00  0.00           H
ATOM     93  CD2 LEU   408      22.380  35.300  39.620  1.00  0.00           C
ATOM     94 1HD2 LEU   408      23.330  35.720  39.240  1.00  0.00           H
ATOM     95 2HD2 LEU   408      21.490  35.960  39.620  1.00  0.00           H
ATOM     96 3HD2 LEU   408      22.460  35.090  40.710  1.00  0.00           H
ATOM     97  C   LEU   408      21.860  30.990  38.740  1.00  0.00           C
ATOM     98  O   LEU   408      22.260  30.750  37.640  1.00  0.00           O
ATOM     99  N   GLU   409      22.470  30.340  39.780  1.00  0.00           N
ATOM    100  HN  GLU   409      22.130  30.580  40.690  1.00  0.00           H
ATOM    101  CA  GLU   409      23.520  29.350  39.630  1.00  0.00           C
ATOM    102  HA  GLU   409      24.290  29.860  39.060  1.00  0.00           H
ATOM    103  CB  GLU   409      24.200  29.110  41.000  1.00  0.00           C
ATOM    104  HB1 GLU   409      23.330  28.780  41.620  1.00  0.00           H
ATOM    105  HB2 GLU   409      24.900  28.250  40.880  1.00  0.00           H
ATOM    106  CG  GLU   409      24.860  30.340  41.480  1.00  0.00           C
ATOM    107  HG1 GLU   409      25.680  30.540  40.760  1.00  0.00           H
ATOM    108  HG2 GLU   409      24.270  31.270  41.330  1.00  0.00           H
ATOM    109  CD  GLU   409      25.290  30.250  42.900  1.00  0.00           C
ATOM    110  OE1 GLU   409      24.370  29.940  43.840  1.00  0.00           O
ATOM    111  OE2 GLU   409      26.470  30.430  43.180  1.00  0.00           O
ATOM    112  C   GLU   409      23.150  28.080  38.820  1.00  0.00           C
ATOM    113  O   GLU   409      24.000  27.430  38.180  1.00  0.00           O
ATOM    114  N   ARG   410      21.860  27.690  38.820  1.00  0.00           N
ATOM    115  HN  ARG   410      21.220  28.150  39.440  1.00  0.00           H
ATOM    116  CA  ARG   410      21.370  26.550  38.220  1.00  0.00           C
ATOM    117  HA  ARG   410      22.130  25.780  38.170  1.00  0.00           H
ATOM    118  CB  ARG   410      20.140  25.970  38.960  1.00  0.00           C
ATOM    119  HB1 ARG   410      19.350  26.750  38.900  1.00  0.00           H
ATOM    120  HB2 ARG   410      19.870  25.020  38.450  1.00  0.00           H
ATOM    121  CG  ARG   410      20.480  25.500  40.420  1.00  0.00           C
ATOM    122  HG1 ARG   410      21.210  24.660  40.410  1.00  0.00           H
ATOM    123  HG2 ARG   410      21.050  26.290  40.960  1.00  0.00           H
ATOM    124  CD  ARG   410      19.250  25.100  41.260  1.00  0.00           C
ATOM    125  HD1 ARG   410      19.430  24.780  42.310  1.00  0.00           H
ATOM    126  HD2 ARG   410      18.520  25.940  41.320  1.00  0.00           H
ATOM    127  NE  ARG   410      18.590  23.990  40.520  1.00  0.00           N
ATOM    128  HE  ARG   410      19.180  23.370  40.010  1.00  0.00           H
ATOM    129  CZ  ARG   410      17.310  23.710  40.510  1.00  0.00           C
ATOM    130  NH1 ARG   410      16.370  24.220  41.270  1.00  0.00           N
ATOM    131 1HH1 ARG   410      16.640  24.810  42.030  1.00  0.00           H
ATOM    132 2HH1 ARG   410      15.410  23.990  41.120  1.00  0.00           H
ATOM    133  NH2 ARG   410      16.870  22.770  39.710  1.00  0.00           N
ATOM    134 1HH2 ARG   410      17.520  22.440  39.020  1.00  0.00           H
ATOM    135 2HH2 ARG   410      15.970  22.410  39.930  1.00  0.00           H
ATOM    136  C   ARG   410      20.970  26.710  36.800  1.00  0.00           C
ATOM    137  O   ARG   410      20.630  25.780  36.110  1.00  0.00           O
ATOM    138  N   ILE   411      21.080  27.960  36.280  1.00  0.00           N
ATOM    139  HN  ILE   411      21.490  28.620  36.900  1.00  0.00           H
ATOM    140  CA  ILE   411      21.050  28.050  34.840  1.00  0.00           C
ATOM    141  HA  ILE   411      20.150  27.560  34.490  1.00  0.00           H
ATOM    142  CB  ILE   411      21.040  29.530  34.400  1.00  0.00           C
ATOM    143  HB  ILE   411      21.850  30.160  34.850  1.00  0.00           H
ATOM    144  CG2 ILE   411      21.210  29.730  32.870  1.00  0.00           C
ATOM    145 1HG2 ILE   411      21.210  30.800  32.550  1.00  0.00           H
ATOM    146 2HG2 ILE   411      22.050  29.240  32.340  1.00  0.00           H
ATOM    147 3HG2 ILE   411      20.350  29.280  32.320  1.00  0.00           H
ATOM    148  CG1 ILE   411      19.760  30.160  34.810  1.00  0.00           C
ATOM    149 1HG1 ILE   411      18.920  29.890  34.130  1.00  0.00           H
ATOM    150 2HG1 ILE   411      19.380  29.660  35.730  1.00  0.00           H
ATOM    151  CD  ILE   411      19.780  31.730  35.070  1.00  0.00           C
ATOM    152  HD1 ILE   411      18.950  32.150  35.680  1.00  0.00           H
ATOM    153  HD2 ILE   411      20.710  32.020  35.620  1.00  0.00           H
ATOM    154  HD3 ILE   411      19.830  32.210  34.070  1.00  0.00           H
ATOM    155  C   ILE   411      22.180  27.260  34.130  1.00  0.00           C
ATOM    156  O   ILE   411      23.340  27.220  34.510  1.00  0.00           O
ATOM    157  N   GLU   412      21.830  26.590  33.030  1.00  0.00           N
ATOM    158  HN  GLU   412      20.860  26.540  32.810  1.00  0.00           H
ATOM    159  CA  GLU   412      22.730  25.640  32.440  1.00  0.00           C
ATOM    160  HA  GLU   412      23.160  25.040  33.220  1.00  0.00           H
ATOM    161  CB  GLU   412      21.820  24.660  31.580  1.00  0.00           C
ATOM    162  HB1 GLU   412      21.330  25.220  30.760  1.00  0.00           H
ATOM    163  HB2 GLU   412      22.420  23.930  30.990  1.00  0.00           H
ATOM    164  CG  GLU   412      20.880  23.820  32.550  1.00  0.00           C
ATOM    165  HG1 GLU   412      21.350  23.070  33.220  1.00  0.00           H
ATOM    166  HG2 GLU   412      20.280  24.470  33.230  1.00  0.00           H
ATOM    167  CD  GLU   412      19.870  22.910  31.870  1.00  0.00           C
ATOM    168  OE1 GLU   412      19.630  22.900  30.610  1.00  0.00           O
ATOM    169  OE2 GLU   412      19.160  22.110  32.570  1.00  0.00           O
ATOM    170  C   GLU   412      23.850  26.160  31.560  1.00  0.00           C
ATOM    171  O   GLU   412      24.000  25.780  30.400  1.00  0.00           O
ATOM    172  N   LYS   413      24.680  27.070  32.100  1.00  0.00           N
ATOM    173  HN  LYS   413      24.530  27.330  33.050  1.00  0.00           H
ATOM    174  CA  LYS   413      25.710  27.770  31.370  1.00  0.00           C
ATOM    175  HA  LYS   413      25.970  27.210  30.480  1.00  0.00           H
ATOM    176  CB  LYS   413      25.330  29.240  31.160  1.00  0.00           C
ATOM    177  HB1 LYS   413      24.850  29.600  32.100  1.00  0.00           H
ATOM    178  HB2 LYS   413      26.200  29.820  30.780  1.00  0.00           H
ATOM    179  CG  LYS   413      24.170  29.450  30.100  1.00  0.00           C
ATOM    180  HG1 LYS   413      23.220  28.950  30.410  1.00  0.00           H
ATOM    181  HG2 LYS   413      24.090  30.550  29.970  1.00  0.00           H
ATOM    182  CD  LYS   413      24.590  28.880  28.700  1.00  0.00           C
ATOM    183  HD1 LYS   413      25.510  29.420  28.390  1.00  0.00           H
ATOM    184  HD2 LYS   413      24.870  27.800  28.690  1.00  0.00           H
ATOM    185  CE  LYS   413      23.530  29.120  27.580  1.00  0.00           C
ATOM    186  HE1 LYS   413      22.570  28.660  27.910  1.00  0.00           H
ATOM    187  HE2 LYS   413      23.310  30.200  27.450  1.00  0.00           H
ATOM    188  NZ  LYS   413      23.890  28.660  26.240  1.00  0.00           N
ATOM    189  HZ1 LYS   413      24.140  29.410  25.570  1.00  0.00           H
ATOM    190  HZ2 LYS   413      24.760  28.090  26.280  1.00  0.00           H
ATOM    191  HZ3 LYS   413      23.140  28.050  25.860  1.00  0.00           H
ATOM    192  C   LYS   413      26.930  27.750  32.390  1.00  0.00           C
ATOM    193  O   LYS   413      26.790  27.550  33.650  1.00  0.00           O
ATOM    194  N   ASN   414      28.150  28.050  31.840  1.00  0.00           N
ATOM    195  HN  ASN   414      28.180  28.260  30.870  1.00  0.00           H
ATOM    196  CA  ASN   414      29.390  28.040  32.580  1.00  0.00           C
ATOM    197  HA  ASN   414      29.360  27.470  33.500  1.00  0.00           H
ATOM    198  CB  ASN   414      30.390  27.130  31.760  1.00  0.00           C
ATOM    199  HB1 ASN   414      29.960  26.110  31.680  1.00  0.00           H
ATOM    200  HB2 ASN   414      30.450  27.570  30.740  1.00  0.00           H
ATOM    201  CG  ASN   414      31.720  27.060  32.430  1.00  0.00           C
ATOM    202  OD1 ASN   414      31.880  27.530  33.570  1.00  0.00           O
ATOM    203  ND2 ASN   414      32.700  26.510  31.700  1.00  0.00           N
ATOM    204 1HD2 ASN   414      32.440  26.290  30.760  1.00  0.00           H
ATOM    205 2HD2 ASN   414      33.670  26.650  31.910  1.00  0.00           H
ATOM    206  C   ASN   414      29.800  29.470  32.920  1.00  0.00           C
ATOM    207  O   ASN   414      30.320  30.200  32.090  1.00  0.00           O
ATOM    208  N   PHE   415      29.620  29.860  34.200  1.00  0.00           N
ATOM    209  HN  PHE   415      29.240  29.280  34.920  1.00  0.00           H
ATOM    210  CA  PHE   415      29.750  31.260  34.490  1.00  0.00           C
ATOM    211  HA  PHE   415      30.730  31.560  34.140  1.00  0.00           H
ATOM    212  CB  PHE   415      28.600  32.170  33.890  1.00  0.00           C
ATOM    213  HB1 PHE   415      28.950  33.200  34.100  1.00  0.00           H
ATOM    214  HB2 PHE   415      28.360  32.080  32.810  1.00  0.00           H
ATOM    215  CG  PHE   415      27.330  31.990  34.620  1.00  0.00           C
ATOM    216  CD1 PHE   415      26.870  33.010  35.520  1.00  0.00           C
ATOM    217  HD1 PHE   415      27.340  33.990  35.540  1.00  0.00           H
ATOM    218  CE1 PHE   415      25.580  32.840  36.130  1.00  0.00           C
ATOM    219  HE1 PHE   415      25.350  33.590  36.880  1.00  0.00           H
ATOM    220  CZ  PHE   415      24.830  31.720  35.830  1.00  0.00           C
ATOM    221  HZ  PHE   415      23.860  31.530  36.270  1.00  0.00           H
ATOM    222  CD2 PHE   415      26.480  30.900  34.310  1.00  0.00           C
ATOM    223  HD2 PHE   415      26.850  30.160  33.610  1.00  0.00           H
ATOM    224  CE2 PHE   415      25.310  30.710  34.970  1.00  0.00           C
ATOM    225  HE2 PHE   415      24.650  29.880  34.770  1.00  0.00           H
ATOM    226  C   PHE   415      29.870  31.590  35.970  1.00  0.00           C
ATOM    227  O   PHE   415      29.420  30.880  36.840  1.00  0.00           O
ATOM    228  N   VAL   416      30.550  32.760  36.200  1.00  0.00           N
ATOM    229  HN  VAL   416      31.090  33.330  35.590  1.00  0.00           H
ATOM    230  CA  VAL   416      30.630  33.330  37.540  1.00  0.00           C
ATOM    231  HA  VAL   416      29.860  32.930  38.190  1.00  0.00           H
ATOM    232  CB  VAL   416      32.000  33.290  38.240  1.00  0.00           C
ATOM    233  HB  VAL   416      31.950  33.910  39.160  1.00  0.00           H
ATOM    234  CG1 VAL   416      32.230  31.820  38.590  1.00  0.00           C
ATOM    235 1HG1 VAL   416      33.050  31.790  39.330  1.00  0.00           H
ATOM    236 2HG1 VAL   416      31.370  31.270  39.020  1.00  0.00           H
ATOM    237 3HG1 VAL   416      32.490  31.170  37.730  1.00  0.00           H
ATOM    238  CG2 VAL   416      33.160  33.730  37.310  1.00  0.00           C
ATOM    239 1HG2 VAL   416      33.070  34.800  37.050  1.00  0.00           H
ATOM    240 2HG2 VAL   416      34.070  33.630  37.930  1.00  0.00           H
ATOM    241 3HG2 VAL   416      33.180  33.030  36.450  1.00  0.00           H
ATOM    242  C   VAL   416      30.250  34.830  37.480  1.00  0.00           C
ATOM    243  O   VAL   416      30.250  35.490  36.440  1.00  0.00           O
ATOM    244  N   ILE   417      29.890  35.420  38.670  1.00  0.00           N
ATOM    245  HN  ILE   417      29.930  34.920  39.530  1.00  0.00           H
ATOM    246  CA  ILE   417      29.580  36.930  38.860  1.00  0.00           C
ATOM    247  HA  ILE   417      30.000  37.510  38.060  1.00  0.00           H
ATOM    248  CB  ILE   417      27.970  37.180  39.000  1.00  0.00           C
ATOM    249  HB  ILE   417      27.710  36.710  39.970  1.00  0.00           H
ATOM    250  CG2 ILE   417      27.700  38.730  39.160  1.00  0.00           C
ATOM    251 1HG2 ILE   417      26.630  38.930  39.390  1.00  0.00           H
ATOM    252 2HG2 ILE   417      28.320  39.230  39.940  1.00  0.00           H
ATOM    253 3HG2 ILE   417      27.880  39.310  38.230  1.00  0.00           H
ATOM    254  CG1 ILE   417      27.120  36.560  37.890  1.00  0.00           C
ATOM    255 1HG1 ILE   417      27.360  37.010  36.900  1.00  0.00           H
ATOM    256 2HG1 ILE   417      27.260  35.460  37.760  1.00  0.00           H
ATOM    257  CD  ILE   417      25.620  36.880  38.160  1.00  0.00           C
ATOM    258  HD1 ILE   417      24.990  36.400  37.390  1.00  0.00           H
ATOM    259  HD2 ILE   417      25.430  36.500  39.190  1.00  0.00           H
ATOM    260  HD3 ILE   417      25.470  37.980  38.150  1.00  0.00           H
ATOM    261  C   ILE   417      30.290  37.360  40.120  1.00  0.00           C
ATOM    262  O   ILE   417      30.350  36.770  41.210  1.00  0.00           O
ATOM    263  N   THR   418      31.010  38.490  39.920  1.00  0.00           N
ATOM    264  HN  THR   418      30.860  39.100  39.140  1.00  0.00           H
ATOM    265  CA  THR   418      32.030  39.010  40.880  1.00  0.00           C
ATOM    266  HA  THR   418      31.850  38.460  41.790  1.00  0.00           H
ATOM    267  CB  THR   418      33.500  38.800  40.510  1.00  0.00           C
ATOM    268  HB  THR   418      34.040  39.020  41.460  1.00  0.00           H
ATOM    269  OG1 THR   418      34.120  39.750  39.580  1.00  0.00           O
ATOM    270  HG1 THR   418      34.290  40.550  40.090  1.00  0.00           H
ATOM    271  CG2 THR   418      33.890  37.370  39.950  1.00  0.00           C
ATOM    272 1HG2 THR   418      33.660  36.670  40.780  1.00  0.00           H
ATOM    273 2HG2 THR   418      33.280  37.100  39.070  1.00  0.00           H
ATOM    274 3HG2 THR   418      34.950  37.350  39.640  1.00  0.00           H
ATOM    275  C   THR   418      31.690  40.470  41.220  1.00  0.00           C
ATOM    276  O   THR   418      31.100  41.270  40.420  1.00  0.00           O
ATOM    277  N   ASP   419      32.020  40.820  42.480  1.00  0.00           N
ATOM    278  HN  ASP   419      32.450  40.170  43.100  1.00  0.00           H
ATOM    279  CA  ASP   419      31.500  42.080  43.090  1.00  0.00           C
ATOM    280  HA  ASP   419      30.790  42.530  42.410  1.00  0.00           H
ATOM    281  CB  ASP   419      30.800  41.790  44.440  1.00  0.00           C
ATOM    282  HB1 ASP   419      29.900  41.150  44.300  1.00  0.00           H
ATOM    283  HB2 ASP   419      31.500  41.160  45.030  1.00  0.00           H
ATOM    284  CG  ASP   419      30.220  42.970  45.240  1.00  0.00           C
ATOM    285  OD1 ASP   419      30.640  44.130  44.970  1.00  0.00           O
ATOM    286  OD2 ASP   419      29.260  42.720  46.040  1.00  0.00           O
ATOM    287  C   ASP   419      32.730  43.010  43.290  1.00  0.00           C
ATOM    288  O   ASP   419      33.620  42.720  44.120  1.00  0.00           O
ATOM    289  N   PRO   420      32.950  44.060  42.570  1.00  0.00           N
ATOM    290  CD  PRO   420      32.060  44.480  41.510  1.00  0.00           C
ATOM    291  HD1 PRO   420      31.080  44.750  41.960  1.00  0.00           H
ATOM    292  HD2 PRO   420      32.100  43.720  40.710  1.00  0.00           H
ATOM    293  CA  PRO   420      34.240  44.760  42.600  1.00  0.00           C
ATOM    294  HA  PRO   420      35.010  44.010  42.580  1.00  0.00           H
ATOM    295  CB  PRO   420      34.170  45.550  41.280  1.00  0.00           C
ATOM    296  HB1 PRO   420      34.590  46.560  41.470  1.00  0.00           H
ATOM    297  HB2 PRO   420      34.710  45.060  40.440  1.00  0.00           H
ATOM    298  CG  PRO   420      32.620  45.820  41.040  1.00  0.00           C
ATOM    299  HG1 PRO   420      32.300  46.710  41.620  1.00  0.00           H
ATOM    300  HG2 PRO   420      32.470  45.890  39.940  1.00  0.00           H
ATOM    301  C   PRO   420      34.330  45.650  43.810  1.00  0.00           C
ATOM    302  O   PRO   420      35.370  46.250  44.070  1.00  0.00           O
ATOM    303  N   ARG   421      33.210  45.850  44.610  1.00  0.00           N
ATOM    304  HN  ARG   421      32.370  45.400  44.310  1.00  0.00           H
ATOM    305  CA  ARG   421      33.370  46.460  45.940  1.00  0.00           C
ATOM    306  HA  ARG   421      33.960  47.340  45.780  1.00  0.00           H
ATOM    307  CB  ARG   421      31.950  46.860  46.530  1.00  0.00           C
ATOM    308  HB1 ARG   421      31.250  46.010  46.520  1.00  0.00           H
ATOM    309  HB2 ARG   421      32.040  47.270  47.560  1.00  0.00           H
ATOM    310  CG  ARG   421      31.250  48.020  45.780  1.00  0.00           C
ATOM    311  HG1 ARG   421      31.870  48.920  45.950  1.00  0.00           H
ATOM    312  HG2 ARG   421      31.280  47.850  44.680  1.00  0.00           H
ATOM    313  CD  ARG   421      29.760  48.160  46.160  1.00  0.00           C
ATOM    314  HD1 ARG   421      29.240  47.200  45.980  1.00  0.00           H
ATOM    315  HD2 ARG   421      29.750  48.530  47.210  1.00  0.00           H
ATOM    316  NE  ARG   421      29.200  49.170  45.150  1.00  0.00           N
ATOM    317  HE  ARG   421      29.800  49.720  44.580  1.00  0.00           H
ATOM    318  CZ  ARG   421      27.930  49.280  44.760  1.00  0.00           C
ATOM    319  NH1 ARG   421      27.000  48.810  45.600  1.00  0.00           N
ATOM    320 1HH1 ARG   421      27.330  48.360  46.430  1.00  0.00           H
ATOM    321 2HH1 ARG   421      26.050  48.870  45.280  1.00  0.00           H
ATOM    322  NH2 ARG   421      27.490  50.120  43.870  1.00  0.00           N
ATOM    323 1HH2 ARG   421      28.100  50.420  43.130  1.00  0.00           H
ATOM    324 2HH2 ARG   421      26.560  50.390  43.650  1.00  0.00           H
ATOM    325  C   ARG   421      34.020  45.580  46.990  1.00  0.00           C
ATOM    326  O   ARG   421      34.490  46.100  47.980  1.00  0.00           O
ATOM    327  N   LEU   422      33.930  44.260  46.920  1.00  0.00           N
ATOM    328  HN  LEU   422      33.420  43.890  46.150  1.00  0.00           H
ATOM    329  CA  LEU   422      34.560  43.380  47.980  1.00  0.00           C
ATOM    330  HA  LEU   422      34.490  43.820  48.960  1.00  0.00           H
ATOM    331  CB  LEU   422      33.920  42.010  48.010  1.00  0.00           C
ATOM    332  HB1 LEU   422      33.720  41.670  46.970  1.00  0.00           H
ATOM    333  HB2 LEU   422      34.580  41.270  48.510  1.00  0.00           H
ATOM    334  CG  LEU   422      32.530  41.910  48.710  1.00  0.00           C
ATOM    335  HG  LEU   422      31.970  42.770  48.280  1.00  0.00           H
ATOM    336  CD1 LEU   422      31.700  40.600  48.480  1.00  0.00           C
ATOM    337 1HD1 LEU   422      30.680  40.710  48.890  1.00  0.00           H
ATOM    338 2HD1 LEU   422      31.530  40.510  47.390  1.00  0.00           H
ATOM    339 3HD1 LEU   422      32.260  39.710  48.840  1.00  0.00           H
ATOM    340  CD2 LEU   422      32.600  42.430  50.180  1.00  0.00           C
ATOM    341 1HD2 LEU   422      31.580  42.400  50.600  1.00  0.00           H
ATOM    342 2HD2 LEU   422      33.240  41.770  50.820  1.00  0.00           H
ATOM    343 3HD2 LEU   422      32.960  43.480  50.100  1.00  0.00           H
ATOM    344  C   LEU   422      36.040  43.250  47.870  1.00  0.00           C
ATOM    345  O   LEU   422      36.550  43.520  46.760  1.00  0.00           O
ATOM    346  N   PRO   423      36.880  43.030  48.930  1.00  0.00           N
ATOM    347  CD  PRO   423      36.490  43.250  50.330  1.00  0.00           C
ATOM    348  HD1 PRO   423      35.910  42.390  50.720  1.00  0.00           H
ATOM    349  HD2 PRO   423      35.840  44.120  50.540  1.00  0.00           H
ATOM    350  CA  PRO   423      38.310  42.860  48.740  1.00  0.00           C
ATOM    351  HA  PRO   423      38.700  43.840  48.540  1.00  0.00           H
ATOM    352  CB  PRO   423      38.840  42.470  50.170  1.00  0.00           C
ATOM    353  HB1 PRO   423      38.790  41.380  50.350  1.00  0.00           H
ATOM    354  HB2 PRO   423      39.880  42.790  50.390  1.00  0.00           H
ATOM    355  CG  PRO   423      37.820  43.250  51.070  1.00  0.00           C
ATOM    356  HG1 PRO   423      37.950  42.780  52.070  1.00  0.00           H
ATOM    357  HG2 PRO   423      38.200  44.290  51.080  1.00  0.00           H
ATOM    358  C   PRO   423      38.730  41.870  47.650  1.00  0.00           C
ATOM    359  O   PRO   423      38.340  40.720  47.690  1.00  0.00           O
ATOM    360  N   ASP   424      39.570  42.310  46.700  1.00  0.00           N
ATOM    361  HN  ASP   424      39.890  43.240  46.830  1.00  0.00           H
ATOM    362  CA  ASP   424      40.110  41.570  45.560  1.00  0.00           C
ATOM    363  HA  ASP   424      40.860  42.270  45.230  1.00  0.00           H
ATOM    364  CB  ASP   424      40.670  40.230  46.040  1.00  0.00           C
ATOM    365  HB1 ASP   424      41.200  40.340  47.000  1.00  0.00           H
ATOM    366  HB2 ASP   424      39.880  39.450  46.110  1.00  0.00           H
ATOM    367  CG  ASP   424      41.810  39.720  45.110  1.00  0.00           C
ATOM    368  OD1 ASP   424      42.400  40.550  44.390  1.00  0.00           O
ATOM    369  OD2 ASP   424      42.170  38.540  45.180  1.00  0.00           O
ATOM    370  C   ASP   424      39.130  41.350  44.320  1.00  0.00           C
ATOM    371  O   ASP   424      39.540  40.790  43.390  1.00  0.00           O
ATOM    372  N   ASN   425      37.870  41.840  44.400  1.00  0.00           N
ATOM    373  HN  ASN   425      37.700  42.520  45.110  1.00  0.00           H
ATOM    374  CA  ASN   425      36.840  41.500  43.390  1.00  0.00           C
ATOM    375  HA  ASN   425      35.900  41.930  43.690  1.00  0.00           H
ATOM    376  CB  ASN   425      37.230  42.120  42.020  1.00  0.00           C
ATOM    377  HB1 ASN   425      37.690  43.100  42.250  1.00  0.00           H
ATOM    378  HB2 ASN   425      38.050  41.480  41.630  1.00  0.00           H
ATOM    379  CG  ASN   425      36.140  42.200  40.880  1.00  0.00           C
ATOM    380  OD1 ASN   425      34.970  41.760  41.020  1.00  0.00           O
ATOM    381  ND2 ASN   425      36.450  42.690  39.670  1.00  0.00           N
ATOM    382 1HD2 ASN   425      37.350  43.070  39.480  1.00  0.00           H
ATOM    383 2HD2 ASN   425      35.650  42.680  39.070  1.00  0.00           H
ATOM    384  C   ASN   425      36.610  40.000  43.230  1.00  0.00           C
ATOM    385  O   ASN   425      36.830  39.440  42.170  1.00  0.00           O
ATOM    386  N   PRO   426      36.070  39.450  44.340  1.00  0.00           N
ATOM    387  CD  PRO   426      35.580  40.230  45.510  1.00  0.00           C
ATOM    388  HD1 PRO   426      34.710  40.800  45.140  1.00  0.00           H
ATOM    389  HD2 PRO   426      36.390  40.770  46.050  1.00  0.00           H
ATOM    390  CA  PRO   426      35.890  38.060  44.490  1.00  0.00           C
ATOM    391  HA  PRO   426      36.620  37.400  44.050  1.00  0.00           H
ATOM    392  CB  PRO   426      35.900  37.870  46.050  1.00  0.00           C
ATOM    393  HB1 PRO   426      35.450  36.900  46.350  1.00  0.00           H
ATOM    394  HB2 PRO   426      36.990  37.920  46.260  1.00  0.00           H
ATOM    395  CG  PRO   426      35.090  39.140  46.480  1.00  0.00           C
ATOM    396  HG1 PRO   426      33.990  39.040  46.320  1.00  0.00           H
ATOM    397  HG2 PRO   426      35.130  39.300  47.580  1.00  0.00           H
ATOM    398  C   PRO   426      34.530  37.500  43.910  1.00  0.00           C
ATOM    399  O   PRO   426      33.600  38.200  43.650  1.00  0.00           O
ATOM    400  N   ILE   427      34.470  36.130  43.690  1.00  0.00           N
ATOM    401  HN  ILE   427      35.360  35.690  43.750  1.00  0.00           H
ATOM    402  CA  ILE   427      33.300  35.430  43.230  1.00  0.00           C
ATOM    403  HA  ILE   427      32.790  35.960  42.440  1.00  0.00           H
ATOM    404  CB  ILE   427      33.590  33.990  42.930  1.00  0.00           C
ATOM    405  HB  ILE   427      34.020  33.420  43.790  1.00  0.00           H
ATOM    406  CG2 ILE   427      32.330  33.240  42.510  1.00  0.00           C
ATOM    407 1HG2 ILE   427      32.600  32.270  42.050  1.00  0.00           H
ATOM    408 2HG2 ILE   427      31.860  32.940  43.470  1.00  0.00           H
ATOM    409 3HG2 ILE   427      31.720  33.830  41.800  1.00  0.00           H
ATOM    410  CG1 ILE   427      34.600  33.970  41.730  1.00  0.00           C
ATOM    411 1HG1 ILE   427      34.000  34.030  40.800  1.00  0.00           H
ATOM    412 2HG1 ILE   427      35.410  34.740  41.730  1.00  0.00           H
ATOM    413  CD  ILE   427      35.290  32.580  41.590  1.00  0.00           C
ATOM    414  HD1 ILE   427      34.530  31.770  41.700  1.00  0.00           H
ATOM    415  HD2 ILE   427      35.630  32.530  40.540  1.00  0.00           H
ATOM    416  HD3 ILE   427      36.070  32.440  42.370  1.00  0.00           H
ATOM    417  C   ILE   427      32.250  35.520  44.410  1.00  0.00           C
ATOM    418  O   ILE   427      32.470  35.460  45.600  1.00  0.00           O
ATOM    419  N   ILE   428      31.010  35.910  43.950  1.00  0.00           N
ATOM    420  HN  ILE   428      30.820  36.280  43.050  1.00  0.00           H
ATOM    421  CA  ILE   428      29.770  35.890  44.780  1.00  0.00           C
ATOM    422  HA  ILE   428      30.020  35.380  45.700  1.00  0.00           H
ATOM    423  CB  ILE   428      29.290  37.350  44.910  1.00  0.00           C
ATOM    424  HB  ILE   428      28.430  37.290  45.610  1.00  0.00           H
ATOM    425  CG2 ILE   428      30.460  38.130  45.590  1.00  0.00           C
ATOM    426 1HG2 ILE   428      30.170  39.200  45.640  1.00  0.00           H
ATOM    427 2HG2 ILE   428      30.620  37.810  46.640  1.00  0.00           H
ATOM    428 3HG2 ILE   428      31.390  38.040  44.990  1.00  0.00           H
ATOM    429  CG1 ILE   428      28.750  38.030  43.620  1.00  0.00           C
ATOM    430 1HG1 ILE   428      29.520  38.530  42.990  1.00  0.00           H
ATOM    431 2HG1 ILE   428      28.300  37.180  43.050  1.00  0.00           H
ATOM    432  CD  ILE   428      27.630  39.030  43.920  1.00  0.00           C
ATOM    433  HD1 ILE   428      27.160  39.510  43.040  1.00  0.00           H
ATOM    434  HD2 ILE   428      26.820  38.500  44.460  1.00  0.00           H
ATOM    435  HD3 ILE   428      28.040  39.860  44.550  1.00  0.00           H
ATOM    436  C   ILE   428      28.690  34.970  44.160  1.00  0.00           C
ATOM    437  O   ILE   428      27.780  34.470  44.860  1.00  0.00           O
ATOM    438  N   PHE   429      28.810  34.510  42.850  1.00  0.00           N
ATOM    439  HN  PHE   429      29.480  34.870  42.210  1.00  0.00           H
ATOM    440  CA  PHE   429      27.990  33.380  42.340  1.00  0.00           C
ATOM    441  HA  PHE   429      27.590  32.800  43.150  1.00  0.00           H
ATOM    442  CB  PHE   429      26.740  33.700  41.460  1.00  0.00           C
ATOM    443  HB1 PHE   429      27.080  34.310  40.600  1.00  0.00           H
ATOM    444  HB2 PHE   429      26.140  32.810  41.180  1.00  0.00           H
ATOM    445  CG  PHE   429      25.830  34.600  42.290  1.00  0.00           C
ATOM    446  CD1 PHE   429      24.780  33.980  42.960  1.00  0.00           C
ATOM    447  HD1 PHE   429      24.820  32.900  43.040  1.00  0.00           H
ATOM    448  CE1 PHE   429      23.790  34.660  43.680  1.00  0.00           C
ATOM    449  HE1 PHE   429      23.070  34.200  44.340  1.00  0.00           H
ATOM    450  CZ  PHE   429      23.870  36.100  43.640  1.00  0.00           C
ATOM    451  HZ  PHE   429      23.120  36.640  44.200  1.00  0.00           H
ATOM    452  CD2 PHE   429      25.810  36.020  42.240  1.00  0.00           C
ATOM    453  HD2 PHE   429      26.520  36.430  41.530  1.00  0.00           H
ATOM    454  CE2 PHE   429      24.830  36.760  42.890  1.00  0.00           C
ATOM    455  HE2 PHE   429      24.730  37.830  42.770  1.00  0.00           H
ATOM    456  C   PHE   429      28.870  32.540  41.460  1.00  0.00           C
ATOM    457  O   PHE   429      29.750  33.030  40.720  1.00  0.00           O
ATOM    458  N   ALA   430      28.620  31.220  41.450  1.00  0.00           N
ATOM    459  HN  ALA   430      27.900  30.820  42.010  1.00  0.00           H
ATOM    460  CA  ALA   430      29.290  30.280  40.600  1.00  0.00           C
ATOM    461  HA  ALA   430      29.810  30.730  39.760  1.00  0.00           H
ATOM    462  CB  ALA   430      30.360  29.530  41.400  1.00  0.00           C
ATOM    463  HB1 ALA   430      30.910  28.900  40.660  1.00  0.00           H
ATOM    464  HB2 ALA   430      31.040  30.280  41.860  1.00  0.00           H
ATOM    465  HB3 ALA   430      29.920  28.900  42.200  1.00  0.00           H
ATOM    466  C   ALA   430      28.310  29.300  40.060  1.00  0.00           C
ATOM    467  O   ALA   430      27.430  28.810  40.740  1.00  0.00           O
ATOM    468  N   SER   431      28.340  29.020  38.720  1.00  0.00           N
ATOM    469  HN  SER   431      29.060  29.240  38.070  1.00  0.00           H
ATOM    470  CA  SER   431      27.300  28.150  38.150  1.00  0.00           C
ATOM    471  HA  SER   431      26.390  28.430  38.650  1.00  0.00           H
ATOM    472  CB  SER   431      27.110  28.290  36.630  1.00  0.00           C
ATOM    473  HB1 SER   431      26.120  27.840  36.400  1.00  0.00           H
ATOM    474  HB2 SER   431      27.020  29.390  36.500  1.00  0.00           H
ATOM    475  OG  SER   431      28.230  27.760  35.900  1.00  0.00           O
ATOM    476  HG1 SER   431      27.800  27.450  35.100  1.00  0.00           H
ATOM    477  C   SER   431      27.600  26.690  38.530  1.00  0.00           C
ATOM    478  O   SER   431      28.730  26.430  38.910  1.00  0.00           O
ATOM    479  N   ASP   432      26.690  25.740  38.540  1.00  0.00           N
ATOM    480  HN  ASP   432      25.750  25.910  38.260  1.00  0.00           H
ATOM    481  CA  ASP   432      27.010  24.280  38.770  1.00  0.00           C
ATOM    482  HA  ASP   432      27.500  24.290  39.730  1.00  0.00           H
ATOM    483  CB  ASP   432      25.770  23.330  38.890  1.00  0.00           C
ATOM    484  HB1 ASP   432      25.160  23.600  38.000  1.00  0.00           H
ATOM    485  HB2 ASP   432      26.000  22.250  38.870  1.00  0.00           H
ATOM    486  CG  ASP   432      24.970  23.770  40.070  1.00  0.00           C
ATOM    487  OD1 ASP   432      25.380  24.650  40.830  1.00  0.00           O
ATOM    488  OD2 ASP   432      24.050  22.930  40.460  1.00  0.00           O
ATOM    489  C   ASP   432      27.990  23.690  37.760  1.00  0.00           C
ATOM    490  O   ASP   432      28.930  22.990  38.080  1.00  0.00           O
ATOM    491  N   SER   433      27.860  23.960  36.450  1.00  0.00           N
ATOM    492  HN  SER   433      27.140  24.600  36.190  1.00  0.00           H
ATOM    493  CA  SER   433      28.740  23.500  35.430  1.00  0.00           C
ATOM    494  HA  SER   433      28.840  22.430  35.600  1.00  0.00           H
ATOM    495  CB  SER   433      28.110  23.550  34.070  1.00  0.00           C
ATOM    496  HB1 SER   433      28.850  23.180  33.330  1.00  0.00           H
ATOM    497  HB2 SER   433      27.240  22.870  34.050  1.00  0.00           H
ATOM    498  OG  SER   433      27.950  24.880  33.670  1.00  0.00           O
ATOM    499  HG1 SER   433      27.240  25.280  34.170  1.00  0.00           H
ATOM    500  C   SER   433      30.150  24.080  35.540  1.00  0.00           C
ATOM    501  O   SER   433      31.170  23.430  35.350  1.00  0.00           O
ATOM    502  N   PHE   434      30.280  25.370  36.120  1.00  0.00           N
ATOM    503  HN  PHE   434      29.560  26.050  36.160  1.00  0.00           H
ATOM    504  CA  PHE   434      31.550  25.970  36.540  1.00  0.00           C
ATOM    505  HA  PHE   434      32.310  25.970  35.760  1.00  0.00           H
ATOM    506  CB  PHE   434      31.290  27.470  36.940  1.00  0.00           C
ATOM    507  HB1 PHE   434      30.850  28.130  36.160  1.00  0.00           H
ATOM    508  HB2 PHE   434      30.590  27.510  37.800  1.00  0.00           H
ATOM    509  CG  PHE   434      32.600  28.200  37.360  1.00  0.00           C
ATOM    510  CD1 PHE   434      33.290  28.960  36.370  1.00  0.00           C
ATOM    511  HD1 PHE   434      32.920  29.100  35.370  1.00  0.00           H
ATOM    512  CE1 PHE   434      34.450  29.610  36.820  1.00  0.00           C
ATOM    513  HE1 PHE   434      34.990  30.150  36.050  1.00  0.00           H
ATOM    514  CZ  PHE   434      34.970  29.510  38.070  1.00  0.00           C
ATOM    515  HZ  PHE   434      35.890  29.990  38.360  1.00  0.00           H
ATOM    516  CD2 PHE   434      33.110  28.060  38.620  1.00  0.00           C
ATOM    517  HD2 PHE   434      32.560  27.540  39.390  1.00  0.00           H
ATOM    518  CE2 PHE   434      34.330  28.680  38.980  1.00  0.00           C
ATOM    519  HE2 PHE   434      34.690  28.480  39.980  1.00  0.00           H
ATOM    520  C   PHE   434      32.260  25.130  37.620  1.00  0.00           C
ATOM    521  O   PHE   434      33.470  24.800  37.410  1.00  0.00           O
ATOM    522  N   LEU   435      31.530  24.760  38.730  1.00  0.00           N
ATOM    523  HN  LEU   435      30.600  25.140  38.750  1.00  0.00           H
ATOM    524  CA  LEU   435      31.920  23.760  39.660  1.00  0.00           C
ATOM    525  HA  LEU   435      32.840  24.070  40.130  1.00  0.00           H
ATOM    526  CB  LEU   435      30.830  23.540  40.710  1.00  0.00           C
ATOM    527  HB1 LEU   435      29.870  23.360  40.190  1.00  0.00           H
ATOM    528  HB2 LEU   435      31.030  22.680  41.390  1.00  0.00           H
ATOM    529  CG  LEU   435      30.550  24.810  41.540  1.00  0.00           C
ATOM    530  HG  LEU   435      30.160  25.590  40.850  1.00  0.00           H
ATOM    531  CD1 LEU   435      29.460  24.530  42.600  1.00  0.00           C
ATOM    532 1HD1 LEU   435      29.280  25.540  43.020  1.00  0.00           H
ATOM    533 2HD1 LEU   435      28.520  24.100  42.180  1.00  0.00           H
ATOM    534 3HD1 LEU   435      29.850  23.930  43.450  1.00  0.00           H
ATOM    535  CD2 LEU   435      31.700  25.410  42.240  1.00  0.00           C
ATOM    536 1HD2 LEU   435      31.320  26.250  42.850  1.00  0.00           H
ATOM    537 2HD2 LEU   435      32.160  24.670  42.940  1.00  0.00           H
ATOM    538 3HD2 LEU   435      32.490  25.840  41.590  1.00  0.00           H
ATOM    539  C   LEU   435      32.310  22.450  39.030  1.00  0.00           C
ATOM    540  O   LEU   435      33.330  21.860  39.420  1.00  0.00           O
ATOM    541  N   GLN   436      31.580  21.850  38.110  1.00  0.00           N
ATOM    542  HN  GLN   436      30.780  22.280  37.700  1.00  0.00           H
ATOM    543  CA  GLN   436      31.870  20.510  37.610  1.00  0.00           C
ATOM    544  HA  GLN   436      31.990  19.880  38.480  1.00  0.00           H
ATOM    545  CB  GLN   436      30.600  20.010  36.910  1.00  0.00           C
ATOM    546  HB1 GLN   436      30.190  20.660  36.100  1.00  0.00           H
ATOM    547  HB2 GLN   436      30.900  19.050  36.430  1.00  0.00           H
ATOM    548  CG  GLN   436      29.450  19.650  37.960  1.00  0.00           C
ATOM    549  HG1 GLN   436      29.630  18.700  38.510  1.00  0.00           H
ATOM    550  HG2 GLN   436      29.290  20.480  38.680  1.00  0.00           H
ATOM    551  CD  GLN   436      28.140  19.300  37.250  1.00  0.00           C
ATOM    552  OE1 GLN   436      27.780  18.160  36.960  1.00  0.00           O
ATOM    553  NE2 GLN   436      27.470  20.420  36.950  1.00  0.00           N
ATOM    554 1HE2 GLN   436      27.870  21.300  37.180  1.00  0.00           H
ATOM    555 2HE2 GLN   436      26.690  20.300  36.340  1.00  0.00           H
ATOM    556  C   GLN   436      33.180  20.410  36.790  1.00  0.00           C
ATOM    557  O   GLN   436      33.960  19.410  36.870  1.00  0.00           O
ATOM    558  N   LEU   437      33.470  21.370  35.920  1.00  0.00           N
ATOM    559  HN  LEU   437      32.820  22.070  35.600  1.00  0.00           H
ATOM    560  CA  LEU   437      34.720  21.470  35.220  1.00  0.00           C
ATOM    561  HA  LEU   437      34.930  20.500  34.790  1.00  0.00           H
ATOM    562  CB  LEU   437      34.470  22.660  34.240  1.00  0.00           C
ATOM    563  HB1 LEU   437      33.710  22.320  33.510  1.00  0.00           H
ATOM    564  HB2 LEU   437      34.130  23.630  34.670  1.00  0.00           H
ATOM    565  CG  LEU   437      35.720  23.050  33.380  1.00  0.00           C
ATOM    566  HG  LEU   437      36.630  23.130  34.020  1.00  0.00           H
ATOM    567  CD1 LEU   437      36.050  21.930  32.400  1.00  0.00           C
ATOM    568 1HD1 LEU   437      37.100  22.100  32.080  1.00  0.00           H
ATOM    569 2HD1 LEU   437      36.050  20.930  32.870  1.00  0.00           H
ATOM    570 3HD1 LEU   437      35.380  21.950  31.520  1.00  0.00           H
ATOM    571  CD2 LEU   437      35.560  24.420  32.720  1.00  0.00           C
ATOM    572 1HD2 LEU   437      36.470  24.940  32.350  1.00  0.00           H
ATOM    573 2HD2 LEU   437      34.820  24.300  31.890  1.00  0.00           H
ATOM    574 3HD2 LEU   437      35.100  25.100  33.460  1.00  0.00           H
ATOM    575  C   LEU   437      35.880  21.730  36.040  1.00  0.00           C
ATOM    576  O   LEU   437      36.900  21.040  35.930  1.00  0.00           O
ATOM    577  N   THR   438      35.800  22.750  36.900  1.00  0.00           N
ATOM    578  HN  THR   438      34.920  23.170  37.090  1.00  0.00           H
ATOM    579  CA  THR   438      36.960  23.310  37.550  1.00  0.00           C
ATOM    580  HA  THR   438      37.820  23.110  36.930  1.00  0.00           H
ATOM    581  CB  THR   438      36.920  24.880  37.630  1.00  0.00           C
ATOM    582  HB  THR   438      37.860  25.180  38.140  1.00  0.00           H
ATOM    583  OG1 THR   438      35.830  25.440  38.260  1.00  0.00           O
ATOM    584  HG1 THR   438      35.030  25.320  37.740  1.00  0.00           H
ATOM    585  CG2 THR   438      37.000  25.480  36.320  1.00  0.00           C
ATOM    586 1HG2 THR   438      38.020  25.210  35.960  1.00  0.00           H
ATOM    587 2HG2 THR   438      36.150  25.140  35.690  1.00  0.00           H
ATOM    588 3HG2 THR   438      37.010  26.590  36.320  1.00  0.00           H
ATOM    589  C   THR   438      37.250  22.650  38.840  1.00  0.00           C
ATOM    590  O   THR   438      38.390  22.750  39.320  1.00  0.00           O
ATOM    591  N   GLU   439      36.310  21.820  39.350  1.00  0.00           N
ATOM    592  HN  GLU   439      35.490  21.760  38.790  1.00  0.00           H
ATOM    593  CA  GLU   439      36.540  20.790  40.390  1.00  0.00           C
ATOM    594  HA  GLU   439      35.710  20.090  40.450  1.00  0.00           H
ATOM    595  CB  GLU   439      37.660  19.830  40.040  1.00  0.00           C
ATOM    596  HB1 GLU   439      38.600  20.420  39.960  1.00  0.00           H
ATOM    597  HB2 GLU   439      38.010  19.280  40.940  1.00  0.00           H
ATOM    598  CG  GLU   439      37.510  18.850  38.890  1.00  0.00           C
ATOM    599  HG1 GLU   439      36.750  18.080  39.160  1.00  0.00           H
ATOM    600  HG2 GLU   439      37.300  19.260  37.880  1.00  0.00           H
ATOM    601  CD  GLU   439      38.780  18.040  38.600  1.00  0.00           C
ATOM    602  OE1 GLU   439      39.830  18.370  39.200  1.00  0.00           O
ATOM    603  OE2 GLU   439      38.760  17.070  37.860  1.00  0.00           O
ATOM    604  C   GLU   439      36.640  21.210  41.820  1.00  0.00           C
ATOM    605  O   GLU   439      36.750  20.370  42.690  1.00  0.00           O
ATOM    606  N   TYR   440      36.360  22.520  42.080  1.00  0.00           N
ATOM    607  HN  TYR   440      36.410  23.220  41.380  1.00  0.00           H
ATOM    608  CA  TYR   440      36.270  22.960  43.450  1.00  0.00           C
ATOM    609  HA  TYR   440      36.680  22.200  44.100  1.00  0.00           H
ATOM    610  CB  TYR   440      36.720  24.380  43.760  1.00  0.00           C
ATOM    611  HB1 TYR   440      36.170  25.200  43.260  1.00  0.00           H
ATOM    612  HB2 TYR   440      36.710  24.550  44.860  1.00  0.00           H
ATOM    613  CG  TYR   440      38.180  24.610  43.390  1.00  0.00           C
ATOM    614  CD1 TYR   440      38.420  24.930  42.070  1.00  0.00           C
ATOM    615  HD1 TYR   440      37.580  25.070  41.410  1.00  0.00           H
ATOM    616  CE1 TYR   440      39.780  25.130  41.700  1.00  0.00           C
ATOM    617  HE1 TYR   440      39.960  25.330  40.660  1.00  0.00           H
ATOM    618  CZ  TYR   440      40.800  25.060  42.580  1.00  0.00           C
ATOM    619  OH  TYR   440      42.050  25.300  42.050  1.00  0.00           O
ATOM    620  HH  TYR   440      42.510  25.810  42.720  1.00  0.00           H
ATOM    621  CD2 TYR   440      39.220  24.470  44.360  1.00  0.00           C
ATOM    622  HD2 TYR   440      39.030  24.070  45.340  1.00  0.00           H
ATOM    623  CE2 TYR   440      40.580  24.710  43.920  1.00  0.00           C
ATOM    624  HE2 TYR   440      41.390  24.560  44.610  1.00  0.00           H
ATOM    625  C   TYR   440      34.750  22.940  43.810  1.00  0.00           C
ATOM    626  O   TYR   440      33.940  23.080  42.910  1.00  0.00           O
ATOM    627  N   SER   441      34.420  22.710  45.100  1.00  0.00           N
ATOM    628  HN  SER   441      35.120  22.440  45.760  1.00  0.00           H
ATOM    629  CA  SER   441      33.080  23.040  45.590  1.00  0.00           C
ATOM    630  HA  SER   441      32.330  22.700  44.890  1.00  0.00           H
ATOM    631  CB  SER   441      32.780  22.310  47.040  1.00  0.00           C
ATOM    632  HB1 SER   441      31.760  22.530  47.420  1.00  0.00           H
ATOM    633  HB2 SER   441      32.890  21.240  46.770  1.00  0.00           H
ATOM    634  OG  SER   441      33.680  22.630  48.060  1.00  0.00           O
ATOM    635  HG1 SER   441      34.580  22.510  47.750  1.00  0.00           H
ATOM    636  C   SER   441      32.920  24.500  45.780  1.00  0.00           C
ATOM    637  O   SER   441      33.820  25.320  45.680  1.00  0.00           O
ATOM    638  N   ARG   442      31.630  24.910  45.890  1.00  0.00           N
ATOM    639  HN  ARG   442      30.840  24.310  45.970  1.00  0.00           H
ATOM    640  CA  ARG   442      31.300  26.310  45.960  1.00  0.00           C
ATOM    641  HA  ARG   442      31.710  26.780  45.080  1.00  0.00           H
ATOM    642  CB  ARG   442      29.700  26.350  45.980  1.00  0.00           C
ATOM    643  HB1 ARG   442      29.200  25.630  45.290  1.00  0.00           H
ATOM    644  HB2 ARG   442      29.330  26.090  46.990  1.00  0.00           H
ATOM    645  CG  ARG   442      29.200  27.790  45.660  1.00  0.00           C
ATOM    646  HG1 ARG   442      29.550  28.440  46.490  1.00  0.00           H
ATOM    647  HG2 ARG   442      29.690  28.230  44.760  1.00  0.00           H
ATOM    648  CD  ARG   442      27.700  27.960  45.610  1.00  0.00           C
ATOM    649  HD1 ARG   442      27.330  27.120  46.240  1.00  0.00           H
ATOM    650  HD2 ARG   442      27.380  28.960  45.970  1.00  0.00           H
ATOM    651  NE  ARG   442      27.280  27.770  44.180  1.00  0.00           N
ATOM    652  HE  ARG   442      27.210  28.600  43.620  1.00  0.00           H
ATOM    653  CZ  ARG   442      26.710  26.640  43.680  1.00  0.00           C
ATOM    654  NH1 ARG   442      26.330  25.640  44.390  1.00  0.00           N
ATOM    655 1HH1 ARG   442      26.420  25.710  45.390  1.00  0.00           H
ATOM    656 2HH1 ARG   442      26.190  24.740  43.970  1.00  0.00           H
ATOM    657  NH2 ARG   442      26.550  26.670  42.380  1.00  0.00           N
ATOM    658 1HH2 ARG   442      26.920  27.490  41.950  1.00  0.00           H
ATOM    659 2HH2 ARG   442      26.220  25.880  41.870  1.00  0.00           H
ATOM    660  C   ARG   442      31.880  27.130  47.140  1.00  0.00           C
ATOM    661  O   ARG   442      32.420  28.260  47.040  1.00  0.00           O
ATOM    662  N   GLU   443      31.910  26.570  48.400  1.00  0.00           N
ATOM    663  HN  GLU   443      31.380  25.740  48.570  1.00  0.00           H
ATOM    664  CA  GLU   443      32.500  27.200  49.540  1.00  0.00           C
ATOM    665  HA  GLU   443      32.060  28.180  49.610  1.00  0.00           H
ATOM    666  CB  GLU   443      32.350  26.310  50.770  1.00  0.00           C
ATOM    667  HB1 GLU   443      32.750  26.950  51.580  1.00  0.00           H
ATOM    668  HB2 GLU   443      31.270  26.230  51.020  1.00  0.00           H
ATOM    669  CG  GLU   443      32.960  24.870  50.750  1.00  0.00           C
ATOM    670  HG1 GLU   443      32.510  24.290  49.920  1.00  0.00           H
ATOM    671  HG2 GLU   443      34.060  24.970  50.580  1.00  0.00           H
ATOM    672  CD  GLU   443      32.710  24.240  52.100  1.00  0.00           C
ATOM    673  OE1 GLU   443      32.200  24.900  53.020  1.00  0.00           O
ATOM    674  OE2 GLU   443      33.130  23.050  52.230  1.00  0.00           O
ATOM    675  C   GLU   443      34.030  27.530  49.430  1.00  0.00           C
ATOM    676  O   GLU   443      34.550  28.530  49.960  1.00  0.00           O
ATOM    677  N   GLU   444      34.750  26.740  48.640  1.00  0.00           N
ATOM    678  HN  GLU   444      34.300  26.010  48.130  1.00  0.00           H
ATOM    679  CA  GLU   444      36.200  26.910  48.350  1.00  0.00           C
ATOM    680  HA  GLU   444      36.630  27.150  49.300  1.00  0.00           H
ATOM    681  CB  GLU   444      36.790  25.640  47.700  1.00  0.00           C
ATOM    682  HB1 GLU   444      36.260  25.440  46.750  1.00  0.00           H
ATOM    683  HB2 GLU   444      37.830  25.790  47.330  1.00  0.00           H
ATOM    684  CG  GLU   444      36.680  24.310  48.480  1.00  0.00           C
ATOM    685  HG1 GLU   444      37.250  24.340  49.440  1.00  0.00           H
ATOM    686  HG2 GLU   444      35.610  24.210  48.730  1.00  0.00           H
ATOM    687  CD  GLU   444      37.120  23.020  47.790  1.00  0.00           C
ATOM    688  OE1 GLU   444      36.250  22.240  47.320  1.00  0.00           O
ATOM    689  OE2 GLU   444      38.370  22.740  47.720  1.00  0.00           O
ATOM    690  C   GLU   444      36.450  28.040  47.460  1.00  0.00           C
ATOM    691  O   GLU   444      37.560  28.530  47.450  1.00  0.00           O
ATOM    692  N   ILE   445      35.410  28.580  46.720  1.00  0.00           N
ATOM    693  HN  ILE   445      34.440  28.390  46.880  1.00  0.00           H
ATOM    694  CA  ILE   445      35.610  29.530  45.650  1.00  0.00           C
ATOM    695  HA  ILE   445      36.660  29.790  45.670  1.00  0.00           H
ATOM    696  CB  ILE   445      35.270  29.180  44.260  1.00  0.00           C
ATOM    697  HB  ILE   445      35.430  30.030  43.580  1.00  0.00           H
ATOM    698  CG2 ILE   445      36.230  28.060  43.800  1.00  0.00           C
ATOM    699 1HG2 ILE   445      36.200  27.910  42.700  1.00  0.00           H
ATOM    700 2HG2 ILE   445      37.260  28.440  44.000  1.00  0.00           H
ATOM    701 3HG2 ILE   445      36.040  27.160  44.420  1.00  0.00           H
ATOM    702  CG1 ILE   445      33.820  28.760  44.000  1.00  0.00           C
ATOM    703 1HG1 ILE   445      33.730  27.720  44.360  1.00  0.00           H
ATOM    704 2HG1 ILE   445      33.070  29.400  44.500  1.00  0.00           H
ATOM    705  CD  ILE   445      33.460  28.870  42.460  1.00  0.00           C
ATOM    706  HD1 ILE   445      34.290  28.420  41.880  1.00  0.00           H
ATOM    707  HD2 ILE   445      32.510  28.340  42.230  1.00  0.00           H
ATOM    708  HD3 ILE   445      33.400  29.920  42.090  1.00  0.00           H
ATOM    709  C   ILE   445      34.930  30.860  45.910  1.00  0.00           C
ATOM    710  O   ILE   445      35.510  31.910  45.550  1.00  0.00           O
ATOM    711  N   LEU   446      33.730  30.940  46.560  1.00  0.00           N
ATOM    712  HN  LEU   446      33.270  30.190  47.030  1.00  0.00           H
ATOM    713  CA  LEU   446      33.250  32.210  46.970  1.00  0.00           C
ATOM    714  HA  LEU   446      33.100  32.740  46.040  1.00  0.00           H
ATOM    715  CB  LEU   446      31.910  32.150  47.740  1.00  0.00           C
ATOM    716  HB1 LEU   446      32.030  31.680  48.740  1.00  0.00           H
ATOM    717  HB2 LEU   446      31.440  33.160  47.820  1.00  0.00           H
ATOM    718  CG  LEU   446      30.880  31.140  47.130  1.00  0.00           C
ATOM    719  HG  LEU   446      31.290  30.160  46.810  1.00  0.00           H
ATOM    720  CD1 LEU   446      29.780  30.800  48.180  1.00  0.00           C
ATOM    721 1HD1 LEU   446      29.120  29.960  47.860  1.00  0.00           H
ATOM    722 2HD1 LEU   446      30.310  30.690  49.150  1.00  0.00           H
ATOM    723 3HD1 LEU   446      29.080  31.640  48.380  1.00  0.00           H
ATOM    724  CD2 LEU   446      30.310  31.640  45.770  1.00  0.00           C
ATOM    725 1HD2 LEU   446      29.850  32.650  45.870  1.00  0.00           H
ATOM    726 2HD2 LEU   446      31.120  31.630  45.020  1.00  0.00           H
ATOM    727 3HD2 LEU   446      29.580  30.920  45.330  1.00  0.00           H
ATOM    728  C   LEU   446      34.120  33.010  48.000  1.00  0.00           C
ATOM    729  O   LEU   446      34.790  32.420  48.810  1.00  0.00           O
ATOM    730  N   GLY   447      34.200  34.420  47.970  1.00  0.00           N
ATOM    731  HN  GLY   447      33.600  34.950  47.360  1.00  0.00           H
ATOM    732  CA  GLY   447      35.180  35.160  48.700  1.00  0.00           C
ATOM    733  HA1 GLY   447      34.920  36.210  48.670  1.00  0.00           H
ATOM    734  HA2 GLY   447      35.220  34.750  49.700  1.00  0.00           H
ATOM    735  C   GLY   447      36.620  35.140  48.270  1.00  0.00           C
ATOM    736  O   GLY   447      37.460  35.420  49.110  1.00  0.00           O
ATOM    737  N   ARG   448      36.900  34.740  47.030  1.00  0.00           N
ATOM    738  HN  ARG   448      36.140  34.390  46.500  1.00  0.00           H
ATOM    739  CA  ARG   448      38.170  34.610  46.370  1.00  0.00           C
ATOM    740  HA  ARG   448      38.840  35.270  46.900  1.00  0.00           H
ATOM    741  CB  ARG   448      38.740  33.200  46.220  1.00  0.00           C
ATOM    742  HB1 ARG   448      37.890  32.560  45.890  1.00  0.00           H
ATOM    743  HB2 ARG   448      39.530  32.900  45.500  1.00  0.00           H
ATOM    744  CG  ARG   448      39.200  32.550  47.610  1.00  0.00           C
ATOM    745  HG1 ARG   448      40.180  32.970  47.910  1.00  0.00           H
ATOM    746  HG2 ARG   448      38.460  32.850  48.380  1.00  0.00           H
ATOM    747  CD  ARG   448      39.210  31.010  47.430  1.00  0.00           C
ATOM    748  HD1 ARG   448      39.150  30.430  48.380  1.00  0.00           H
ATOM    749  HD2 ARG   448      38.290  30.780  46.850  1.00  0.00           H
ATOM    750  NE  ARG   448      40.430  30.610  46.670  1.00  0.00           N
ATOM    751  HE  ARG   448      41.220  31.210  46.540  1.00  0.00           H
ATOM    752  CZ  ARG   448      40.820  29.390  46.380  1.00  0.00           C
ATOM    753  NH1 ARG   448      40.040  28.390  46.620  1.00  0.00           N
ATOM    754 1HH1 ARG   448      39.080  28.560  46.850  1.00  0.00           H
ATOM    755 2HH1 ARG   448      40.340  27.470  46.350  1.00  0.00           H
ATOM    756  NH2 ARG   448      42.040  29.190  45.950  1.00  0.00           N
ATOM    757 1HH2 ARG   448      42.480  29.900  45.410  1.00  0.00           H
ATOM    758 2HH2 ARG   448      42.270  28.220  45.870  1.00  0.00           H
ATOM    759  C   ARG   448      38.140  35.190  44.980  1.00  0.00           C
ATOM    760  O   ARG   448      37.170  35.010  44.240  1.00  0.00           O
ATOM    761  N   ASN   449      39.160  35.820  44.520  1.00  0.00           N
ATOM    762  HN  ASN   449      39.940  35.990  45.120  1.00  0.00           H
ATOM    763  CA  ASN   449      39.370  36.240  43.110  1.00  0.00           C
ATOM    764  HA  ASN   449      38.380  36.620  42.870  1.00  0.00           H
ATOM    765  CB  ASN   449      40.370  37.410  42.970  1.00  0.00           C
ATOM    766  HB1 ASN   449      39.980  38.250  43.580  1.00  0.00           H
ATOM    767  HB2 ASN   449      41.260  37.010  43.490  1.00  0.00           H
ATOM    768  CG  ASN   449      40.800  37.880  41.630  1.00  0.00           C
ATOM    769  OD1 ASN   449      41.570  37.140  40.940  1.00  0.00           O
ATOM    770  ND2 ASN   449      40.360  39.140  41.180  1.00  0.00           N
ATOM    771 1HD2 ASN   449      40.090  39.800  41.880  1.00  0.00           H
ATOM    772 2HD2 ASN   449      40.540  39.410  40.240  1.00  0.00           H
ATOM    773  C   ASN   449      39.670  35.040  42.220  1.00  0.00           C
ATOM    774  O   ASN   449      40.270  34.090  42.720  1.00  0.00           O
ATOM    775  N   FMC   450      39.360  34.990  40.910  1.00  0.00           N
ATOM    776  CA  FMC   450      39.390  33.810  40.060  1.00  0.00           C
ATOM    777  C   FMC   450      40.830  33.490  39.640  1.00  0.00           C
ATOM    778  O   FMC   450      41.030  32.530  38.880  1.00  0.00           O
ATOM    779  C3  FMC   450      38.370  34.070  38.970  1.00  0.00           C
ATOM    780  S1  FMC   450      38.250  32.780  37.620  1.00  0.00           S
ATOM    781  H1  FMC   450      39.030  32.950  40.660  1.00  0.00           H
ATOM    782  H3  FMC   450      38.500  35.050  38.480  1.00  0.00           H
ATOM    783  H4  FMC   450      37.360  34.060  39.430  1.00  0.00           H
ATOM    784  HN  FMC   450      39.000  35.860  40.580  1.00  0.00           H
ATOM    785  P1  FMC   450      45.290  40.560  38.490  1.00  0.00           P
ATOM    786  O2  FMC   450      46.450  41.380  38.030  1.00  0.00           O
ATOM    787  O3  FMC   450      45.110  41.060  39.960  1.00  0.00           O
ATOM    788  O4  FMC   450      45.790  39.120  38.730  1.00  0.00           O
ATOM    789  C4  FMC   450      43.920  39.720  36.560  1.00  0.00           C
ATOM    790  O5  FMC   450      44.020  40.650  37.700  1.00  0.00           O
ATOM    791  C5  FMC   450      43.310  38.300  36.720  1.00  0.00           C
ATOM    792  O6  FMC   450      44.270  37.300  37.120  1.00  0.00           O
ATOM    793  C6  FMC   450      42.140  38.340  37.690  1.00  0.00           C
ATOM    794  O7  FMC   450      41.270  39.450  37.490  1.00  0.00           O
ATOM    795  C7  FMC   450      41.270  37.040  37.600  1.00  0.00           C
ATOM    796  O8  FMC   450      40.240  37.000  38.580  1.00  0.00           O
ATOM    797  C8  FMC   450      40.540  36.970  36.170  1.00  0.00           C
ATOM    798  N2  FMC   450      40.860  34.210  36.100  1.00  0.00           N
ATOM    799  C9  FMC   450      41.130  33.160  35.240  1.00  0.00           C
ATOM    800  O9  FMC   450      42.240  32.930  34.820  1.00  0.00           O
ATOM    801  N3  FMC   450      40.140  32.310  34.830  1.00  0.00           N
ATOM    802  C10 FMC   450      38.820  32.620  34.970  1.00  0.00           C
ATOM    803  C11 FMC   450      38.420  33.650  36.020  1.00  0.00           C
ATOM    804  O10 FMC   450      38.000  32.050  34.290  1.00  0.00           O
ATOM    805  C12 FMC   450      36.910  35.620  36.010  1.00  0.00           C
ATOM    806  N4  FMC   450      37.070  34.260  35.700  1.00  0.00           N
ATOM    807  C13 FMC   450      35.610  36.130  36.060  1.00  0.00           C
ATOM    808  C14 FMC   450      35.360  37.510  36.320  1.00  0.00           C
ATOM    809  C15 FMC   450      33.930  37.990  36.310  1.00  0.00           C
ATOM    810  C16 FMC   450      36.410  38.330  36.700  1.00  0.00           C
ATOM    811  C17 FMC   450      36.230  39.690  37.080  1.00  0.00           C
ATOM    812  C18 FMC   450      37.710  37.810  36.730  1.00  0.00           C
ATOM    813  C19 FMC   450      38.010  36.520  36.260  1.00  0.00           C
ATOM    814  C20 FMC   450      39.640  34.660  36.090  1.00  0.00           C
ATOM    815  N5  FMC   450      39.320  36.080  35.900  1.00  0.00           N
ATOM    816  H8  FMC   450      44.770  39.660  35.840  1.00  0.00           H
ATOM    817  H9  FMC   450      43.230  40.220  35.850  1.00  0.00           H
ATOM    818  H10 FMC   450      42.950  37.990  35.710  1.00  0.00           H
ATOM    819  H11 FMC   450      42.600  38.390  38.700  1.00  0.00           H
ATOM    820  H12 FMC   450      41.990  36.200  37.680  1.00  0.00           H
ATOM    821  H13 FMC   450      41.330  36.590  35.490  1.00  0.00           H
ATOM    822  H14 FMC   450      40.420  38.000  35.760  1.00  0.00           H
ATOM    823  H15 FMC   450      40.340  31.480  34.310  1.00  0.00           H
ATOM    824  H16 FMC   450      36.310  33.590  35.760  1.00  0.00           H
ATOM    825  H17 FMC   450      34.770  35.470  35.920  1.00  0.00           H
ATOM    826  H18 FMC   450      38.490  38.490  37.050  1.00  0.00           H
ATOM    827  H19 FMC   450      44.990  37.760  37.560  1.00  0.00           H
ATOM    828  H20 FMC   450      40.670  36.930  39.440  1.00  0.00           H
ATOM    829  H21 FMC   450      36.890  40.370  36.510  1.00  0.00           H
ATOM    830  H22 FMC   450      36.330  39.690  38.190  1.00  0.00           H
ATOM    831  H23 FMC   450      35.190  40.010  36.850  1.00  0.00           H
ATOM    832  H24 FMC   450      33.720  38.640  35.430  1.00  0.00           H
ATOM    833  H25 FMC   450      33.740  38.570  37.230  1.00  0.00           H
ATOM    834  H26 FMC   450      33.210  37.140  36.290  1.00  0.00           H
ATOM    835  H27 FMC   450      40.510  39.270  38.050  1.00  0.00           H
ATOM    836  N   ARG   451      41.870  34.160  40.160  1.00  0.00           N
ATOM    837  HN  ARG   451      41.800  34.760  40.950  1.00  0.00           H
ATOM    838  CA  ARG   451      43.220  34.000  39.670  1.00  0.00           C
ATOM    839  HA  ARG   451      43.220  33.950  38.590  1.00  0.00           H
ATOM    840  CB  ARG   451      44.170  35.230  39.970  1.00  0.00           C
ATOM    841  HB1 ARG   451      45.150  35.060  39.470  1.00  0.00           H
ATOM    842  HB2 ARG   451      43.880  36.140  39.400  1.00  0.00           H
ATOM    843  CG  ARG   451      44.490  35.490  41.390  1.00  0.00           C
ATOM    844  HG1 ARG   451      43.570  35.790  41.930  1.00  0.00           H
ATOM    845  HG2 ARG   451      44.760  34.520  41.850  1.00  0.00           H
ATOM    846  CD  ARG   451      45.660  36.440  41.690  1.00  0.00           C
ATOM    847  HD1 ARG   451      45.970  36.300  42.750  1.00  0.00           H
ATOM    848  HD2 ARG   451      46.480  36.290  40.950  1.00  0.00           H
ATOM    849  NE  ARG   451      45.180  37.840  41.540  1.00  0.00           N
ATOM    850  HE  ARG   451      45.270  38.360  40.690  1.00  0.00           H
ATOM    851  CZ  ARG   451      44.550  38.520  42.530  1.00  0.00           C
ATOM    852  NH1 ARG   451      44.300  37.960  43.680  1.00  0.00           N
ATOM    853 1HH1 ARG   451      44.440  36.980  43.790  1.00  0.00           H
ATOM    854 2HH1 ARG   451      43.620  38.400  44.260  1.00  0.00           H
ATOM    855  NH2 ARG   451      44.020  39.770  42.340  1.00  0.00           N
ATOM    856 1HH2 ARG   451      44.550  40.320  41.690  1.00  0.00           H
ATOM    857 2HH2 ARG   451      43.570  40.120  43.160  1.00  0.00           H
ATOM    858  C   ARG   451      43.840  32.740  40.130  1.00  0.00           C
ATOM    859  O   ARG   451      44.860  32.350  39.700  1.00  0.00           O
ATOM    860  N   PHE   452      43.120  31.960  41.060  1.00  0.00           N
ATOM    861  HN  PHE   452      42.200  32.240  41.330  1.00  0.00           H
ATOM    862  CA  PHE   452      43.540  30.640  41.490  1.00  0.00           C
ATOM    863  HA  PHE   452      44.590  30.760  41.730  1.00  0.00           H
ATOM    864  CB  PHE   452      42.810  30.150  42.810  1.00  0.00           C
ATOM    865  HB1 PHE   452      43.150  29.130  43.070  1.00  0.00           H
ATOM    866  HB2 PHE   452      43.030  30.900  43.600  1.00  0.00           H
ATOM    867  CG  PHE   452      41.340  30.100  42.620  1.00  0.00           C
ATOM    868  CD1 PHE   452      40.580  31.080  43.130  1.00  0.00           C
ATOM    869  HD1 PHE   452      41.010  31.930  43.630  1.00  0.00           H
ATOM    870  CE1 PHE   452      39.170  31.060  42.990  1.00  0.00           C
ATOM    871  HE1 PHE   452      38.520  31.790  43.440  1.00  0.00           H
ATOM    872  CZ  PHE   452      38.610  29.970  42.320  1.00  0.00           C
ATOM    873  HZ  PHE   452      37.550  29.780  42.180  1.00  0.00           H
ATOM    874  CD2 PHE   452      40.770  28.990  42.010  1.00  0.00           C
ATOM    875  HD2 PHE   452      41.410  28.270  41.520  1.00  0.00           H
ATOM    876  CE2 PHE   452      39.380  28.900  41.860  1.00  0.00           C
ATOM    877  HE2 PHE   452      38.750  28.150  41.410  1.00  0.00           H
ATOM    878  C   PHE   452      43.580  29.600  40.330  1.00  0.00           C
ATOM    879  O   PHE   452      44.190  28.560  40.470  1.00  0.00           O
ATOM    880  N   LEU   453      43.000  29.870  39.210  1.00  0.00           N
ATOM    881  HN  LEU   453      42.450  30.700  39.180  1.00  0.00           H
ATOM    882  CA  LEU   453      42.870  28.900  38.130  1.00  0.00           C
ATOM    883  HA  LEU   453      42.850  27.870  38.450  1.00  0.00           H
ATOM    884  CB  LEU   453      41.470  29.130  37.390  1.00  0.00           C
ATOM    885  HB1 LEU   453      41.410  30.150  36.950  1.00  0.00           H
ATOM    886  HB2 LEU   453      41.530  28.340  36.610  1.00  0.00           H
ATOM    887  CG  LEU   453      40.130  28.990  38.210  1.00  0.00           C
ATOM    888  HG  LEU   453      40.240  29.690  39.060  1.00  0.00           H
ATOM    889  CD1 LEU   453      38.840  29.250  37.350  1.00  0.00           C
ATOM    890 1HD1 LEU   453      38.920  30.280  36.950  1.00  0.00           H
ATOM    891 2HD1 LEU   453      38.750  28.520  36.520  1.00  0.00           H
ATOM    892 3HD1 LEU   453      37.990  29.090  38.050  1.00  0.00           H
ATOM    893  CD2 LEU   453      40.070  27.580  38.780  1.00  0.00           C
ATOM    894 1HD2 LEU   453      39.210  27.360  39.460  1.00  0.00           H
ATOM    895 2HD2 LEU   453      40.100  26.900  37.910  1.00  0.00           H
ATOM    896 3HD2 LEU   453      40.980  27.300  39.350  1.00  0.00           H
ATOM    897  C   LEU   453      43.980  29.100  37.230  1.00  0.00           C
ATOM    898  O   LEU   453      44.140  28.370  36.300  1.00  0.00           O
ATOM    899  N   GLN   454      44.830  30.040  37.470  1.00  0.00           N
ATOM    900  HN  GLN   454      44.720  30.600  38.290  1.00  0.00           H
ATOM    901  CA  GLN   454      46.030  30.230  36.670  1.00  0.00           C
ATOM    902  HA  GLN   454      45.990  29.780  35.700  1.00  0.00           H
ATOM    903  CB  GLN   454      46.360  31.790  36.570  1.00  0.00           C
ATOM    904  HB1 GLN   454      46.650  32.360  37.480  1.00  0.00           H
ATOM    905  HB2 GLN   454      47.280  31.800  35.950  1.00  0.00           H
ATOM    906  CG  GLN   454      45.160  32.570  35.970  1.00  0.00           C
ATOM    907  HG1 GLN   454      44.840  32.270  34.950  1.00  0.00           H
ATOM    908  HG2 GLN   454      44.270  32.440  36.620  1.00  0.00           H
ATOM    909  CD  GLN   454      45.400  34.070  35.990  1.00  0.00           C
ATOM    910  OE1 GLN   454      46.410  34.620  36.440  1.00  0.00           O
ATOM    911  NE2 GLN   454      44.350  34.830  35.530  1.00  0.00           N
ATOM    912 1HE2 GLN   454      43.460  34.420  35.380  1.00  0.00           H
ATOM    913 2HE2 GLN   454      44.510  35.820  35.490  1.00  0.00           H
ATOM    914  C   GLN   454      47.220  29.450  37.200  1.00  0.00           C
ATOM    915  O   GLN   454      47.340  29.230  38.410  1.00  0.00           O
ATOM    916  N   GLY   455      48.150  29.170  36.320  1.00  0.00           N
ATOM    917  HN  GLY   455      48.010  29.510  35.390  1.00  0.00           H
ATOM    918  CA  GLY   455      49.300  28.410  36.730  1.00  0.00           C
ATOM    919  HA1 GLY   455      49.680  28.760  37.680  1.00  0.00           H
ATOM    920  HA2 GLY   455      49.010  27.370  36.760  1.00  0.00           H
ATOM    921  C   GLY   455      50.550  28.580  35.850  1.00  0.00           C
ATOM    922  O   GLY   455      50.630  29.480  35.000  1.00  0.00           O
ATOM    923  N   PRO   456      51.520  27.640  35.850  1.00  0.00           N
ATOM    924  CD  PRO   456      51.770  26.670  36.990  1.00  0.00           C
ATOM    925  HD1 PRO   456      50.950  25.920  36.950  1.00  0.00           H
ATOM    926  HD2 PRO   456      51.860  27.340  37.880  1.00  0.00           H
ATOM    927  CA  PRO   456      52.690  27.740  35.040  1.00  0.00           C
ATOM    928  HA  PRO   456      53.300  28.510  35.480  1.00  0.00           H
ATOM    929  CB  PRO   456      53.340  26.340  35.280  1.00  0.00           C
ATOM    930  HB1 PRO   456      52.790  25.540  34.750  1.00  0.00           H
ATOM    931  HB2 PRO   456      54.390  26.410  34.940  1.00  0.00           H
ATOM    932  CG  PRO   456      53.130  26.080  36.800  1.00  0.00           C
ATOM    933  HG1 PRO   456      53.190  24.970  36.910  1.00  0.00           H
ATOM    934  HG2 PRO   456      53.800  26.580  37.530  1.00  0.00           H
ATOM    935  C   PRO   456      52.540  28.050  33.550  1.00  0.00           C
ATOM    936  O   PRO   456      53.360  28.840  33.070  1.00  0.00           O
ATOM    937  N   GLU   457      51.670  27.390  32.790  1.00  0.00           N
ATOM    938  HN  GLU   457      51.300  26.500  33.050  1.00  0.00           H
ATOM    939  CA  GLU   457      51.650  27.600  31.360  1.00  0.00           C
ATOM    940  HA  GLU   457      52.610  27.870  30.940  1.00  0.00           H
ATOM    941  CB  GLU   457      51.370  26.270  30.630  1.00  0.00           C
ATOM    942  HB1 GLU   457      50.460  25.840  31.100  1.00  0.00           H
ATOM    943  HB2 GLU   457      51.180  26.490  29.560  1.00  0.00           H
ATOM    944  CG  GLU   457      52.550  25.300  30.660  1.00  0.00           C
ATOM    945  HG1 GLU   457      53.320  25.720  29.970  1.00  0.00           H
ATOM    946  HG2 GLU   457      52.900  25.300  31.710  1.00  0.00           H
ATOM    947  CD  GLU   457      52.120  23.930  30.290  1.00  0.00           C
ATOM    948  OE1 GLU   457      52.000  23.600  29.070  1.00  0.00           O
ATOM    949  OE2 GLU   457      51.900  23.080  31.170  1.00  0.00           O
ATOM    950  C   GLU   457      50.640  28.690  30.940  1.00  0.00           C
ATOM    951  O   GLU   457      50.510  28.980  29.760  1.00  0.00           O
ATOM    952  N   THR   458      49.910  29.240  31.930  1.00  0.00           N
ATOM    953  HN  THR   458      50.160  29.110  32.880  1.00  0.00           H
ATOM    954  CA  THR   458      49.070  30.400  31.570  1.00  0.00           C
ATOM    955  HA  THR   458      48.360  30.190  30.780  1.00  0.00           H
ATOM    956  CB  THR   458      48.320  30.840  32.870  1.00  0.00           C
ATOM    957  HB  THR   458      49.050  31.300  33.580  1.00  0.00           H
ATOM    958  OG1 THR   458      47.650  29.720  33.480  1.00  0.00           O
ATOM    959  HG1 THR   458      47.010  29.380  32.850  1.00  0.00           H
ATOM    960  CG2 THR   458      47.110  31.830  32.560  1.00  0.00           C
ATOM    961 1HG2 THR   458      46.560  31.680  31.600  1.00  0.00           H
ATOM    962 2HG2 THR   458      46.440  31.940  33.440  1.00  0.00           H
ATOM    963 3HG2 THR   458      47.540  32.840  32.410  1.00  0.00           H
ATOM    964  C   THR   458      49.880  31.620  31.130  1.00  0.00           C
ATOM    965  O   THR   458      50.850  32.050  31.800  1.00  0.00           O
ATOM    966  N   ASP   459      49.490  32.230  30.000  1.00  0.00           N
ATOM    967  HN  ASP   459      48.790  31.860  29.390  1.00  0.00           H
ATOM    968  CA  ASP   459      50.250  33.360  29.500  1.00  0.00           C
ATOM    969  HA  ASP   459      51.300  33.100  29.540  1.00  0.00           H
ATOM    970  CB  ASP   459      49.560  33.660  28.120  1.00  0.00           C
ATOM    971  HB1 ASP   459      49.480  32.790  27.440  1.00  0.00           H
ATOM    972  HB2 ASP   459      48.510  34.000  28.280  1.00  0.00           H
ATOM    973  CG  ASP   459      50.290  34.690  27.400  1.00  0.00           C
ATOM    974  OD1 ASP   459      51.580  34.680  27.370  1.00  0.00           O
ATOM    975  OD2 ASP   459      49.600  35.580  26.820  1.00  0.00           O
ATOM    976  C   ASP   459      49.990  34.610  30.450  1.00  0.00           C
ATOM    977  O   ASP   459      48.850  35.050  30.670  1.00  0.00           O
ATOM    978  N   ARG   460      51.110  35.290  30.950  1.00  0.00           N
ATOM    979  HN  ARG   460      52.080  35.060  30.830  1.00  0.00           H
ATOM    980  CA  ARG   460      50.880  36.330  31.950  1.00  0.00           C
ATOM    981  HA  ARG   460      49.980  36.130  32.510  1.00  0.00           H
ATOM    982  CB  ARG   460      52.140  36.680  32.830  1.00  0.00           C
ATOM    983  HB1 ARG   460      53.010  37.160  32.330  1.00  0.00           H
ATOM    984  HB2 ARG   460      51.900  37.380  33.660  1.00  0.00           H
ATOM    985  CG  ARG   460      52.630  35.480  33.640  1.00  0.00           C
ATOM    986  HG1 ARG   460      53.110  34.780  32.920  1.00  0.00           H
ATOM    987  HG2 ARG   460      53.440  35.900  34.280  1.00  0.00           H
ATOM    988  CD  ARG   460      51.500  34.740  34.420  1.00  0.00           C
ATOM    989  HD1 ARG   460      50.630  34.520  33.770  1.00  0.00           H
ATOM    990  HD2 ARG   460      51.910  33.820  34.900  1.00  0.00           H
ATOM    991  NE  ARG   460      50.970  35.680  35.490  1.00  0.00           N
ATOM    992  HE  ARG   460      51.480  36.470  35.810  1.00  0.00           H
ATOM    993  CZ  ARG   460      49.750  35.700  35.940  1.00  0.00           C
ATOM    994  NH1 ARG   460      49.000  34.620  35.750  1.00  0.00           N
ATOM    995 1HH1 ARG   460      49.500  33.750  35.770  1.00  0.00           H
ATOM    996 2HH1 ARG   460      48.060  34.550  36.080  1.00  0.00           H
ATOM    997  NH2 ARG   460      49.360  36.680  36.740  1.00  0.00           N
ATOM    998 1HH2 ARG   460      49.960  37.440  37.000  1.00  0.00           H
ATOM    999 2HH2 ARG   460      48.450  36.700  37.170  1.00  0.00           H
ATOM   1000  C   ARG   460      50.570  37.610  31.160  1.00  0.00           C
ATOM   1001  O   ARG   460      49.850  38.490  31.680  1.00  0.00           O
ATOM   1002  N   ALA   461      50.970  37.710  29.860  1.00  0.00           N
ATOM   1003  HN  ALA   461      51.560  36.990  29.500  1.00  0.00           H
ATOM   1004  CA  ALA   461      50.580  38.750  28.950  1.00  0.00           C
ATOM   1005  HA  ALA   461      50.950  39.710  29.290  1.00  0.00           H
ATOM   1006  CB  ALA   461      51.500  38.620  27.710  1.00  0.00           C
ATOM   1007  HB1 ALA   461      51.350  39.490  27.040  1.00  0.00           H
ATOM   1008  HB2 ALA   461      52.560  38.460  27.990  1.00  0.00           H
ATOM   1009  HB3 ALA   461      51.240  37.650  27.250  1.00  0.00           H
ATOM   1010  C   ALA   461      49.070  38.860  28.690  1.00  0.00           C
ATOM   1011  O   ALA   461      48.620  39.980  28.700  1.00  0.00           O
ATOM   1012  N   THR   462      48.360  37.750  28.420  1.00  0.00           N
ATOM   1013  HN  THR   462      48.880  36.940  28.150  1.00  0.00           H
ATOM   1014  CA  THR   462      46.900  37.570  28.360  1.00  0.00           C
ATOM   1015  HA  THR   462      46.460  38.280  27.680  1.00  0.00           H
ATOM   1016  CB  THR   462      46.390  36.200  27.950  1.00  0.00           C
ATOM   1017  HB  THR   462      46.660  35.540  28.800  1.00  0.00           H
ATOM   1018  OG1 THR   462      47.060  35.740  26.730  1.00  0.00           O
ATOM   1019  HG1 THR   462      48.000  35.700  26.870  1.00  0.00           H
ATOM   1020  CG2 THR   462      44.850  36.100  27.830  1.00  0.00           C
ATOM   1021 1HG2 THR   462      44.450  36.810  27.080  1.00  0.00           H
ATOM   1022 2HG2 THR   462      44.490  35.110  27.480  1.00  0.00           H
ATOM   1023 3HG2 THR   462      44.300  36.280  28.770  1.00  0.00           H
ATOM   1024  C   THR   462      46.200  37.890  29.620  1.00  0.00           C
ATOM   1025  O   THR   462      45.200  38.570  29.590  1.00  0.00           O
ATOM   1026  N   VAL   463      46.760  37.480  30.740  1.00  0.00           N
ATOM   1027  HN  VAL   463      47.460  36.770  30.720  1.00  0.00           H
ATOM   1028  CA  VAL   463      46.170  37.890  32.010  1.00  0.00           C
ATOM   1029  HA  VAL   463      45.110  37.690  32.090  1.00  0.00           H
ATOM   1030  CB  VAL   463      46.910  37.130  33.110  1.00  0.00           C
ATOM   1031  HB  VAL   463      47.990  37.290  32.960  1.00  0.00           H
ATOM   1032  CG1 VAL   463      46.540  37.620  34.490  1.00  0.00           C
ATOM   1033 1HG1 VAL   463      47.040  37.100  35.340  1.00  0.00           H
ATOM   1034 2HG1 VAL   463      46.740  38.680  34.710  1.00  0.00           H
ATOM   1035 3HG1 VAL   463      45.440  37.440  34.540  1.00  0.00           H
ATOM   1036  CG2 VAL   463      46.470  35.690  32.940  1.00  0.00           C
ATOM   1037 1HG2 VAL   463      45.420  35.620  33.310  1.00  0.00           H
ATOM   1038 2HG2 VAL   463      46.520  35.180  31.950  1.00  0.00           H
ATOM   1039 3HG2 VAL   463      47.060  35.070  33.640  1.00  0.00           H
ATOM   1040  C   VAL   463      46.250  39.430  32.330  1.00  0.00           C
ATOM   1041  O   VAL   463      45.360  40.020  32.950  1.00  0.00           O
ATOM   1042  N   ARG   464      47.290  40.140  31.800  1.00  0.00           N
ATOM   1043  HN  ARG   464      48.090  39.690  31.420  1.00  0.00           H
ATOM   1044  CA  ARG   464      47.270  41.570  31.870  1.00  0.00           C
ATOM   1045  HA  ARG   464      46.990  41.940  32.850  1.00  0.00           H
ATOM   1046  CB  ARG   464      48.610  42.200  31.580  1.00  0.00           C
ATOM   1047  HB1 ARG   464      49.420  41.570  32.000  1.00  0.00           H
ATOM   1048  HB2 ARG   464      48.780  42.010  30.490  1.00  0.00           H
ATOM   1049  CG  ARG   464      48.740  43.660  31.900  1.00  0.00           C
ATOM   1050  HG1 ARG   464      48.290  44.190  31.040  1.00  0.00           H
ATOM   1051  HG2 ARG   464      48.200  43.990  32.820  1.00  0.00           H
ATOM   1052  CD  ARG   464      50.170  44.150  32.180  1.00  0.00           C
ATOM   1053  HD1 ARG   464      50.250  45.200  32.520  1.00  0.00           H
ATOM   1054  HD2 ARG   464      50.600  43.480  32.950  1.00  0.00           H
ATOM   1055  NE  ARG   464      50.820  43.870  30.840  1.00  0.00           N
ATOM   1056  HE  ARG   464      51.160  42.940  30.680  1.00  0.00           H
ATOM   1057  CZ  ARG   464      51.150  44.830  29.980  1.00  0.00           C
ATOM   1058  NH1 ARG   464      50.940  46.130  30.170  1.00  0.00           N
ATOM   1059 1HH1 ARG   464      50.320  46.440  30.890  1.00  0.00           H
ATOM   1060 2HH1 ARG   464      50.970  46.730  29.370  1.00  0.00           H
ATOM   1061  NH2 ARG   464      51.940  44.590  29.020  1.00  0.00           N
ATOM   1062 1HH2 ARG   464      52.380  43.710  29.180  1.00  0.00           H
ATOM   1063 2HH2 ARG   464      52.450  45.340  28.580  1.00  0.00           H
ATOM   1064  C   ARG   464      46.240  42.210  30.990  1.00  0.00           C
ATOM   1065  O   ARG   464      45.550  43.190  31.370  1.00  0.00           O
ATOM   1066  N   LYS   465      45.910  41.610  29.810  1.00  0.00           N
ATOM   1067  HN  LYS   465      46.210  40.700  29.550  1.00  0.00           H
ATOM   1068  CA  LYS   465      44.710  42.100  29.030  1.00  0.00           C
ATOM   1069  HA  LYS   465      44.910  43.130  28.760  1.00  0.00           H
ATOM   1070  CB  LYS   465      44.480  41.340  27.680  1.00  0.00           C
ATOM   1071  HB1 LYS   465      44.240  40.250  27.670  1.00  0.00           H
ATOM   1072  HB2 LYS   465      43.670  41.810  27.070  1.00  0.00           H
ATOM   1073  CG  LYS   465      45.880  41.330  26.900  1.00  0.00           C
ATOM   1074  HG1 LYS   465      46.240  42.370  26.750  1.00  0.00           H
ATOM   1075  HG2 LYS   465      46.610  40.760  27.520  1.00  0.00           H
ATOM   1076  CD  LYS   465      45.920  40.450  25.680  1.00  0.00           C
ATOM   1077  HD1 LYS   465      45.440  39.470  25.910  1.00  0.00           H
ATOM   1078  HD2 LYS   465      45.320  41.000  24.920  1.00  0.00           H
ATOM   1079  CE  LYS   465      47.250  40.080  25.140  1.00  0.00           C
ATOM   1080  HE1 LYS   465      47.870  40.980  24.930  1.00  0.00           H
ATOM   1081  HE2 LYS   465      47.810  39.480  25.890  1.00  0.00           H
ATOM   1082  NZ  LYS   465      47.200  39.250  23.990  1.00  0.00           N
ATOM   1083  HZ1 LYS   465      46.530  38.490  24.230  1.00  0.00           H
ATOM   1084  HZ2 LYS   465      46.960  39.730  23.100  1.00  0.00           H
ATOM   1085  HZ3 LYS   465      48.080  38.720  23.830  1.00  0.00           H
ATOM   1086  C   LYS   465      43.390  41.940  29.800  1.00  0.00           C
ATOM   1087  O   LYS   465      42.540  42.840  29.680  1.00  0.00           O
ATOM   1088  N   ILE   466      43.150  40.870  30.580  1.00  0.00           N
ATOM   1089  HN  ILE   466      43.860  40.170  30.580  1.00  0.00           H
ATOM   1090  CA  ILE   466      42.020  40.740  31.510  1.00  0.00           C
ATOM   1091  HA  ILE   466      41.120  40.970  30.960  1.00  0.00           H
ATOM   1092  CB  ILE   466      41.960  39.460  32.150  1.00  0.00           C
ATOM   1093  HB  ILE   466      42.900  39.410  32.740  1.00  0.00           H
ATOM   1094  CG2 ILE   466      40.750  39.440  33.140  1.00  0.00           C
ATOM   1095 1HG2 ILE   466      40.830  40.190  33.960  1.00  0.00           H
ATOM   1096 2HG2 ILE   466      39.810  39.630  32.590  1.00  0.00           H
ATOM   1097 3HG2 ILE   466      40.750  38.390  33.490  1.00  0.00           H
ATOM   1098  CG1 ILE   466      42.040  38.250  31.120  1.00  0.00           C
ATOM   1099 1HG1 ILE   466      41.140  38.300  30.470  1.00  0.00           H
ATOM   1100 2HG1 ILE   466      42.950  38.190  30.500  1.00  0.00           H
ATOM   1101  CD  ILE   466      41.890  36.890  31.850  1.00  0.00           C
ATOM   1102  HD1 ILE   466      42.540  36.800  32.750  1.00  0.00           H
ATOM   1103  HD2 ILE   466      40.860  36.690  32.230  1.00  0.00           H
ATOM   1104  HD3 ILE   466      42.140  36.030  31.190  1.00  0.00           H
ATOM   1105  C   ILE   466      42.140  41.820  32.580  1.00  0.00           C
ATOM   1106  O   ILE   466      41.130  42.520  32.840  1.00  0.00           O
ATOM   1107  N   ARG   467      43.230  42.000  33.190  1.00  0.00           N
ATOM   1108  HN  ARG   467      44.040  41.450  33.020  1.00  0.00           H
ATOM   1109  CA  ARG   467      43.360  43.080  34.220  1.00  0.00           C
ATOM   1110  HA  ARG   467      42.620  42.970  35.000  1.00  0.00           H
ATOM   1111  CB  ARG   467      44.790  42.970  34.930  1.00  0.00           C
ATOM   1112  HB1 ARG   467      44.860  42.010  35.500  1.00  0.00           H
ATOM   1113  HB2 ARG   467      45.460  42.990  34.050  1.00  0.00           H
ATOM   1114  CG  ARG   467      45.290  44.150  35.750  1.00  0.00           C
ATOM   1115  HG1 ARG   467      46.250  43.730  36.110  1.00  0.00           H
ATOM   1116  HG2 ARG   467      45.570  45.000  35.090  1.00  0.00           H
ATOM   1117  CD  ARG   467      44.290  44.690  36.810  1.00  0.00           C
ATOM   1118  HD1 ARG   467      44.820  45.360  37.520  1.00  0.00           H
ATOM   1119  HD2 ARG   467      43.500  45.300  36.330  1.00  0.00           H
ATOM   1120  NE  ARG   467      43.620  43.520  37.470  1.00  0.00           N
ATOM   1121  HE  ARG   467      44.080  42.630  37.540  1.00  0.00           H
ATOM   1122  CZ  ARG   467      42.650  43.550  38.370  1.00  0.00           C
ATOM   1123  NH1 ARG   467      42.270  42.360  38.840  1.00  0.00           N
ATOM   1124 1HH1 ARG   467      42.790  41.590  38.470  1.00  0.00           H
ATOM   1125 2HH1 ARG   467      42.090  42.350  39.830  1.00  0.00           H
ATOM   1126  NH2 ARG   467      41.990  44.600  38.710  1.00  0.00           N
ATOM   1127 1HH2 ARG   467      42.110  45.470  38.220  1.00  0.00           H
ATOM   1128 2HH2 ARG   467      41.190  44.500  39.310  1.00  0.00           H
ATOM   1129  C   ARG   467      43.080  44.520  33.730  1.00  0.00           C
ATOM   1130  O   ARG   467      42.270  45.270  34.270  1.00  0.00           O
ATOM   1131  N   ASP   468      43.700  44.960  32.540  1.00  0.00           N
ATOM   1132  HN  ASP   468      44.460  44.420  32.190  1.00  0.00           H
ATOM   1133  CA  ASP   468      43.450  46.170  31.890  1.00  0.00           C
ATOM   1134  HA  ASP   468      43.700  46.940  32.610  1.00  0.00           H
ATOM   1135  CB  ASP   468      44.360  46.360  30.690  1.00  0.00           C
ATOM   1136  HB1 ASP   468      44.240  45.590  29.900  1.00  0.00           H
ATOM   1137  HB2 ASP   468      43.920  47.260  30.220  1.00  0.00           H
ATOM   1138  CG  ASP   468      45.770  46.710  30.970  1.00  0.00           C
ATOM   1139  OD1 ASP   468      46.100  47.050  32.100  1.00  0.00           O
ATOM   1140  OD2 ASP   468      46.560  46.790  30.000  1.00  0.00           O
ATOM   1141  C   ASP   468      41.940  46.330  31.480  1.00  0.00           C
ATOM   1142  O   ASP   468      41.380  47.420  31.560  1.00  0.00           O
ATOM   1143  N   ALA   469      41.270  45.320  30.940  1.00  0.00           N
ATOM   1144  HN  ALA   469      41.790  44.490  30.750  1.00  0.00           H
ATOM   1145  CA  ALA   469      39.890  45.370  30.670  1.00  0.00           C
ATOM   1146  HA  ALA   469      39.840  46.260  30.070  1.00  0.00           H
ATOM   1147  CB  ALA   469      39.550  44.070  29.990  1.00  0.00           C
ATOM   1148  HB1 ALA   469      38.480  44.120  29.710  1.00  0.00           H
ATOM   1149  HB2 ALA   469      40.220  43.980  29.110  1.00  0.00           H
ATOM   1150  HB3 ALA   469      39.710  43.120  30.540  1.00  0.00           H
ATOM   1151  C   ALA   469      39.020  45.610  31.890  1.00  0.00           C
ATOM   1152  O   ALA   469      38.270  46.600  31.880  1.00  0.00           O
ATOM   1153  N   ILE   470      39.190  44.940  33.040  1.00  0.00           N
ATOM   1154  HN  ILE   470      39.850  44.200  33.130  1.00  0.00           H
ATOM   1155  CA  ILE   470      38.550  45.160  34.310  1.00  0.00           C
ATOM   1156  HA  ILE   470      37.500  45.070  34.060  1.00  0.00           H
ATOM   1157  CB  ILE   470      38.950  44.090  35.450  1.00  0.00           C
ATOM   1158  HB  ILE   470      40.030  44.210  35.660  1.00  0.00           H
ATOM   1159  CG2 ILE   470      38.200  44.350  36.690  1.00  0.00           C
ATOM   1160 1HG2 ILE   470      38.500  43.680  37.520  1.00  0.00           H
ATOM   1161 2HG2 ILE   470      38.530  45.330  37.100  1.00  0.00           H
ATOM   1162 3HG2 ILE   470      37.100  44.300  36.520  1.00  0.00           H
ATOM   1163  CG1 ILE   470      38.830  42.600  35.030  1.00  0.00           C
ATOM   1164 1HG1 ILE   470      37.740  42.410  34.990  1.00  0.00           H
ATOM   1165 2HG1 ILE   470      39.180  42.520  33.980  1.00  0.00           H
ATOM   1166  CD  ILE   470      39.480  41.730  36.060  1.00  0.00           C
ATOM   1167  HD1 ILE   470      40.330  42.210  36.580  1.00  0.00           H
ATOM   1168  HD2 ILE   470      38.740  41.400  36.820  1.00  0.00           H
ATOM   1169  HD3 ILE   470      39.840  40.790  35.590  1.00  0.00           H
ATOM   1170  C   ILE   470      38.820  46.610  34.820  1.00  0.00           C
ATOM   1171  O   ILE   470      37.900  47.390  35.100  1.00  0.00           O
ATOM   1172  N   ASP   471      40.100  47.090  34.860  1.00  0.00           N
ATOM   1173  HN  ASP   471      40.860  46.550  34.510  1.00  0.00           H
ATOM   1174  CA  ASP   471      40.420  48.420  35.330  1.00  0.00           C
ATOM   1175  HA  ASP   471      40.010  48.630  36.310  1.00  0.00           H
ATOM   1176  CB  ASP   471      41.940  48.610  35.370  1.00  0.00           C
ATOM   1177  HB1 ASP   471      42.350  48.230  34.400  1.00  0.00           H
ATOM   1178  HB2 ASP   471      42.280  49.660  35.530  1.00  0.00           H
ATOM   1179  CG  ASP   471      42.640  47.810  36.490  1.00  0.00           C
ATOM   1180  OD1 ASP   471      42.100  47.330  37.490  1.00  0.00           O
ATOM   1181  OD2 ASP   471      43.890  47.760  36.310  1.00  0.00           O
ATOM   1182  C   ASP   471      39.940  49.620  34.490  1.00  0.00           C
ATOM   1183  O   ASP   471      39.810  50.670  35.060  1.00  0.00           O
ATOM   1184  N   ASN   472      39.710  49.530  33.190  1.00  0.00           N
ATOM   1185  HN  ASN   472      39.990  48.700  32.710  1.00  0.00           H
ATOM   1186  CA  ASN   472      38.990  50.570  32.520  1.00  0.00           C
ATOM   1187  HA  ASN   472      38.890  51.470  33.120  1.00  0.00           H
ATOM   1188  CB  ASN   472      39.670  50.880  31.180  1.00  0.00           C
ATOM   1189  HB1 ASN   472      39.670  50.010  30.500  1.00  0.00           H
ATOM   1190  HB2 ASN   472      39.130  51.740  30.740  1.00  0.00           H
ATOM   1191  CG  ASN   472      41.090  51.420  31.410  1.00  0.00           C
ATOM   1192  OD1 ASN   472      41.280  52.620  31.670  1.00  0.00           O
ATOM   1193  ND2 ASN   472      42.140  50.560  31.300  1.00  0.00           N
ATOM   1194 1HD2 ASN   472      41.960  49.600  31.090  1.00  0.00           H
ATOM   1195 2HD2 ASN   472      43.090  50.760  31.540  1.00  0.00           H
ATOM   1196  C   ASN   472      37.530  50.100  32.260  1.00  0.00           C
ATOM   1197  O   ASN   472      36.810  50.870  31.540  1.00  0.00           O
ATOM   1198  N   GLN   473      37.040  49.110  33.070  1.00  0.00           N
ATOM   1199  HN  GLN   473      37.560  48.480  33.640  1.00  0.00           H
ATOM   1200  CA  GLN   473      35.560  48.720  33.030  1.00  0.00           C
ATOM   1201  HA  GLN   473      35.560  47.700  33.360  1.00  0.00           H
ATOM   1202  CB  GLN   473      34.760  49.740  33.970  1.00  0.00           C
ATOM   1203  HB1 GLN   473      35.080  50.750  33.670  1.00  0.00           H
ATOM   1204  HB2 GLN   473      33.650  49.710  33.820  1.00  0.00           H
ATOM   1205  CG  GLN   473      35.140  49.490  35.470  1.00  0.00           C
ATOM   1206  HG1 GLN   473      34.730  48.480  35.700  1.00  0.00           H
ATOM   1207  HG2 GLN   473      36.250  49.560  35.530  1.00  0.00           H
ATOM   1208  CD  GLN   473      34.560  50.520  36.370  1.00  0.00           C
ATOM   1209  OE1 GLN   473      33.650  51.260  35.970  1.00  0.00           O
ATOM   1210  NE2 GLN   473      35.080  50.680  37.630  1.00  0.00           N
ATOM   1211 1HE2 GLN   473      35.900  50.120  37.740  1.00  0.00           H
ATOM   1212 2HE2 GLN   473      34.530  50.960  38.410  1.00  0.00           H
ATOM   1213  C   GLN   473      34.950  48.560  31.600  1.00  0.00           C
ATOM   1214  O   GLN   473      33.950  49.190  31.290  1.00  0.00           O
ATOM   1215  N   THR   474      35.490  47.630  30.800  1.00  0.00           N
ATOM   1216  HN  THR   474      36.360  47.270  31.110  1.00  0.00           H
ATOM   1217  CA  THR   474      35.060  47.200  29.440  1.00  0.00           C
ATOM   1218  HA  THR   474      34.050  47.570  29.310  1.00  0.00           H
ATOM   1219  CB  THR   474      35.960  47.910  28.390  1.00  0.00           C
ATOM   1220  HB  THR   474      36.020  48.950  28.780  1.00  0.00           H
ATOM   1221  OG1 THR   474      35.360  47.970  27.090  1.00  0.00           O
ATOM   1222  HG1 THR   474      34.910  48.820  27.090  1.00  0.00           H
ATOM   1223  CG2 THR   474      37.450  47.430  28.310  1.00  0.00           C
ATOM   1224 1HG2 THR   474      38.040  48.140  27.690  1.00  0.00           H
ATOM   1225 2HG2 THR   474      37.810  47.410  29.360  1.00  0.00           H
ATOM   1226 3HG2 THR   474      37.470  46.370  27.980  1.00  0.00           H
ATOM   1227  C   THR   474      35.160  45.670  29.210  1.00  0.00           C
ATOM   1228  O   THR   474      35.800  44.970  30.020  1.00  0.00           O
ATOM   1229  N   GLU   475      34.490  45.140  28.170  1.00  0.00           N
ATOM   1230  HN  GLU   475      33.860  45.680  27.620  1.00  0.00           H
ATOM   1231  CA  GLU   475      34.700  43.710  27.880  1.00  0.00           C
ATOM   1232  HA  GLU   475      34.730  43.180  28.820  1.00  0.00           H
ATOM   1233  CB  GLU   475      33.470  43.200  27.100  1.00  0.00           C
ATOM   1234  HB1 GLU   475      33.660  42.140  26.850  1.00  0.00           H
ATOM   1235  HB2 GLU   475      32.590  43.240  27.780  1.00  0.00           H
ATOM   1236  CG  GLU   475      33.120  43.890  25.810  1.00  0.00           C
ATOM   1237  HG1 GLU   475      32.780  44.940  25.920  1.00  0.00           H
ATOM   1238  HG2 GLU   475      34.010  43.970  25.140  1.00  0.00           H
ATOM   1239  CD  GLU   475      32.130  43.130  25.010  1.00  0.00           C
ATOM   1240  OE1 GLU   475      30.910  43.170  25.360  1.00  0.00           O
ATOM   1241  OE2 GLU   475      32.510  42.300  24.100  1.00  0.00           O
ATOM   1242  C   GLU   475      35.940  43.320  27.180  1.00  0.00           C
ATOM   1243  O   GLU   475      36.640  44.120  26.570  1.00  0.00           O
ATOM   1244  N   VAL   476      36.310  42.020  27.220  1.00  0.00           N
ATOM   1245  HN  VAL   476      35.900  41.320  27.800  1.00  0.00           H
ATOM   1246  CA  VAL   476      37.450  41.570  26.460  1.00  0.00           C
ATOM   1247  HA  VAL   476      37.420  42.020  25.480  1.00  0.00           H
ATOM   1248  CB  VAL   476      38.770  41.900  27.300  1.00  0.00           C
ATOM   1249  HB  VAL   476      38.750  42.990  27.510  1.00  0.00           H
ATOM   1250  CG1 VAL   476      38.850  40.970  28.540  1.00  0.00           C
ATOM   1251 1HG1 VAL   476      39.770  41.130  29.140  1.00  0.00           H
ATOM   1252 2HG1 VAL   476      37.960  41.260  29.140  1.00  0.00           H
ATOM   1253 3HG1 VAL   476      38.810  39.890  28.260  1.00  0.00           H
ATOM   1254  CG2 VAL   476      39.980  41.640  26.410  1.00  0.00           C
ATOM   1255 1HG2 VAL   476      39.980  42.300  25.520  1.00  0.00           H
ATOM   1256 2HG2 VAL   476      40.860  41.880  27.040  1.00  0.00           H
ATOM   1257 3HG2 VAL   476      40.040  40.580  26.070  1.00  0.00           H
ATOM   1258  C   VAL   476      37.180  40.100  26.160  1.00  0.00           C
ATOM   1259  O   VAL   476      36.540  39.460  26.960  1.00  0.00           O
ATOM   1260  N   THR   477      37.500  39.570  25.010  1.00  0.00           N
ATOM   1261  HN  THR   477      37.960  40.100  24.290  1.00  0.00           H
ATOM   1262  CA  THR   477      37.340  38.180  24.630  1.00  0.00           C
ATOM   1263  HA  THR   477      36.850  37.690  25.460  1.00  0.00           H
ATOM   1264  CB  THR   477      36.420  38.040  23.440  1.00  0.00           C
ATOM   1265  HB  THR   477      36.940  38.570  22.610  1.00  0.00           H
ATOM   1266  OG1 THR   477      35.140  38.510  23.810  1.00  0.00           O
ATOM   1267  HG1 THR   477      35.270  39.430  24.060  1.00  0.00           H
ATOM   1268  CG2 THR   477      36.230  36.520  23.080  1.00  0.00           C
ATOM   1269 1HG2 THR   477      35.360  36.330  22.420  1.00  0.00           H
ATOM   1270 2HG2 THR   477      37.100  36.120  22.510  1.00  0.00           H
ATOM   1271 3HG2 THR   477      36.000  36.010  24.040  1.00  0.00           H
ATOM   1272  C   THR   477      38.650  37.550  24.300  1.00  0.00           C
ATOM   1273  O   THR   477      39.350  38.020  23.420  1.00  0.00           O
ATOM   1274  N   VAL   478      39.210  36.630  25.180  1.00  0.00           N
ATOM   1275  HN  VAL   478      38.660  36.400  25.980  1.00  0.00           H
ATOM   1276  CA  VAL   478      40.550  36.040  25.130  1.00  0.00           C
ATOM   1277  HA  VAL   478      40.880  36.070  24.100  1.00  0.00           H
ATOM   1278  CB  VAL   478      41.490  36.830  26.000  1.00  0.00           C
ATOM   1279  HB  VAL   478      42.330  36.240  26.400  1.00  0.00           H
ATOM   1280  CG1 VAL   478      42.040  38.050  25.290  1.00  0.00           C
ATOM   1281 1HG1 VAL   478      42.870  38.540  25.850  1.00  0.00           H
ATOM   1282 2HG1 VAL   478      42.380  37.920  24.240  1.00  0.00           H
ATOM   1283 3HG1 VAL   478      41.160  38.720  25.280  1.00  0.00           H
ATOM   1284  CG2 VAL   478      40.810  37.250  27.320  1.00  0.00           C
ATOM   1285 1HG2 VAL   478      41.600  37.310  28.110  1.00  0.00           H
ATOM   1286 2HG2 VAL   478      40.150  38.140  27.220  1.00  0.00           H
ATOM   1287 3HG2 VAL   478      40.130  36.440  27.660  1.00  0.00           H
ATOM   1288  C   VAL   478      40.660  34.540  25.500  1.00  0.00           C
ATOM   1289  O   VAL   478      39.720  34.020  26.110  1.00  0.00           O
ATOM   1290  N   GLN   479      41.750  33.840  25.180  1.00  0.00           N
ATOM   1291  HN  GLN   479      42.500  34.360  24.790  1.00  0.00           H
ATOM   1292  CA  GLN   479      41.970  32.490  25.460  1.00  0.00           C
ATOM   1293  HA  GLN   479      41.160  32.110  26.060  1.00  0.00           H
ATOM   1294  CB  GLN   479      42.210  31.680  24.100  1.00  0.00           C
ATOM   1295  HB1 GLN   479      43.020  32.230  23.570  1.00  0.00           H
ATOM   1296  HB2 GLN   479      42.550  30.680  24.460  1.00  0.00           H
ATOM   1297  CG  GLN   479      40.950  31.700  23.260  1.00  0.00           C
ATOM   1298  HG1 GLN   479      40.030  31.430  23.830  1.00  0.00           H
ATOM   1299  HG2 GLN   479      40.690  32.700  22.850  1.00  0.00           H
ATOM   1300  CD  GLN   479      41.110  30.630  22.110  1.00  0.00           C
ATOM   1301  OE1 GLN   479      40.860  29.490  22.370  1.00  0.00           O
ATOM   1302  NE2 GLN   479      41.350  31.170  20.920  1.00  0.00           N
ATOM   1303 1HE2 GLN   479      41.790  32.060  20.820  1.00  0.00           H
ATOM   1304 2HE2 GLN   479      41.340  30.520  20.160  1.00  0.00           H
ATOM   1305  C   GLN   479      43.180  32.270  26.250  1.00  0.00           C
ATOM   1306  O   GLN   479      44.160  32.850  25.860  1.00  0.00           O
ATOM   1307  N   LEU   480      43.140  31.390  27.260  1.00  0.00           N
ATOM   1308  HN  LEU   480      42.330  30.860  27.500  1.00  0.00           H
ATOM   1309  CA  LEU   480      44.310  31.150  28.090  1.00  0.00           C
ATOM   1310  HA  LEU   480      45.200  31.260  27.480  1.00  0.00           H
ATOM   1311  CB  LEU   480      44.360  32.160  29.220  1.00  0.00           C
ATOM   1312  HB1 LEU   480      45.420  32.220  29.530  1.00  0.00           H
ATOM   1313  HB2 LEU   480      44.230  33.230  28.930  1.00  0.00           H
ATOM   1314  CG  LEU   480      43.710  31.870  30.660  1.00  0.00           C
ATOM   1315  HG  LEU   480      44.360  31.100  31.120  1.00  0.00           H
ATOM   1316  CD1 LEU   480      43.690  33.100  31.590  1.00  0.00           C
ATOM   1317 1HD1 LEU   480      42.890  33.780  31.240  1.00  0.00           H
ATOM   1318 2HD1 LEU   480      43.430  32.830  32.640  1.00  0.00           H
ATOM   1319 3HD1 LEU   480      44.730  33.470  31.620  1.00  0.00           H
ATOM   1320  CD2 LEU   480      42.270  31.400  30.560  1.00  0.00           C
ATOM   1321 1HD2 LEU   480      42.290  30.300  30.420  1.00  0.00           H
ATOM   1322 2HD2 LEU   480      41.650  31.600  31.470  1.00  0.00           H
ATOM   1323 3HD2 LEU   480      41.680  31.980  29.820  1.00  0.00           H
ATOM   1324  C   LEU   480      44.230  29.760  28.590  1.00  0.00           C
ATOM   1325  O   LEU   480      43.180  29.140  28.530  1.00  0.00           O
ATOM   1326  N   ILE   481      45.310  29.170  29.090  1.00  0.00           N
ATOM   1327  HN  ILE   481      46.230  29.560  29.040  1.00  0.00           H
ATOM   1328  CA  ILE   481      45.260  27.940  29.870  1.00  0.00           C
ATOM   1329  HA  ILE   481      44.430  27.350  29.510  1.00  0.00           H
ATOM   1330  CB  ILE   481      46.580  27.110  29.780  1.00  0.00           C
ATOM   1331  HB  ILE   481      47.510  27.600  30.130  1.00  0.00           H
ATOM   1332  CG2 ILE   481      46.340  25.880  30.590  1.00  0.00           C
ATOM   1333 1HG2 ILE   481      47.260  25.280  30.470  1.00  0.00           H
ATOM   1334 2HG2 ILE   481      46.120  25.940  31.680  1.00  0.00           H
ATOM   1335 3HG2 ILE   481      45.510  25.240  30.230  1.00  0.00           H
ATOM   1336  CG1 ILE   481      46.930  26.770  28.250  1.00  0.00           C
ATOM   1337 1HG1 ILE   481      46.210  26.040  27.820  1.00  0.00           H
ATOM   1338 2HG1 ILE   481      46.790  27.710  27.670  1.00  0.00           H
ATOM   1339  CD  ILE   481      48.400  26.330  28.090  1.00  0.00           C
ATOM   1340  HD1 ILE   481      48.660  26.330  27.010  1.00  0.00           H
ATOM   1341  HD2 ILE   481      49.080  27.040  28.610  1.00  0.00           H
ATOM   1342  HD3 ILE   481      48.490  25.310  28.540  1.00  0.00           H
ATOM   1343  C   ILE   481      44.970  28.190  31.380  1.00  0.00           C
ATOM   1344  O   ILE   481      45.680  28.980  32.030  1.00  0.00           O
ATOM   1345  N   ASN   482      43.900  27.550  31.900  1.00  0.00           N
ATOM   1346  HN  ASN   482      43.550  26.790  31.360  1.00  0.00           H
ATOM   1347  CA  ASN   482      43.590  27.470  33.330  1.00  0.00           C
ATOM   1348  HA  ASN   482      44.380  27.990  33.850  1.00  0.00           H
ATOM   1349  CB  ASN   482      42.090  27.930  33.620  1.00  0.00           C
ATOM   1350  HB1 ASN   482      41.470  27.520  32.800  1.00  0.00           H
ATOM   1351  HB2 ASN   482      41.610  27.550  34.550  1.00  0.00           H
ATOM   1352  CG  ASN   482      41.960  29.470  33.620  1.00  0.00           C
ATOM   1353  OD1 ASN   482      40.970  30.010  33.220  1.00  0.00           O
ATOM   1354  ND2 ASN   482      42.940  30.180  34.130  1.00  0.00           N
ATOM   1355 1HD2 ASN   482      43.790  29.680  34.320  1.00  0.00           H
ATOM   1356 2HD2 ASN   482      42.830  31.170  34.220  1.00  0.00           H
ATOM   1357  C   ASN   482      43.680  25.990  33.800  1.00  0.00           C
ATOM   1358  O   ASN   482      43.730  25.070  33.010  1.00  0.00           O
ATOM   1359  N   TYR   483      43.750  25.860  35.160  1.00  0.00           N
ATOM   1360  HN  TYR   483      43.910  26.730  35.610  1.00  0.00           H
ATOM   1361  CA  TYR   483      43.870  24.590  35.870  1.00  0.00           C
ATOM   1362  HA  TYR   483      44.070  23.790  35.170  1.00  0.00           H
ATOM   1363  CB  TYR   483      45.160  24.630  36.750  1.00  0.00           C
ATOM   1364  HB1 TYR   483      45.130  25.460  37.480  1.00  0.00           H
ATOM   1365  HB2 TYR   483      45.100  23.650  37.280  1.00  0.00           H
ATOM   1366  CG  TYR   483      46.390  24.640  35.930  1.00  0.00           C
ATOM   1367  CD1 TYR   483      46.850  25.870  35.510  1.00  0.00           C
ATOM   1368  HD1 TYR   483      46.250  26.750  35.730  1.00  0.00           H
ATOM   1369  CE1 TYR   483      48.040  25.990  34.820  1.00  0.00           C
ATOM   1370  HE1 TYR   483      48.170  26.960  34.360  1.00  0.00           H
ATOM   1371  CZ  TYR   483      48.890  24.910  34.590  1.00  0.00           C
ATOM   1372  OH  TYR   483      50.080  24.900  33.830  1.00  0.00           O
ATOM   1373  HH  TYR   483      50.400  24.000  33.870  1.00  0.00           H
ATOM   1374  CD2 TYR   483      47.210  23.540  35.760  1.00  0.00           C
ATOM   1375  HD2 TYR   483      46.870  22.630  36.250  1.00  0.00           H
ATOM   1376  CE2 TYR   483      48.440  23.670  35.160  1.00  0.00           C
ATOM   1377  HE2 TYR   483      49.040  22.790  35.000  1.00  0.00           H
ATOM   1378  C   TYR   483      42.690  24.200  36.790  1.00  0.00           C
ATOM   1379  O   TYR   483      42.150  25.080  37.460  1.00  0.00           O
ATOM   1380  N   THR   484      42.350  22.910  36.760  1.00  0.00           N
ATOM   1381  HN  THR   484      42.720  22.260  36.100  1.00  0.00           H
ATOM   1382  CA  THR   484      41.430  22.260  37.780  1.00  0.00           C
ATOM   1383  HA  THR   484      40.530  22.790  38.070  1.00  0.00           H
ATOM   1384  CB  THR   484      40.840  20.900  37.320  1.00  0.00           C
ATOM   1385  HB  THR   484      40.020  20.480  37.940  1.00  0.00           H
ATOM   1386  OG1 THR   484      41.820  19.910  37.240  1.00  0.00           O
ATOM   1387  HG1 THR   484      41.340  19.090  37.360  1.00  0.00           H
ATOM   1388  CG2 THR   484      40.250  20.920  35.870  1.00  0.00           C
ATOM   1389 1HG2 THR   484      41.090  21.070  35.160  1.00  0.00           H
ATOM   1390 2HG2 THR   484      39.700  19.990  35.640  1.00  0.00           H
ATOM   1391 3HG2 THR   484      39.600  21.820  35.830  1.00  0.00           H
ATOM   1392  C   THR   484      42.030  22.120  39.150  1.00  0.00           C
ATOM   1393  O   THR   484      43.260  22.020  39.310  1.00  0.00           O
ATOM   1394  N   LYS   485      41.190  21.930  40.160  1.00  0.00           N
ATOM   1395  HN  LYS   485      40.210  22.020  40.020  1.00  0.00           H
ATOM   1396  CA  LYS   485      41.620  21.520  41.480  1.00  0.00           C
ATOM   1397  HA  LYS   485      42.190  22.240  42.040  1.00  0.00           H
ATOM   1398  CB  LYS   485      40.410  21.360  42.400  1.00  0.00           C
ATOM   1399  HB1 LYS   485      39.750  22.220  42.170  1.00  0.00           H
ATOM   1400  HB2 LYS   485      39.830  20.450  42.140  1.00  0.00           H
ATOM   1401  CG  LYS   485      40.730  21.110  43.910  1.00  0.00           C
ATOM   1402  HG1 LYS   485      41.490  20.320  44.080  1.00  0.00           H
ATOM   1403  HG2 LYS   485      41.110  22.020  44.420  1.00  0.00           H
ATOM   1404  CD  LYS   485      39.460  20.690  44.600  1.00  0.00           C
ATOM   1405  HD1 LYS   485      38.790  21.570  44.640  1.00  0.00           H
ATOM   1406  HD2 LYS   485      38.980  19.840  44.060  1.00  0.00           H
ATOM   1407  CE  LYS   485      39.690  20.300  46.110  1.00  0.00           C
ATOM   1408  HE1 LYS   485      40.200  19.320  46.170  1.00  0.00           H
ATOM   1409  HE2 LYS   485      40.420  20.980  46.600  1.00  0.00           H
ATOM   1410  NZ  LYS   485      38.450  20.190  46.840  1.00  0.00           N
ATOM   1411  HZ1 LYS   485      38.660  19.710  47.730  1.00  0.00           H
ATOM   1412  HZ2 LYS   485      38.050  21.140  47.020  1.00  0.00           H
ATOM   1413  HZ3 LYS   485      37.790  19.610  46.280  1.00  0.00           H
ATOM   1414  C   LYS   485      42.600  20.310  41.560  1.00  0.00           C
ATOM   1415  O   LYS   485      43.510  20.320  42.360  1.00  0.00           O
ATOM   1416  N   SER   486      42.360  19.250  40.850  1.00  0.00           N
ATOM   1417  HN  SER   486      41.620  19.220  40.180  1.00  0.00           H
ATOM   1418  CA  SER   486      43.340  18.150  40.740  1.00  0.00           C
ATOM   1419  HA  SER   486      43.620  17.860  41.750  1.00  0.00           H
ATOM   1420  CB  SER   486      42.740  16.980  39.940  1.00  0.00           C
ATOM   1421  HB1 SER   486      43.440  16.150  39.700  1.00  0.00           H
ATOM   1422  HB2 SER   486      41.940  16.480  40.520  1.00  0.00           H
ATOM   1423  OG  SER   486      42.190  17.380  38.690  1.00  0.00           O
ATOM   1424  HG1 SER   486      41.280  17.690  38.810  1.00  0.00           H
ATOM   1425  C   SER   486      44.550  18.510  39.910  1.00  0.00           C
ATOM   1426  O   SER   486      45.530  17.820  39.920  1.00  0.00           O
ATOM   1427  N   GLY   487      44.550  19.610  39.120  1.00  0.00           N
ATOM   1428  HN  GLY   487      43.760  20.220  39.060  1.00  0.00           H
ATOM   1429  CA  GLY   487      45.750  20.100  38.460  1.00  0.00           C
ATOM   1430  HA1 GLY   487      45.770  21.170  38.580  1.00  0.00           H
ATOM   1431  HA2 GLY   487      46.660  19.680  38.860  1.00  0.00           H
ATOM   1432  C   GLY   487      45.720  19.880  37.010  1.00  0.00           C
ATOM   1433  O   GLY   487      46.760  19.970  36.360  1.00  0.00           O
ATOM   1434  N   LYS   488      44.610  19.440  36.410  1.00  0.00           N
ATOM   1435  HN  LYS   488      43.720  19.490  36.870  1.00  0.00           H
ATOM   1436  CA  LYS   488      44.480  19.270  34.990  1.00  0.00           C
ATOM   1437  HA  LYS   488      45.380  18.760  34.660  1.00  0.00           H
ATOM   1438  CB  LYS   488      43.120  18.450  34.750  1.00  0.00           C
ATOM   1439  HB1 LYS   488      43.130  17.640  35.510  1.00  0.00           H
ATOM   1440  HB2 LYS   488      42.240  19.090  35.000  1.00  0.00           H
ATOM   1441  CG  LYS   488      43.010  17.940  33.330  1.00  0.00           C
ATOM   1442  HG1 LYS   488      43.120  18.840  32.690  1.00  0.00           H
ATOM   1443  HG2 LYS   488      43.880  17.270  33.160  1.00  0.00           H
ATOM   1444  CD  LYS   488      41.660  17.140  33.200  1.00  0.00           C
ATOM   1445  HD1 LYS   488      41.570  16.690  32.190  1.00  0.00           H
ATOM   1446  HD2 LYS   488      41.640  16.260  33.890  1.00  0.00           H
ATOM   1447  CE  LYS   488      40.380  17.960  33.470  1.00  0.00           C
ATOM   1448  HE1 LYS   488      40.280  18.340  34.510  1.00  0.00           H
ATOM   1449  HE2 LYS   488      40.150  18.690  32.660  1.00  0.00           H
ATOM   1450  NZ  LYS   488      39.220  16.960  33.500  1.00  0.00           N
ATOM   1451  HZ1 LYS   488      39.070  16.460  32.600  1.00  0.00           H
ATOM   1452  HZ2 LYS   488      39.370  16.300  34.290  1.00  0.00           H
ATOM   1453  HZ3 LYS   488      38.330  17.500  33.520  1.00  0.00           H
ATOM   1454  C   LYS   488      44.430  20.610  34.300  1.00  0.00           C
ATOM   1455  O   LYS   488      43.810  21.560  34.770  1.00  0.00           O
ATOM   1456  N   LYS   489      45.030  20.790  33.100  1.00  0.00           N
ATOM   1457  HN  LYS   489      45.510  20.010  32.720  1.00  0.00           H
ATOM   1458  CA  LYS   489      44.860  21.880  32.120  1.00  0.00           C
ATOM   1459  HA  LYS   489      44.640  22.800  32.650  1.00  0.00           H
ATOM   1460  CB  LYS   489      46.150  21.930  31.300  1.00  0.00           C
ATOM   1461  HB1 LYS   489      46.410  20.890  31.030  1.00  0.00           H
ATOM   1462  HB2 LYS   489      46.130  22.530  30.360  1.00  0.00           H
ATOM   1463  CG  LYS   489      47.350  22.490  32.080  1.00  0.00           C
ATOM   1464  HG1 LYS   489      47.170  23.490  32.530  1.00  0.00           H
ATOM   1465  HG2 LYS   489      47.390  21.810  32.960  1.00  0.00           H
ATOM   1466  CD  LYS   489      48.720  22.460  31.330  1.00  0.00           C
ATOM   1467  HD1 LYS   489      48.470  22.880  30.320  1.00  0.00           H
ATOM   1468  HD2 LYS   489      49.450  23.130  31.820  1.00  0.00           H
ATOM   1469  CE  LYS   489      49.200  21.000  31.240  1.00  0.00           C
ATOM   1470  HE1 LYS   489      49.280  20.540  32.250  1.00  0.00           H
ATOM   1471  HE2 LYS   489      48.470  20.380  30.670  1.00  0.00           H
ATOM   1472  NZ  LYS   489      50.530  20.890  30.670  1.00  0.00           N
ATOM   1473  HZ1 LYS   489      50.980  19.970  30.830  1.00  0.00           H
ATOM   1474  HZ2 LYS   489      50.480  21.160  29.670  1.00  0.00           H
ATOM   1475  HZ3 LYS   489      51.110  21.660  31.060  1.00  0.00           H
ATOM   1476  C   LYS   489      43.650  21.770  31.260  1.00  0.00           C
ATOM   1477  O   LYS   489      43.270  20.640  30.810  1.00  0.00           O
ATOM   1478  N   PHE   490      43.080  22.940  30.990  1.00  0.00           N
ATOM   1479  HN  PHE   490      43.240  23.740  31.570  1.00  0.00           H
ATOM   1480  CA  PHE   490      42.110  23.140  29.930  1.00  0.00           C
ATOM   1481  HA  PHE   490      42.410  22.510  29.110  1.00  0.00           H
ATOM   1482  CB  PHE   490      40.590  22.950  30.310  1.00  0.00           C
ATOM   1483  HB1 PHE   490      40.030  23.180  29.380  1.00  0.00           H
ATOM   1484  HB2 PHE   490      40.450  21.900  30.660  1.00  0.00           H
ATOM   1485  CG  PHE   490      40.110  23.890  31.470  1.00  0.00           C
ATOM   1486  CD1 PHE   490      40.600  23.660  32.740  1.00  0.00           C
ATOM   1487  HD1 PHE   490      41.170  22.750  32.810  1.00  0.00           H
ATOM   1488  CE1 PHE   490      40.370  24.520  33.840  1.00  0.00           C
ATOM   1489  HE1 PHE   490      40.730  24.320  34.830  1.00  0.00           H
ATOM   1490  CZ  PHE   490      39.490  25.620  33.670  1.00  0.00           C
ATOM   1491  HZ  PHE   490      39.510  26.340  34.480  1.00  0.00           H
ATOM   1492  CD2 PHE   490      39.320  25.050  31.280  1.00  0.00           C
ATOM   1493  HD2 PHE   490      38.990  25.370  30.300  1.00  0.00           H
ATOM   1494  CE2 PHE   490      39.000  25.940  32.370  1.00  0.00           C
ATOM   1495  HE2 PHE   490      38.390  26.800  32.150  1.00  0.00           H
ATOM   1496  C   PHE   490      42.380  24.530  29.370  1.00  0.00           C
ATOM   1497  O   PHE   490      43.000  25.340  29.990  1.00  0.00           O
ATOM   1498  N   TRP   491      42.020  24.680  28.110  1.00  0.00           N
ATOM   1499  HN  TRP   491      41.630  23.930  27.580  1.00  0.00           H
ATOM   1500  CA  TRP   491      42.010  25.980  27.490  1.00  0.00           C
ATOM   1501  HA  TRP   491      42.770  26.620  27.910  1.00  0.00           H
ATOM   1502  CB  TRP   491      42.200  25.830  25.990  1.00  0.00           C
ATOM   1503  HB1 TRP   491      41.730  24.910  25.570  1.00  0.00           H
ATOM   1504  HB2 TRP   491      41.840  26.710  25.410  1.00  0.00           H
ATOM   1505  CG  TRP   491      43.680  25.900  25.740  1.00  0.00           C
ATOM   1506  CD1 TRP   491      44.520  24.800  25.530  1.00  0.00           C
ATOM   1507  HD1 TRP   491      44.140  23.810  25.380  1.00  0.00           H
ATOM   1508  NE1 TRP   491      45.770  25.290  25.160  1.00  0.00           N
ATOM   1509  HE1 TRP   491      46.580  24.760  25.190  1.00  0.00           H
ATOM   1510  CE2 TRP   491      45.790  26.610  25.270  1.00  0.00           C
ATOM   1511  CD2 TRP   491      44.500  27.040  25.480  1.00  0.00           C
ATOM   1512  CE3 TRP   491      44.210  28.430  25.450  1.00  0.00           C
ATOM   1513  HE3 TRP   491      43.200  28.690  25.710  1.00  0.00           H
ATOM   1514  CZ3 TRP   491      45.240  29.350  25.210  1.00  0.00           C
ATOM   1515  HZ3 TRP   491      45.070  30.420  25.160  1.00  0.00           H
ATOM   1516  CZ2 TRP   491      46.800  27.510  24.960  1.00  0.00           C
ATOM   1517  HZ2 TRP   491      47.760  27.110  24.670  1.00  0.00           H
ATOM   1518  CH2 TRP   491      46.570  28.880  25.010  1.00  0.00           C
ATOM   1519  HH2 TRP   491      47.400  29.560  24.870  1.00  0.00           H
ATOM   1520  C   TRP   491      40.640  26.650  27.930  1.00  0.00           C
ATOM   1521  O   TRP   491      39.600  26.020  27.990  1.00  0.00           O
ATOM   1522  N   ASN   492      40.650  27.930  28.280  1.00  0.00           N
ATOM   1523  HN  ASN   492      41.530  28.400  28.370  1.00  0.00           H
ATOM   1524  CA  ASN   492      39.450  28.670  28.670  1.00  0.00           C
ATOM   1525  HA  ASN   492      38.610  28.030  28.420  1.00  0.00           H
ATOM   1526  CB  ASN   492      39.500  29.210  30.130  1.00  0.00           C
ATOM   1527  HB1 ASN   492      39.550  28.260  30.700  1.00  0.00           H
ATOM   1528  HB2 ASN   492      40.520  29.600  30.300  1.00  0.00           H
ATOM   1529  CG  ASN   492      38.450  30.260  30.560  1.00  0.00           C
ATOM   1530  OD1 ASN   492      37.670  30.780  29.790  1.00  0.00           O
ATOM   1531  ND2 ASN   492      38.660  30.680  31.860  1.00  0.00           N
ATOM   1532 1HD2 ASN   492      39.350  30.170  32.380  1.00  0.00           H
ATOM   1533 2HD2 ASN   492      38.080  31.440  32.150  1.00  0.00           H
ATOM   1534  C   ASN   492      39.380  29.800  27.670  1.00  0.00           C
ATOM   1535  O   ASN   492      40.210  30.690  27.630  1.00  0.00           O
ATOM   1536  N   LEU   493      38.390  29.880  26.840  1.00  0.00           N
ATOM   1537  HN  LEU   493      37.740  29.130  26.790  1.00  0.00           H
ATOM   1538  CA  LEU   493      38.000  30.990  25.960  1.00  0.00           C
ATOM   1539  HA  LEU   493      38.800  31.660  25.680  1.00  0.00           H
ATOM   1540  CB  LEU   493      37.510  30.320  24.670  1.00  0.00           C
ATOM   1541  HB1 LEU   493      38.450  30.060  24.130  1.00  0.00           H
ATOM   1542  HB2 LEU   493      37.020  29.330  24.820  1.00  0.00           H
ATOM   1543  CG  LEU   493      36.610  31.140  23.710  1.00  0.00           C
ATOM   1544  HG  LEU   493      35.700  31.430  24.290  1.00  0.00           H
ATOM   1545  CD1 LEU   493      37.260  32.430  23.300  1.00  0.00           C
ATOM   1546 1HD1 LEU   493      37.590  33.100  24.130  1.00  0.00           H
ATOM   1547 2HD1 LEU   493      38.100  32.130  22.640  1.00  0.00           H
ATOM   1548 3HD1 LEU   493      36.530  33.050  22.740  1.00  0.00           H
ATOM   1549  CD2 LEU   493      36.230  30.270  22.540  1.00  0.00           C
ATOM   1550 1HD2 LEU   493      37.060  29.680  22.110  1.00  0.00           H
ATOM   1551 2HD2 LEU   493      35.540  29.430  22.790  1.00  0.00           H
ATOM   1552 3HD2 LEU   493      35.840  30.850  21.670  1.00  0.00           H
ATOM   1553  C   LEU   493      36.970  31.850  26.770  1.00  0.00           C
ATOM   1554  O   LEU   493      35.840  31.450  27.120  1.00  0.00           O
ATOM   1555  N   PHE   494      37.350  33.090  27.170  1.00  0.00           N
ATOM   1556  HN  PHE   494      38.240  33.370  26.820  1.00  0.00           H
ATOM   1557  CA  PHE   494      36.750  33.830  28.170  1.00  0.00           C
ATOM   1558  HA  PHE   494      35.890  33.270  28.510  1.00  0.00           H
ATOM   1559  CB  PHE   494      37.830  34.060  29.360  1.00  0.00           C
ATOM   1560  HB1 PHE   494      38.160  33.100  29.810  1.00  0.00           H
ATOM   1561  HB2 PHE   494      38.680  34.570  28.850  1.00  0.00           H
ATOM   1562  CG  PHE   494      37.420  35.010  30.460  1.00  0.00           C
ATOM   1563  CD1 PHE   494      36.320  34.800  31.340  1.00  0.00           C
ATOM   1564  HD1 PHE   494      35.780  33.860  31.280  1.00  0.00           H
ATOM   1565  CE1 PHE   494      35.900  35.730  32.260  1.00  0.00           C
ATOM   1566  HE1 PHE   494      35.060  35.550  32.910  1.00  0.00           H
ATOM   1567  CZ  PHE   494      36.650  36.910  32.400  1.00  0.00           C
ATOM   1568  HZ  PHE   494      36.250  37.500  33.210  1.00  0.00           H
ATOM   1569  CD2 PHE   494      38.110  36.230  30.560  1.00  0.00           C
ATOM   1570  HD2 PHE   494      39.010  36.420  29.990  1.00  0.00           H
ATOM   1571  CE2 PHE   494      37.820  37.100  31.640  1.00  0.00           C
ATOM   1572  HE2 PHE   494      38.520  37.880  31.910  1.00  0.00           H
ATOM   1573  C   PHE   494      36.240  35.160  27.680  1.00  0.00           C
ATOM   1574  O   PHE   494      36.940  35.920  27.000  1.00  0.00           O
ATOM   1575  N   HIS   495      35.050  35.560  28.070  1.00  0.00           N
ATOM   1576  HN  HIS   495      34.580  34.890  28.630  1.00  0.00           H
ATOM   1577  CA  HIS   495      34.510  36.850  27.820  1.00  0.00           C
ATOM   1578  HA  HIS   495      35.280  37.460  27.360  1.00  0.00           H
ATOM   1579  CB  HIS   495      33.420  36.830  26.740  1.00  0.00           C
ATOM   1580  HB1 HIS   495      33.780  36.540  25.720  1.00  0.00           H
ATOM   1581  HB2 HIS   495      32.680  36.050  27.030  1.00  0.00           H
ATOM   1582  CD2 HIS   495      31.460  38.500  27.320  1.00  0.00           C
ATOM   1583  HD2 HIS   495      30.940  37.930  28.070  1.00  0.00           H
ATOM   1584  CG  HIS   495      32.560  38.060  26.650  1.00  0.00           C
ATOM   1585  NE2 HIS   495      31.080  39.720  26.750  1.00  0.00           N
ATOM   1586  HE2 HIS   495      30.250  40.240  26.950  1.00  0.00           H
ATOM   1587  ND1 HIS   495      32.800  39.010  25.660  1.00  0.00           N
ATOM   1588  HD1 HIS   495      33.500  38.830  24.960  1.00  0.00           H
ATOM   1589  CE1 HIS   495      31.880  39.980  25.750  1.00  0.00           C
ATOM   1590  HE1 HIS   495      31.840  40.750  25.000  1.00  0.00           H
ATOM   1591  C   HIS   495      34.090  37.550  29.020  1.00  0.00           C
ATOM   1592  O   HIS   495      33.130  37.020  29.700  1.00  0.00           O
ATOM   1593  N   LEU   496      34.570  38.750  29.300  1.00  0.00           N
ATOM   1594  HN  LEU   496      35.330  39.060  28.730  1.00  0.00           H
ATOM   1595  CA  LEU   496      34.270  39.580  30.370  1.00  0.00           C
ATOM   1596  HA  LEU   496      33.960  38.910  31.160  1.00  0.00           H
ATOM   1597  CB  LEU   496      35.500  40.440  30.840  1.00  0.00           C
ATOM   1598  HB1 LEU   496      36.350  39.750  31.050  1.00  0.00           H
ATOM   1599  HB2 LEU   496      35.830  41.040  29.970  1.00  0.00           H
ATOM   1600  CG  LEU   496      35.330  41.270  32.020  1.00  0.00           C
ATOM   1601  HG  LEU   496      34.550  42.040  31.900  1.00  0.00           H
ATOM   1602  CD1 LEU   496      35.050  40.450  33.270  1.00  0.00           C
ATOM   1603 1HD1 LEU   496      35.970  39.840  33.430  1.00  0.00           H
ATOM   1604 2HD1 LEU   496      34.970  41.190  34.090  1.00  0.00           H
ATOM   1605 3HD1 LEU   496      34.120  39.840  33.240  1.00  0.00           H
ATOM   1606  CD2 LEU   496      36.640  42.050  32.160  1.00  0.00           C
ATOM   1607 1HD2 LEU   496      36.670  42.710  33.040  1.00  0.00           H
ATOM   1608 2HD2 LEU   496      37.500  41.350  32.210  1.00  0.00           H
ATOM   1609 3HD2 LEU   496      36.840  42.700  31.280  1.00  0.00           H
ATOM   1610  C   LEU   496      33.080  40.440  29.900  1.00  0.00           C
ATOM   1611  O   LEU   496      33.070  40.900  28.770  1.00  0.00           O
ATOM   1612  N   GLN   497      32.200  40.850  30.860  1.00  0.00           N
ATOM   1613  HN  GLN   497      32.040  40.330  31.700  1.00  0.00           H
ATOM   1614  CA  GLN   497      31.570  42.130  30.760  1.00  0.00           C
ATOM   1615  HA  GLN   497      32.310  42.800  30.340  1.00  0.00           H
ATOM   1616  CB  GLN   497      30.430  42.240  29.720  1.00  0.00           C
ATOM   1617  HB1 GLN   497      29.900  43.200  29.910  1.00  0.00           H
ATOM   1618  HB2 GLN   497      30.890  42.180  28.710  1.00  0.00           H
ATOM   1619  CG  GLN   497      29.450  41.030  29.780  1.00  0.00           C
ATOM   1620  HG1 GLN   497      29.990  40.050  29.760  1.00  0.00           H
ATOM   1621  HG2 GLN   497      29.010  41.000  30.800  1.00  0.00           H
ATOM   1622  CD  GLN   497      28.320  41.250  28.780  1.00  0.00           C
ATOM   1623  OE1 GLN   497      28.660  41.090  27.550  1.00  0.00           O
ATOM   1624  NE2 GLN   497      27.040  41.600  29.140  1.00  0.00           N
ATOM   1625 1HE2 GLN   497      26.970  41.890  30.100  1.00  0.00           H
ATOM   1626 2HE2 GLN   497      26.320  41.720  28.460  1.00  0.00           H
ATOM   1627  C   GLN   497      31.330  42.770  32.070  1.00  0.00           C
ATOM   1628  O   GLN   497      31.180  42.020  33.050  1.00  0.00           O
ATOM   1629  N   PRO   498      31.260  44.150  32.230  1.00  0.00           N
ATOM   1630  CD  PRO   498      31.540  45.130  31.230  1.00  0.00           C
ATOM   1631  HD1 PRO   498      30.910  45.070  30.320  1.00  0.00           H
ATOM   1632  HD2 PRO   498      32.600  45.230  30.900  1.00  0.00           H
ATOM   1633  CA  PRO   498      30.570  44.770  33.350  1.00  0.00           C
ATOM   1634  HA  PRO   498      30.930  44.320  34.270  1.00  0.00           H
ATOM   1635  CB  PRO   498      31.040  46.220  33.310  1.00  0.00           C
ATOM   1636  HB1 PRO   498      30.280  46.950  33.660  1.00  0.00           H
ATOM   1637  HB2 PRO   498      31.950  46.430  33.910  1.00  0.00           H
ATOM   1638  CG  PRO   498      31.330  46.530  31.790  1.00  0.00           C
ATOM   1639  HG1 PRO   498      30.430  46.960  31.300  1.00  0.00           H
ATOM   1640  HG2 PRO   498      32.160  47.260  31.730  1.00  0.00           H
ATOM   1641  C   PRO   498      29.060  44.550  33.190  1.00  0.00           C
ATOM   1642  O   PRO   498      28.550  44.340  32.090  1.00  0.00           O
ATOM   1643  N   MET   499      28.320  44.630  34.310  1.00  0.00           N
ATOM   1644  HN  MET   499      28.760  44.630  35.200  1.00  0.00           H
ATOM   1645  CA  MET   499      26.870  44.760  34.370  1.00  0.00           C
ATOM   1646  HA  MET   499      26.470  44.910  33.380  1.00  0.00           H
ATOM   1647  CB  MET   499      26.250  43.660  35.280  1.00  0.00           C
ATOM   1648  HB1 MET   499      26.600  42.700  34.840  1.00  0.00           H
ATOM   1649  HB2 MET   499      26.740  43.860  36.260  1.00  0.00           H
ATOM   1650  CG  MET   499      24.740  43.690  35.520  1.00  0.00           C
ATOM   1651  HG1 MET   499      24.410  44.730  35.700  1.00  0.00           H
ATOM   1652  HG2 MET   499      24.230  43.370  34.580  1.00  0.00           H
ATOM   1653  SD  MET   499      24.180  42.480  36.870  1.00  0.00           S
ATOM   1654  CE  MET   499      25.230  40.950  36.590  1.00  0.00           C
ATOM   1655  HE1 MET   499      26.300  41.170  36.380  1.00  0.00           H
ATOM   1656  HE2 MET   499      25.030  40.390  37.530  1.00  0.00           H
ATOM   1657  HE3 MET   499      24.740  40.340  35.800  1.00  0.00           H
ATOM   1658  C   MET   499      26.540  46.140  35.040  1.00  0.00           C
ATOM   1659  O   MET   499      26.940  46.430  36.180  1.00  0.00           O
ATOM   1660  N   ARG   500      25.820  47.000  34.300  1.00  0.00           N
ATOM   1661  HN  ARG   500      25.680  46.760  33.340  1.00  0.00           H
ATOM   1662  CA  ARG   500      25.520  48.360  34.820  1.00  0.00           C
ATOM   1663  HA  ARG   500      26.240  48.590  35.590  1.00  0.00           H
ATOM   1664  CB  ARG   500      25.590  49.510  33.800  1.00  0.00           C
ATOM   1665  HB1 ARG   500      24.950  49.210  32.930  1.00  0.00           H
ATOM   1666  HB2 ARG   500      25.140  50.460  34.160  1.00  0.00           H
ATOM   1667  CG  ARG   500      27.050  49.740  33.440  1.00  0.00           C
ATOM   1668  HG1 ARG   500      27.600  50.110  34.330  1.00  0.00           H
ATOM   1669  HG2 ARG   500      27.460  48.760  33.130  1.00  0.00           H
ATOM   1670  CD  ARG   500      27.240  50.610  32.190  1.00  0.00           C
ATOM   1671  HD1 ARG   500      26.610  50.130  31.410  1.00  0.00           H
ATOM   1672  HD2 ARG   500      27.000  51.660  32.470  1.00  0.00           H
ATOM   1673  NE  ARG   500      28.680  50.540  31.660  1.00  0.00           N
ATOM   1674  HE  ARG   500      28.850  49.820  31.000  1.00  0.00           H
ATOM   1675  CZ  ARG   500      29.700  51.160  32.240  1.00  0.00           C
ATOM   1676  NH1 ARG   500      29.650  52.070  33.150  1.00  0.00           N
ATOM   1677 1HH1 ARG   500      28.860  52.470  33.610  1.00  0.00           H
ATOM   1678 2HH1 ARG   500      30.520  52.490  33.380  1.00  0.00           H
ATOM   1679  NH2 ARG   500      30.850  50.810  31.730  1.00  0.00           N
ATOM   1680 1HH2 ARG   500      30.840  50.270  30.890  1.00  0.00           H
ATOM   1681 2HH2 ARG   500      31.640  51.400  31.900  1.00  0.00           H
ATOM   1682  C   ARG   500      24.260  48.450  35.570  1.00  0.00           C
ATOM   1683  O   ARG   500      23.380  47.630  35.440  1.00  0.00           O
ATOM   1684  N   ASP   501      24.090  49.580  36.400  1.00  0.00           N
ATOM   1685  HN  ASP   501      24.840  50.200  36.650  1.00  0.00           H
ATOM   1686  CA  ASP   501      22.750  49.860  36.970  1.00  0.00           C
ATOM   1687  HA  ASP   501      22.160  48.970  36.890  1.00  0.00           H
ATOM   1688  CB  ASP   501      22.780  50.170  38.520  1.00  0.00           C
ATOM   1689  HB1 ASP   501      21.780  50.220  38.990  1.00  0.00           H
ATOM   1690  HB2 ASP   501      23.310  49.270  38.900  1.00  0.00           H
ATOM   1691  CG  ASP   501      23.570  51.360  38.830  1.00  0.00           C
ATOM   1692  OD1 ASP   501      23.960  52.240  37.990  1.00  0.00           O
ATOM   1693  OD2 ASP   501      23.660  51.710  40.080  1.00  0.00           O
ATOM   1694  C   ASP   501      21.990  50.870  36.080  1.00  0.00           C
ATOM   1695  O   ASP   501      22.330  51.150  34.950  1.00  0.00           O
ATOM   1696  N   GLN   502      20.910  51.490  36.650  1.00  0.00           N
ATOM   1697  HN  GLN   502      20.460  51.330  37.530  1.00  0.00           H
ATOM   1698  CA  GLN   502      20.080  52.340  35.870  1.00  0.00           C
ATOM   1699  HA  GLN   502      19.800  51.850  34.950  1.00  0.00           H
ATOM   1700  CB  GLN   502      18.790  52.570  36.640  1.00  0.00           C
ATOM   1701  HB1 GLN   502      18.050  53.220  36.120  1.00  0.00           H
ATOM   1702  HB2 GLN   502      18.230  51.620  36.760  1.00  0.00           H
ATOM   1703  CG  GLN   502      18.990  53.290  38.100  1.00  0.00           C
ATOM   1704  HG1 GLN   502      19.700  52.570  38.580  1.00  0.00           H
ATOM   1705  HG2 GLN   502      19.290  54.360  38.040  1.00  0.00           H
ATOM   1706  CD  GLN   502      17.700  53.390  38.940  1.00  0.00           C
ATOM   1707  OE1 GLN   502      17.040  52.340  39.190  1.00  0.00           O
ATOM   1708  NE2 GLN   502      17.330  54.610  39.400  1.00  0.00           N
ATOM   1709 1HE2 GLN   502      17.980  55.360  39.410  1.00  0.00           H
ATOM   1710 2HE2 GLN   502      16.550  54.630  40.020  1.00  0.00           H
ATOM   1711  C   GLN   502      20.710  53.680  35.590  1.00  0.00           C
ATOM   1712  O   GLN   502      20.570  54.440  34.610  1.00  0.00           O
ATOM   1713  N   LYS   503      21.610  54.040  36.580  1.00  0.00           N
ATOM   1714  HN  LYS   503      21.870  53.360  37.270  1.00  0.00           H
ATOM   1715  CA  LYS   503      22.380  55.230  36.420  1.00  0.00           C
ATOM   1716  HA  LYS   503      21.690  55.980  36.070  1.00  0.00           H
ATOM   1717  CB  LYS   503      23.040  55.770  37.690  1.00  0.00           C
ATOM   1718  HB1 LYS   503      23.870  55.130  38.040  1.00  0.00           H
ATOM   1719  HB2 LYS   503      23.380  56.790  37.400  1.00  0.00           H
ATOM   1720  CG  LYS   503      22.090  56.080  38.870  1.00  0.00           C
ATOM   1721  HG1 LYS   503      22.450  56.950  39.460  1.00  0.00           H
ATOM   1722  HG2 LYS   503      21.110  56.440  38.470  1.00  0.00           H
ATOM   1723  CD  LYS   503      21.930  54.920  39.870  1.00  0.00           C
ATOM   1724  HD1 LYS   503      20.930  55.040  40.350  1.00  0.00           H
ATOM   1725  HD2 LYS   503      21.790  53.950  39.360  1.00  0.00           H
ATOM   1726  CE  LYS   503      22.920  54.810  41.030  1.00  0.00           C
ATOM   1727  HE1 LYS   503      23.110  55.820  41.460  1.00  0.00           H
ATOM   1728  HE2 LYS   503      22.430  54.260  41.860  1.00  0.00           H
ATOM   1729  NZ  LYS   503      24.160  54.180  40.670  1.00  0.00           N
ATOM   1730  HZ1 LYS   503      24.610  54.070  41.600  1.00  0.00           H
ATOM   1731  HZ2 LYS   503      24.110  53.240  40.230  1.00  0.00           H
ATOM   1732  HZ3 LYS   503      24.690  54.880  40.110  1.00  0.00           H
ATOM   1733  C   LYS   503      23.560  55.130  35.450  1.00  0.00           C
ATOM   1734  O   LYS   503      24.100  56.080  34.930  1.00  0.00           O
ATOM   1735  N   GLY   504      23.990  53.910  35.240  1.00  0.00           N
ATOM   1736  HN  GLY   504      23.480  53.180  35.700  1.00  0.00           H
ATOM   1737  CA  GLY   504      25.150  53.550  34.390  1.00  0.00           C
ATOM   1738  HA1 GLY   504      24.820  52.730  33.770  1.00  0.00           H
ATOM   1739  HA2 GLY   504      25.450  54.350  33.730  1.00  0.00           H
ATOM   1740  C   GLY   504      26.390  53.150  35.130  1.00  0.00           C
ATOM   1741  O   GLY   504      27.470  53.030  34.550  1.00  0.00           O
ATOM   1742  N   ASP   505      26.310  53.070  36.500  1.00  0.00           N
ATOM   1743  HN  ASP   505      25.430  53.250  36.930  1.00  0.00           H
ATOM   1744  CA  ASP   505      27.390  52.670  37.290  1.00  0.00           C
ATOM   1745  HA  ASP   505      28.270  53.090  36.840  1.00  0.00           H
ATOM   1746  CB  ASP   505      27.130  53.290  38.680  1.00  0.00           C
ATOM   1747  HB1 ASP   505      26.260  52.790  39.160  1.00  0.00           H
ATOM   1748  HB2 ASP   505      27.980  53.140  39.370  1.00  0.00           H
ATOM   1749  CG  ASP   505      26.930  54.770  38.660  1.00  0.00           C
ATOM   1750  OD1 ASP   505      27.470  55.470  37.720  1.00  0.00           O
ATOM   1751  OD2 ASP   505      26.370  55.280  39.640  1.00  0.00           O
ATOM   1752  C   ASP   505      27.550  51.150  37.280  1.00  0.00           C
ATOM   1753  O   ASP   505      26.520  50.380  37.440  1.00  0.00           O
ATOM   1754  N   VAL   506      28.750  50.650  37.150  1.00  0.00           N
ATOM   1755  HN  VAL   506      29.570  51.200  37.260  1.00  0.00           H
ATOM   1756  CA  VAL   506      28.990  49.220  37.220  1.00  0.00           C
ATOM   1757  HA  VAL   506      28.240  48.760  36.590  1.00  0.00           H
ATOM   1758  CB  VAL   506      30.380  48.920  36.750  1.00  0.00           C
ATOM   1759  HB  VAL   506      31.090  49.250  37.530  1.00  0.00           H
ATOM   1760  CG1 VAL   506      30.460  47.330  36.610  1.00  0.00           C
ATOM   1761 1HG1 VAL   506      31.420  47.070  36.120  1.00  0.00           H
ATOM   1762 2HG1 VAL   506      30.540  46.950  37.650  1.00  0.00           H
ATOM   1763 3HG1 VAL   506      29.570  46.770  36.240  1.00  0.00           H
ATOM   1764  CG2 VAL   506      30.710  49.470  35.360  1.00  0.00           C
ATOM   1765 1HG2 VAL   506      31.530  48.910  34.860  1.00  0.00           H
ATOM   1766 2HG2 VAL   506      29.840  49.420  34.660  1.00  0.00           H
ATOM   1767 3HG2 VAL   506      30.870  50.570  35.320  1.00  0.00           H
ATOM   1768  C   VAL   506      28.710  48.680  38.610  1.00  0.00           C
ATOM   1769  O   VAL   506      29.250  49.240  39.580  1.00  0.00           O
ATOM   1770  N   GLN   507      27.980  47.590  38.720  1.00  0.00           N
ATOM   1771  HN  GLN   507      27.580  47.300  37.860  1.00  0.00           H
ATOM   1772  CA  GLN   507      27.670  47.050  39.970  1.00  0.00           C
ATOM   1773  HA  GLN   507      28.010  47.740  40.740  1.00  0.00           H
ATOM   1774  CB  GLN   507      26.150  46.820  39.910  1.00  0.00           C
ATOM   1775  HB1 GLN   507      25.620  47.790  39.820  1.00  0.00           H
ATOM   1776  HB2 GLN   507      25.910  46.110  39.100  1.00  0.00           H
ATOM   1777  CG  GLN   507      25.560  46.390  41.220  1.00  0.00           C
ATOM   1778  HG1 GLN   507      25.870  45.390  41.590  1.00  0.00           H
ATOM   1779  HG2 GLN   507      26.030  47.100  41.950  1.00  0.00           H
ATOM   1780  CD  GLN   507      24.030  46.520  41.370  1.00  0.00           C
ATOM   1781  OE1 GLN   507      23.330  47.270  40.660  1.00  0.00           O
ATOM   1782  NE2 GLN   507      23.460  45.760  42.350  1.00  0.00           N
ATOM   1783 1HE2 GLN   507      24.040  45.210  42.960  1.00  0.00           H
ATOM   1784 2HE2 GLN   507      22.500  45.980  42.530  1.00  0.00           H
ATOM   1785  C   GLN   507      28.420  45.750  40.110  1.00  0.00           C
ATOM   1786  O   GLN   507      29.000  45.420  41.140  1.00  0.00           O
ATOM   1787  N   TYR   508      28.450  44.900  38.990  1.00  0.00           N
ATOM   1788  HN  TYR   508      28.120  45.310  38.140  1.00  0.00           H
ATOM   1789  CA  TYR   508      28.910  43.540  39.010  1.00  0.00           C
ATOM   1790  HA  TYR   508      29.720  43.420  39.720  1.00  0.00           H
ATOM   1791  CB  TYR   508      27.780  42.430  39.140  1.00  0.00           C
ATOM   1792  HB1 TYR   508      27.110  42.400  38.260  1.00  0.00           H
ATOM   1793  HB2 TYR   508      28.310  41.460  39.070  1.00  0.00           H
ATOM   1794  CG  TYR   508      26.890  42.430  40.330  1.00  0.00           C
ATOM   1795  CD1 TYR   508      27.460  42.170  41.680  1.00  0.00           C
ATOM   1796  HD1 TYR   508      28.520  42.040  41.840  1.00  0.00           H
ATOM   1797  CE1 TYR   508      26.650  42.310  42.820  1.00  0.00           C
ATOM   1798  HE1 TYR   508      26.980  42.350  43.840  1.00  0.00           H
ATOM   1799  CZ  TYR   508      25.270  42.640  42.620  1.00  0.00           C
ATOM   1800  OH  TYR   508      24.510  43.010  43.830  1.00  0.00           O
ATOM   1801  HH  TYR   508      23.620  43.230  43.540  1.00  0.00           H
ATOM   1802  CD2 TYR   508      25.530  42.760  40.250  1.00  0.00           C
ATOM   1803  HD2 TYR   508      25.090  42.980  39.290  1.00  0.00           H
ATOM   1804  CE2 TYR   508      24.720  42.860  41.380  1.00  0.00           C
ATOM   1805  HE2 TYR   508      23.690  43.170  41.290  1.00  0.00           H
ATOM   1806  C   TYR   508      29.560  43.220  37.690  1.00  0.00           C
ATOM   1807  O   TYR   508      29.360  43.830  36.680  1.00  0.00           O
ATOM   1808  N   PHE   509      30.510  42.250  37.700  1.00  0.00           N
ATOM   1809  HN  PHE   509      30.670  41.610  38.460  1.00  0.00           H
ATOM   1810  CA  PHE   509      31.110  41.810  36.470  1.00  0.00           C
ATOM   1811  HA  PHE   509      30.860  42.430  35.620  1.00  0.00           H
ATOM   1812  CB  PHE   509      32.700  41.750  36.640  1.00  0.00           C
ATOM   1813  HB1 PHE   509      32.960  41.380  37.650  1.00  0.00           H
ATOM   1814  HB2 PHE   509      33.120  41.080  35.860  1.00  0.00           H
ATOM   1815  CG  PHE   509      33.380  43.040  36.410  1.00  0.00           C
ATOM   1816  CD1 PHE   509      33.940  43.670  37.530  1.00  0.00           C
ATOM   1817  HD1 PHE   509      33.850  43.270  38.530  1.00  0.00           H
ATOM   1818  CE1 PHE   509      34.610  44.880  37.350  1.00  0.00           C
ATOM   1819  HE1 PHE   509      35.040  45.480  38.140  1.00  0.00           H
ATOM   1820  CZ  PHE   509      34.680  45.480  36.050  1.00  0.00           C
ATOM   1821  HZ  PHE   509      35.350  46.320  35.900  1.00  0.00           H
ATOM   1822  CD2 PHE   509      33.450  43.660  35.130  1.00  0.00           C
ATOM   1823  HD2 PHE   509      32.950  43.150  34.320  1.00  0.00           H
ATOM   1824  CE2 PHE   509      34.110  44.850  35.010  1.00  0.00           C
ATOM   1825  HE2 PHE   509      34.280  45.250  34.030  1.00  0.00           H
ATOM   1826  C   PHE   509      30.640  40.390  36.230  1.00  0.00           C
ATOM   1827  O   PHE   509      30.330  39.650  37.140  1.00  0.00           O
ATOM   1828  N   ILE   510      30.420  40.020  34.950  1.00  0.00           N
ATOM   1829  HN  ILE   510      30.500  40.720  34.240  1.00  0.00           H
ATOM   1830  CA  ILE   510      29.960  38.720  34.470  1.00  0.00           C
ATOM   1831  HA  ILE   510      29.810  38.100  35.350  1.00  0.00           H
ATOM   1832  CB  ILE   510      28.750  38.790  33.550  1.00  0.00           C
ATOM   1833  HB  ILE   510      28.810  39.510  32.700  1.00  0.00           H
ATOM   1834  CG2 ILE   510      28.400  37.450  32.900  1.00  0.00           C
ATOM   1835 1HG2 ILE   510      27.400  37.370  32.430  1.00  0.00           H
ATOM   1836 2HG2 ILE   510      29.170  37.160  32.160  1.00  0.00           H
ATOM   1837 3HG2 ILE   510      28.330  36.730  33.740  1.00  0.00           H
ATOM   1838  CG1 ILE   510      27.450  39.210  34.340  1.00  0.00           C
ATOM   1839 1HG1 ILE   510      27.150  38.380  35.020  1.00  0.00           H
ATOM   1840 2HG1 ILE   510      27.700  39.980  35.100  1.00  0.00           H
ATOM   1841  CD  ILE   510      26.170  39.500  33.430  1.00  0.00           C
ATOM   1842  HD1 ILE   510      25.660  38.520  33.300  1.00  0.00           H
ATOM   1843  HD2 ILE   510      25.480  40.250  33.880  1.00  0.00           H
ATOM   1844  HD3 ILE   510      26.480  39.770  32.400  1.00  0.00           H
ATOM   1845  C   ILE   510      31.100  38.080  33.700  1.00  0.00           C
ATOM   1846  O   ILE   510      31.650  38.590  32.690  1.00  0.00           O
ATOM   1847  N   GLY   511      31.400  36.900  34.120  1.00  0.00           N
ATOM   1848  HN  GLY   511      30.820  36.500  34.820  1.00  0.00           H
ATOM   1849  CA  GLY   511      32.550  36.160  33.540  1.00  0.00           C
ATOM   1850  HA1 GLY   511      33.080  36.760  32.820  1.00  0.00           H
ATOM   1851  HA2 GLY   511      33.250  35.920  34.330  1.00  0.00           H
ATOM   1852  C   GLY   511      32.010  34.870  32.920  1.00  0.00           C
ATOM   1853  O   GLY   511      31.450  34.070  33.630  1.00  0.00           O
ATOM   1854  N   VAL   512      32.250  34.710  31.580  1.00  0.00           N
ATOM   1855  HN  VAL   512      32.660  35.470  31.090  1.00  0.00           H
ATOM   1856  CA  VAL   512      31.700  33.620  30.860  1.00  0.00           C
ATOM   1857  HA  VAL   512      31.110  32.940  31.460  1.00  0.00           H
ATOM   1858  CB  VAL   512      30.820  33.970  29.680  1.00  0.00           C
ATOM   1859  HB  VAL   512      31.360  34.540  28.900  1.00  0.00           H
ATOM   1860  CG1 VAL   512      30.180  32.680  29.050  1.00  0.00           C
ATOM   1861 1HG1 VAL   512      29.470  33.030  28.280  1.00  0.00           H
ATOM   1862 2HG1 VAL   512      30.900  31.990  28.560  1.00  0.00           H
ATOM   1863 3HG1 VAL   512      29.630  32.070  29.810  1.00  0.00           H
ATOM   1864  CG2 VAL   512      29.680  34.880  30.090  1.00  0.00           C
ATOM   1865 1HG2 VAL   512      28.890  34.850  29.310  1.00  0.00           H
ATOM   1866 2HG2 VAL   512      29.140  34.480  30.970  1.00  0.00           H
ATOM   1867 3HG2 VAL   512      30.050  35.920  30.250  1.00  0.00           H
ATOM   1868  C   VAL   512      32.880  32.870  30.380  1.00  0.00           C
ATOM   1869  O   VAL   512      33.820  33.360  29.770  1.00  0.00           O
ATOM   1870  N   GLN   513      32.930  31.570  30.670  1.00  0.00           N
ATOM   1871  HN  GLN   513      32.130  31.050  30.980  1.00  0.00           H
ATOM   1872  CA  GLN   513      34.020  30.740  30.230  1.00  0.00           C
ATOM   1873  HA  GLN   513      34.700  31.310  29.610  1.00  0.00           H
ATOM   1874  CB  GLN   513      34.790  30.170  31.440  1.00  0.00           C
ATOM   1875  HB1 GLN   513      34.090  29.440  31.910  1.00  0.00           H
ATOM   1876  HB2 GLN   513      35.640  29.530  31.110  1.00  0.00           H
ATOM   1877  CG  GLN   513      35.350  31.200  32.490  1.00  0.00           C
ATOM   1878  HG1 GLN   513      35.990  30.640  33.210  1.00  0.00           H
ATOM   1879  HG2 GLN   513      35.920  32.010  32.000  1.00  0.00           H
ATOM   1880  CD  GLN   513      34.320  31.790  33.370  1.00  0.00           C
ATOM   1881  OE1 GLN   513      33.260  31.270  33.730  1.00  0.00           O
ATOM   1882  NE2 GLN   513      34.720  32.930  33.910  1.00  0.00           N
ATOM   1883 1HE2 GLN   513      35.570  33.320  33.570  1.00  0.00           H
ATOM   1884 2HE2 GLN   513      34.090  33.340  34.570  1.00  0.00           H
ATOM   1885  C   GLN   513      33.490  29.560  29.460  1.00  0.00           C
ATOM   1886  O   GLN   513      32.410  28.950  29.730  1.00  0.00           O
ATOM   1887  N   LEU   514      34.200  29.240  28.330  1.00  0.00           N
ATOM   1888  HN  LEU   514      34.910  29.890  28.060  1.00  0.00           H
ATOM   1889  CA  LEU   514      33.990  28.190  27.440  1.00  0.00           C
ATOM   1890  HA  LEU   514      33.280  27.540  27.920  1.00  0.00           H
ATOM   1891  CB  LEU   514      33.520  28.630  26.000  1.00  0.00           C
ATOM   1892  HB1 LEU   514      32.550  29.130  26.230  1.00  0.00           H
ATOM   1893  HB2 LEU   514      34.250  29.390  25.670  1.00  0.00           H
ATOM   1894  CG  LEU   514      33.440  27.570  24.880  1.00  0.00           C
ATOM   1895  HG  LEU   514      34.470  27.210  24.670  1.00  0.00           H
ATOM   1896  CD1 LEU   514      32.490  26.460  25.350  1.00  0.00           C
ATOM   1897 1HD1 LEU   514      31.980  25.940  24.510  1.00  0.00           H
ATOM   1898 2HD1 LEU   514      33.110  25.800  25.980  1.00  0.00           H
ATOM   1899 3HD1 LEU   514      31.710  26.910  26.000  1.00  0.00           H
ATOM   1900  CD2 LEU   514      32.880  28.330  23.640  1.00  0.00           C
ATOM   1901 1HD2 LEU   514      32.020  28.980  23.930  1.00  0.00           H
ATOM   1902 2HD2 LEU   514      33.610  29.050  23.210  1.00  0.00           H
ATOM   1903 3HD2 LEU   514      32.610  27.660  22.800  1.00  0.00           H
ATOM   1904  C   LEU   514      35.220  27.290  27.380  1.00  0.00           C
ATOM   1905  O   LEU   514      36.230  27.580  26.750  1.00  0.00           O
ATOM   1906  N   ASP   515      35.210  26.090  27.990  1.00  0.00           N
ATOM   1907  HN  ASP   515      34.380  25.770  28.450  1.00  0.00           H
ATOM   1908  CA  ASP   515      36.190  25.090  27.980  1.00  0.00           C
ATOM   1909  HA  ASP   515      37.160  25.570  28.050  1.00  0.00           H
ATOM   1910  CB  ASP   515      36.050  24.110  29.220  1.00  0.00           C
ATOM   1911  HB1 ASP   515      36.900  23.400  29.170  1.00  0.00           H
ATOM   1912  HB2 ASP   515      36.220  24.720  30.130  1.00  0.00           H
ATOM   1913  CG  ASP   515      34.720  23.400  29.350  1.00  0.00           C
ATOM   1914  OD1 ASP   515      33.730  24.140  29.620  1.00  0.00           O
ATOM   1915  OD2 ASP   515      34.620  22.160  29.130  1.00  0.00           O
ATOM   1916  C   ASP   515      36.380  24.320  26.750  1.00  0.00           C
ATOM   1917  O   ASP   515      35.520  23.840  26.110  1.00  0.00           O
ATOM   1918  N   GLY   516      37.710  24.300  26.440  1.00  0.00           N
ATOM   1919  HN  GLY   516      38.450  24.630  27.010  1.00  0.00           H
ATOM   1920  CA  GLY   516      38.100  23.490  25.280  1.00  0.00           C
ATOM   1921  HA1 GLY   516      37.390  22.720  25.000  1.00  0.00           H
ATOM   1922  HA2 GLY   516      38.270  24.160  24.450  1.00  0.00           H
ATOM   1923  C   GLY   516      39.400  22.810  25.400  1.00  0.00           C
ATOM   1924  O   GLY   516      40.140  23.080  26.370  1.00  0.00           O
ATOM   1925  N   THR   517      39.870  22.000  24.420  1.00  0.00           N
ATOM   1926  HN  THR   517      39.310  21.770  23.630  1.00  0.00           H
ATOM   1927  CA  THR   517      41.110  21.240  24.620  1.00  0.00           C
ATOM   1928  HA  THR   517      41.510  21.260  25.630  1.00  0.00           H
ATOM   1929  CB  THR   517      40.970  19.720  24.210  1.00  0.00           C
ATOM   1930  HB  THR   517      41.970  19.240  24.090  1.00  0.00           H
ATOM   1931  OG1 THR   517      40.290  19.500  22.990  1.00  0.00           O
ATOM   1932  HG1 THR   517      40.930  19.540  22.270  1.00  0.00           H
ATOM   1933  CG2 THR   517      40.090  19.120  25.360  1.00  0.00           C
ATOM   1934 1HG2 THR   517      39.850  18.070  25.050  1.00  0.00           H
ATOM   1935 2HG2 THR   517      40.630  19.100  26.320  1.00  0.00           H
ATOM   1936 3HG2 THR   517      39.140  19.660  25.560  1.00  0.00           H
ATOM   1937  C   THR   517      42.300  21.800  23.940  1.00  0.00           C
ATOM   1938  O   THR   517      43.410  21.280  23.940  1.00  0.00           O
ATOM   1939  N   GLU   518      42.080  22.900  23.220  1.00  0.00           N
ATOM   1940  HN  GLU   518      41.140  23.230  23.210  1.00  0.00           H
ATOM   1941  CA  GLU   518      43.050  23.560  22.390  1.00  0.00           C
ATOM   1942  HA  GLU   518      43.990  23.560  22.910  1.00  0.00           H
ATOM   1943  CB  GLU   518      43.120  22.950  20.920  1.00  0.00           C
ATOM   1944  HB1 GLU   518      44.070  23.220  20.410  1.00  0.00           H
ATOM   1945  HB2 GLU   518      43.090  21.860  21.160  1.00  0.00           H
ATOM   1946  CG  GLU   518      41.940  23.340  19.950  1.00  0.00           C
ATOM   1947  HG1 GLU   518      41.060  23.440  20.630  1.00  0.00           H
ATOM   1948  HG2 GLU   518      42.140  24.380  19.630  1.00  0.00           H
ATOM   1949  CD  GLU   518      41.760  22.490  18.740  1.00  0.00           C
ATOM   1950  OE1 GLU   518      41.360  21.330  18.880  1.00  0.00           O
ATOM   1951  OE2 GLU   518      41.910  23.040  17.580  1.00  0.00           O
ATOM   1952  C   GLU   518      42.710  24.990  22.290  1.00  0.00           C
ATOM   1953  O   GLU   518      41.610  25.410  22.660  1.00  0.00           O
ATOM   1954  N   HIS   519      43.650  25.820  21.840  1.00  0.00           N
ATOM   1955  HN  HIS   519      44.540  25.430  21.620  1.00  0.00           H
ATOM   1956  CA  HIS   519      43.410  27.220  21.550  1.00  0.00           C
ATOM   1957  HA  HIS   519      42.850  27.590  22.400  1.00  0.00           H
ATOM   1958  CB  HIS   519      44.760  27.980  21.550  1.00  0.00           C
ATOM   1959  HB1 HIS   519      45.310  27.940  22.520  1.00  0.00           H
ATOM   1960  HB2 HIS   519      45.340  27.560  20.700  1.00  0.00           H
ATOM   1961  ND1 HIS   519      44.380  30.390  21.990  1.00  0.00           N
ATOM   1962  CG  HIS   519      44.780  29.430  21.080  1.00  0.00           C
ATOM   1963  CE1 HIS   519      44.570  31.530  21.340  1.00  0.00           C
ATOM   1964  HE1 HIS   519      44.240  32.410  21.890  1.00  0.00           H
ATOM   1965  NE2 HIS   519      45.060  31.350  20.040  1.00  0.00           N
ATOM   1966  HE2 HIS   519      45.130  32.150  19.440  1.00  0.00           H
ATOM   1967  CD2 HIS   519      45.210  29.980  19.890  1.00  0.00           C
ATOM   1968  HD2 HIS   519      45.490  29.610  18.910  1.00  0.00           H
ATOM   1969  C   HIS   519      42.700  27.310  20.190  1.00  0.00           C
ATOM   1970  O   HIS   519      43.200  26.790  19.150  1.00  0.00           O
ATOM   1971  N   VAL   520      41.450  27.860  20.150  1.00  0.00           N
ATOM   1972  HN  VAL   520      41.040  28.320  20.930  1.00  0.00           H
ATOM   1973  CA  VAL   520      40.710  27.640  18.910  1.00  0.00           C
ATOM   1974  HA  VAL   520      41.120  26.790  18.380  1.00  0.00           H
ATOM   1975  CB  VAL   520      39.210  27.360  19.010  1.00  0.00           C
ATOM   1976  HB  VAL   520      38.620  27.430  18.070  1.00  0.00           H
ATOM   1977  CG1 VAL   520      39.060  25.850  19.430  1.00  0.00           C
ATOM   1978 1HG1 VAL   520      39.400  25.240  18.560  1.00  0.00           H
ATOM   1979 2HG1 VAL   520      39.700  25.610  20.300  1.00  0.00           H
ATOM   1980 3HG1 VAL   520      37.990  25.660  19.660  1.00  0.00           H
ATOM   1981  CG2 VAL   520      38.410  28.330  19.990  1.00  0.00           C
ATOM   1982 1HG2 VAL   520      37.350  28.010  19.950  1.00  0.00           H
ATOM   1983 2HG2 VAL   520      38.800  28.390  21.030  1.00  0.00           H
ATOM   1984 3HG2 VAL   520      38.450  29.330  19.510  1.00  0.00           H
ATOM   1985  C   VAL   520      40.910  28.780  17.890  1.00  0.00           C
ATOM   1986  O   VAL   520      41.030  29.920  18.320  1.00  0.00           O
ATOM   1987  N   ARG   521      41.020  28.490  16.530  1.00  0.00           N
ATOM   1988  HN  ARG   521      41.120  27.540  16.240  1.00  0.00           H
ATOM   1989  CA  ARG   521      41.060  29.480  15.450  1.00  0.00           C
ATOM   1990  HA  ARG   521      41.070  30.460  15.920  1.00  0.00           H
ATOM   1991  CB  ARG   521      42.390  29.380  14.560  1.00  0.00           C
ATOM   1992  HB1 ARG   521      42.560  30.130  13.760  1.00  0.00           H
ATOM   1993  HB2 ARG   521      43.190  29.530  15.310  1.00  0.00           H
ATOM   1994  CG  ARG   521      42.530  28.030  13.840  1.00  0.00           C
ATOM   1995  HG1 ARG   521      42.750  27.240  14.590  1.00  0.00           H
ATOM   1996  HG2 ARG   521      41.540  27.890  13.350  1.00  0.00           H
ATOM   1997  CD  ARG   521      43.540  28.050  12.730  1.00  0.00           C
ATOM   1998  HD1 ARG   521      43.150  28.710  11.920  1.00  0.00           H
ATOM   1999  HD2 ARG   521      44.560  28.420  12.970  1.00  0.00           H
ATOM   2000  NE  ARG   521      43.590  26.610  12.290  1.00  0.00           N
ATOM   2001  HE  ARG   521      44.350  26.030  12.600  1.00  0.00           H
ATOM   2002  CZ  ARG   521      42.760  26.050  11.440  1.00  0.00           C
ATOM   2003  NH1 ARG   521      41.850  26.640  10.740  1.00  0.00           N
ATOM   2004 1HH1 ARG   521      41.810  27.640  10.710  1.00  0.00           H
ATOM   2005 2HH1 ARG   521      41.190  26.120  10.200  1.00  0.00           H
ATOM   2006  NH2 ARG   521      42.820  24.720  11.220  1.00  0.00           N
ATOM   2007 1HH2 ARG   521      43.510  24.120  11.630  1.00  0.00           H
ATOM   2008 2HH2 ARG   521      42.440  24.260  10.410  1.00  0.00           H
ATOM   2009  C   ARG   521      39.790  29.420  14.610  1.00  0.00           C
ATOM   2010  O   ARG   521      38.870  28.630  14.910  1.00  0.00           O
ATOM   2011  N   ASP   522      39.770  30.340  13.670  1.00  0.00           N
ATOM   2012  HN  ASP   522      40.460  31.070  13.700  1.00  0.00           H
ATOM   2013  CA  ASP   522      38.760  30.380  12.680  1.00  0.00           C
ATOM   2014  HA  ASP   522      38.640  31.400  12.380  1.00  0.00           H
ATOM   2015  CB  ASP   522      39.220  29.470  11.470  1.00  0.00           C
ATOM   2016  HB1 ASP   522      39.470  28.500  11.950  1.00  0.00           H
ATOM   2017  HB2 ASP   522      38.390  29.340  10.740  1.00  0.00           H
ATOM   2018  CG  ASP   522      40.410  30.130  10.830  1.00  0.00           C
ATOM   2019  OD1 ASP   522      40.440  31.330  10.600  1.00  0.00           O
ATOM   2020  OD2 ASP   522      41.270  29.380  10.410  1.00  0.00           O
ATOM   2021  C   ASP   522      37.290  30.270  13.100  1.00  0.00           C
ATOM   2022  O   ASP   522      36.790  30.990  13.990  1.00  0.00           O
ATOM   2023  N   ALA   523      36.580  29.310  12.460  1.00  0.00           N
ATOM   2024  HN  ALA   523      36.970  28.750  11.740  1.00  0.00           H
ATOM   2025  CA  ALA   523      35.200  29.090  12.670  1.00  0.00           C
ATOM   2026  HA  ALA   523      34.760  30.060  12.540  1.00  0.00           H
ATOM   2027  CB  ALA   523      34.770  28.070  11.590  1.00  0.00           C
ATOM   2028  HB1 ALA   523      35.470  27.230  11.420  1.00  0.00           H
ATOM   2029  HB2 ALA   523      33.740  27.650  11.710  1.00  0.00           H
ATOM   2030  HB3 ALA   523      34.870  28.590  10.610  1.00  0.00           H
ATOM   2031  C   ALA   523      34.860  28.610  14.060  1.00  0.00           C
ATOM   2032  O   ALA   523      33.870  28.990  14.710  1.00  0.00           O
ATOM   2033  N   ALA   524      35.750  27.700  14.540  1.00  0.00           N
ATOM   2034  HN  ALA   524      36.420  27.350  13.900  1.00  0.00           H
ATOM   2035  CA  ALA   524      35.700  27.160  15.900  1.00  0.00           C
ATOM   2036  HA  ALA   524      34.700  26.790  16.050  1.00  0.00           H
ATOM   2037  CB  ALA   524      36.730  26.020  16.070  1.00  0.00           C
ATOM   2038  HB1 ALA   524      36.660  25.300  15.230  1.00  0.00           H
ATOM   2039  HB2 ALA   524      37.780  26.370  16.130  1.00  0.00           H
ATOM   2040  HB3 ALA   524      36.700  25.500  17.050  1.00  0.00           H
ATOM   2041  C   ALA   524      35.790  28.300  16.930  1.00  0.00           C
ATOM   2042  O   ALA   524      35.030  28.360  17.970  1.00  0.00           O
ATOM   2043  N   GLU   525      36.670  29.270  16.730  1.00  0.00           N
ATOM   2044  HN  GLU   525      37.150  29.260  15.860  1.00  0.00           H
ATOM   2045  CA  GLU   525      36.750  30.460  17.570  1.00  0.00           C
ATOM   2046  HA  GLU   525      36.860  30.160  18.600  1.00  0.00           H
ATOM   2047  CB  GLU   525      37.940  31.310  17.050  1.00  0.00           C
ATOM   2048  HB1 GLU   525      38.830  30.670  16.880  1.00  0.00           H
ATOM   2049  HB2 GLU   525      37.760  31.720  16.040  1.00  0.00           H
ATOM   2050  CG  GLU   525      38.350  32.360  18.050  1.00  0.00           C
ATOM   2051  HG1 GLU   525      37.490  32.710  18.660  1.00  0.00           H
ATOM   2052  HG2 GLU   525      39.170  32.070  18.750  1.00  0.00           H
ATOM   2053  CD  GLU   525      38.890  33.520  17.230  1.00  0.00           C
ATOM   2054  OE1 GLU   525      40.140  33.780  17.130  1.00  0.00           O
ATOM   2055  OE2 GLU   525      38.040  34.400  16.840  1.00  0.00           O
ATOM   2056  C   GLU   525      35.520  31.320  17.510  1.00  0.00           C
ATOM   2057  O   GLU   525      34.870  31.670  18.510  1.00  0.00           O
ATOM   2058  N   ARG   526      35.000  31.570  16.270  1.00  0.00           N
ATOM   2059  HN  ARG   526      35.510  31.240  15.480  1.00  0.00           H
ATOM   2060  CA  ARG   526      33.820  32.380  16.060  1.00  0.00           C
ATOM   2061  HA  ARG   526      33.810  33.320  16.600  1.00  0.00           H
ATOM   2062  CB  ARG   526      33.700  32.780  14.550  1.00  0.00           C
ATOM   2063  HB1 ARG   526      34.630  33.290  14.230  1.00  0.00           H
ATOM   2064  HB2 ARG   526      33.610  31.810  14.010  1.00  0.00           H
ATOM   2065  CG  ARG   526      32.420  33.480  14.110  1.00  0.00           C
ATOM   2066  HG1 ARG   526      32.480  33.580  13.010  1.00  0.00           H
ATOM   2067  HG2 ARG   526      31.630  32.730  14.320  1.00  0.00           H
ATOM   2068  CD  ARG   526      32.260  34.920  14.600  1.00  0.00           C
ATOM   2069  HD1 ARG   526      31.330  35.450  14.310  1.00  0.00           H
ATOM   2070  HD2 ARG   526      32.070  34.780  15.680  1.00  0.00           H
ATOM   2071  NE  ARG   526      33.470  35.710  14.370  1.00  0.00           N
ATOM   2072  HE  ARG   526      34.280  35.620  14.950  1.00  0.00           H
ATOM   2073  CZ  ARG   526      33.720  36.450  13.280  1.00  0.00           C
ATOM   2074  NH1 ARG   526      32.960  36.510  12.240  1.00  0.00           N
ATOM   2075 1HH1 ARG   526      32.100  36.000  12.250  1.00  0.00           H
ATOM   2076 2HH1 ARG   526      33.330  36.900  11.400  1.00  0.00           H
ATOM   2077  NH2 ARG   526      34.900  37.060  13.200  1.00  0.00           N
ATOM   2078 1HH2 ARG   526      35.550  36.850  13.930  1.00  0.00           H
ATOM   2079 2HH2 ARG   526      35.070  37.610  12.380  1.00  0.00           H
ATOM   2080  C   ARG   526      32.570  31.830  16.650  1.00  0.00           C
ATOM   2081  O   ARG   526      31.790  32.630  17.140  1.00  0.00           O
ATOM   2082  N   GLU   527      32.340  30.470  16.540  1.00  0.00           N
ATOM   2083  HN  GLU   527      32.920  29.790  16.100  1.00  0.00           H
ATOM   2084  CA  GLU   527      31.110  29.880  17.060  1.00  0.00           C
ATOM   2085  HA  GLU   527      30.230  30.450  16.800  1.00  0.00           H
ATOM   2086  CB  GLU   527      30.960  28.430  16.420  1.00  0.00           C
ATOM   2087  HB1 GLU   527      31.920  27.900  16.590  1.00  0.00           H
ATOM   2088  HB2 GLU   527      30.140  27.970  17.010  1.00  0.00           H
ATOM   2089  CG  GLU   527      30.550  28.310  14.900  1.00  0.00           C
ATOM   2090  HG1 GLU   527      29.870  29.170  14.750  1.00  0.00           H
ATOM   2091  HG2 GLU   527      31.470  28.370  14.280  1.00  0.00           H
ATOM   2092  CD  GLU   527      29.900  26.940  14.600  1.00  0.00           C
ATOM   2093  OE1 GLU   527      30.110  25.990  15.400  1.00  0.00           O
ATOM   2094  OE2 GLU   527      29.130  26.800  13.590  1.00  0.00           O
ATOM   2095  C   GLU   527      31.110  29.970  18.620  1.00  0.00           C
ATOM   2096  O   GLU   527      30.090  30.190  19.260  1.00  0.00           O
ATOM   2097  N   GLY   528      32.310  29.820  19.140  1.00  0.00           N
ATOM   2098  HN  GLY   528      33.130  29.700  18.590  1.00  0.00           H
ATOM   2099  CA  GLY   528      32.480  30.000  20.570  1.00  0.00           C
ATOM   2100  HA1 GLY   528      31.710  29.370  20.990  1.00  0.00           H
ATOM   2101  HA2 GLY   528      33.410  29.500  20.800  1.00  0.00           H
ATOM   2102  C   GLY   528      32.310  31.430  21.080  1.00  0.00           C
ATOM   2103  O   GLY   528      31.730  31.710  22.140  1.00  0.00           O
ATOM   2104  N   VAL   529      32.870  32.470  20.360  1.00  0.00           N
ATOM   2105  HN  VAL   529      33.410  32.290  19.540  1.00  0.00           H
ATOM   2106  CA  VAL   529      32.610  33.910  20.640  1.00  0.00           C
ATOM   2107  HA  VAL   529      33.050  34.010  21.620  1.00  0.00           H
ATOM   2108  CB  VAL   529      33.460  34.870  19.750  1.00  0.00           C
ATOM   2109  HB  VAL   529      33.350  34.660  18.660  1.00  0.00           H
ATOM   2110  CG1 VAL   529      33.010  36.320  19.980  1.00  0.00           C
ATOM   2111 1HG1 VAL   529      33.720  37.010  19.480  1.00  0.00           H
ATOM   2112 2HG1 VAL   529      32.050  36.570  19.490  1.00  0.00           H
ATOM   2113 3HG1 VAL   529      33.080  36.480  21.080  1.00  0.00           H
ATOM   2114  CG2 VAL   529      34.930  34.660  20.090  1.00  0.00           C
ATOM   2115 1HG2 VAL   529      35.570  35.360  19.510  1.00  0.00           H
ATOM   2116 2HG2 VAL   529      35.220  34.760  21.160  1.00  0.00           H
ATOM   2117 3HG2 VAL   529      35.190  33.590  19.930  1.00  0.00           H
ATOM   2118  C   VAL   529      31.110  34.260  20.690  1.00  0.00           C
ATOM   2119  O   VAL   529      30.620  34.910  21.630  1.00  0.00           O
ATOM   2120  N   MET   530      30.360  33.750  19.720  1.00  0.00           N
ATOM   2121  HN  MET   530      30.780  33.380  18.900  1.00  0.00           H
ATOM   2122  CA  MET   530      28.930  33.810  19.620  1.00  0.00           C
ATOM   2123  HA  MET   530      28.640  34.850  19.600  1.00  0.00           H
ATOM   2124  CB  MET   530      28.590  33.100  18.210  1.00  0.00           C
ATOM   2125  HB1 MET   530      29.170  32.160  18.100  1.00  0.00           H
ATOM   2126  HB2 MET   530      27.500  32.890  18.240  1.00  0.00           H
ATOM   2127  CG  MET   530      28.820  34.010  17.010  1.00  0.00           C
ATOM   2128  HG1 MET   530      28.130  34.880  16.910  1.00  0.00           H
ATOM   2129  HG2 MET   530      29.760  34.560  17.220  1.00  0.00           H
ATOM   2130  SD  MET   530      28.760  33.080  15.450  1.00  0.00           S
ATOM   2131  CE  MET   530      27.030  32.390  15.580  1.00  0.00           C
ATOM   2132  HE1 MET   530      26.210  33.140  15.690  1.00  0.00           H
ATOM   2133  HE2 MET   530      26.790  31.810  14.660  1.00  0.00           H
ATOM   2134  HE3 MET   530      26.980  31.640  16.390  1.00  0.00           H
ATOM   2135  C   MET   530      28.250  33.080  20.730  1.00  0.00           C
ATOM   2136  O   MET   530      27.300  33.700  21.260  1.00  0.00           O
ATOM   2137  N   LEU   531      28.680  31.880  21.210  1.00  0.00           N
ATOM   2138  HN  LEU   531      29.340  31.410  20.640  1.00  0.00           H
ATOM   2139  CA  LEU   531      28.060  31.220  22.320  1.00  0.00           C
ATOM   2140  HA  LEU   531      27.010  31.140  22.080  1.00  0.00           H
ATOM   2141  CB  LEU   531      28.710  29.790  22.330  1.00  0.00           C
ATOM   2142  HB1 LEU   531      28.450  29.120  21.480  1.00  0.00           H
ATOM   2143  HB2 LEU   531      29.800  29.900  22.480  1.00  0.00           H
ATOM   2144  CG  LEU   531      28.180  28.940  23.510  1.00  0.00           C
ATOM   2145  HG  LEU   531      28.240  29.560  24.440  1.00  0.00           H
ATOM   2146  CD1 LEU   531      26.600  28.660  23.250  1.00  0.00           C
ATOM   2147 1HD1 LEU   531      26.230  27.820  23.890  1.00  0.00           H
ATOM   2148 2HD1 LEU   531      25.960  29.560  23.380  1.00  0.00           H
ATOM   2149 3HD1 LEU   531      26.540  28.260  22.220  1.00  0.00           H
ATOM   2150  CD2 LEU   531      28.980  27.560  23.670  1.00  0.00           C
ATOM   2151 1HD2 LEU   531      30.020  27.880  23.920  1.00  0.00           H
ATOM   2152 2HD2 LEU   531      28.520  27.120  24.580  1.00  0.00           H
ATOM   2153 3HD2 LEU   531      29.060  26.870  22.810  1.00  0.00           H
ATOM   2154  C   LEU   531      28.230  32.090  23.590  1.00  0.00           C
ATOM   2155  O   LEU   531      27.270  32.280  24.390  1.00  0.00           O
ATOM   2156  N   ILE   532      29.440  32.600  23.890  1.00  0.00           N
ATOM   2157  HN  ILE   532      30.160  32.470  23.220  1.00  0.00           H
ATOM   2158  CA  ILE   532      29.770  33.340  25.090  1.00  0.00           C
ATOM   2159  HA  ILE   532      29.260  32.690  25.800  1.00  0.00           H
ATOM   2160  CB  ILE   532      31.240  33.180  25.500  1.00  0.00           C
ATOM   2161  HB  ILE   532      31.380  33.630  26.500  1.00  0.00           H
ATOM   2162  CG2 ILE   532      31.470  31.660  25.600  1.00  0.00           C
ATOM   2163 1HG2 ILE   532      32.300  31.540  26.330  1.00  0.00           H
ATOM   2164 2HG2 ILE   532      30.590  31.200  26.090  1.00  0.00           H
ATOM   2165 3HG2 ILE   532      31.740  31.350  24.570  1.00  0.00           H
ATOM   2166  CG1 ILE   532      32.210  34.000  24.510  1.00  0.00           C
ATOM   2167 1HG1 ILE   532      31.930  33.690  23.480  1.00  0.00           H
ATOM   2168 2HG1 ILE   532      31.870  35.040  24.690  1.00  0.00           H
ATOM   2169  CD  ILE   532      33.700  33.810  24.840  1.00  0.00           C
ATOM   2170  HD1 ILE   532      33.860  34.090  25.900  1.00  0.00           H
ATOM   2171  HD2 ILE   532      34.090  32.800  24.630  1.00  0.00           H
ATOM   2172  HD3 ILE   532      34.220  34.550  24.200  1.00  0.00           H
ATOM   2173  C   ILE   532      29.290  34.770  25.210  1.00  0.00           C
ATOM   2174  O   ILE   532      28.960  35.220  26.310  1.00  0.00           O
ATOM   2175  N   LYS   533      29.200  35.620  24.070  1.00  0.00           N
ATOM   2176  HN  LYS   533      29.560  35.300  23.200  1.00  0.00           H
ATOM   2177  CA  LYS   533      28.490  36.880  24.070  1.00  0.00           C
ATOM   2178  HA  LYS   533      28.980  37.430  24.860  1.00  0.00           H
ATOM   2179  CB  LYS   533      28.610  37.590  22.720  1.00  0.00           C
ATOM   2180  HB1 LYS   533      29.700  37.720  22.530  1.00  0.00           H
ATOM   2181  HB2 LYS   533      28.170  37.110  21.820  1.00  0.00           H
ATOM   2182  CG  LYS   533      28.090  39.060  22.690  1.00  0.00           C
ATOM   2183  HG1 LYS   533      28.350  39.520  21.710  1.00  0.00           H
ATOM   2184  HG2 LYS   533      27.000  38.950  22.850  1.00  0.00           H
ATOM   2185  CD  LYS   533      28.490  40.050  23.800  1.00  0.00           C
ATOM   2186  HD1 LYS   533      28.030  39.670  24.740  1.00  0.00           H
ATOM   2187  HD2 LYS   533      29.590  40.180  23.810  1.00  0.00           H
ATOM   2188  CE  LYS   533      27.940  41.490  23.600  1.00  0.00           C
ATOM   2189  HE1 LYS   533      28.520  41.910  22.750  1.00  0.00           H
ATOM   2190  HE2 LYS   533      26.850  41.620  23.450  1.00  0.00           H
ATOM   2191  NZ  LYS   533      28.380  42.480  24.750  1.00  0.00           N
ATOM   2192  HZ1 LYS   533      28.010  43.430  24.520  1.00  0.00           H
ATOM   2193  HZ2 LYS   533      28.050  42.190  25.700  1.00  0.00           H
ATOM   2194  HZ3 LYS   533      29.410  42.580  24.780  1.00  0.00           H
ATOM   2195  C   LYS   533      26.990  36.720  24.440  1.00  0.00           C
ATOM   2196  O   LYS   533      26.430  37.440  25.220  1.00  0.00           O
ATOM   2197  N   LYS   534      26.250  35.770  23.750  1.00  0.00           N
ATOM   2198  HN  LYS   534      26.660  35.190  23.050  1.00  0.00           H
ATOM   2199  CA  LYS   534      24.850  35.530  23.920  1.00  0.00           C
ATOM   2200  HA  LYS   534      24.320  36.460  23.790  1.00  0.00           H
ATOM   2201  CB  LYS   534      24.360  34.470  22.790  1.00  0.00           C
ATOM   2202  HB1 LYS   534      24.600  35.010  21.850  1.00  0.00           H
ATOM   2203  HB2 LYS   534      25.110  33.650  22.900  1.00  0.00           H
ATOM   2204  CG  LYS   534      22.860  34.020  22.890  1.00  0.00           C
ATOM   2205  HG1 LYS   534      22.630  33.390  22.010  1.00  0.00           H
ATOM   2206  HG2 LYS   534      22.810  33.330  23.760  1.00  0.00           H
ATOM   2207  CD  LYS   534      21.910  35.190  22.940  1.00  0.00           C
ATOM   2208  HD1 LYS   534      21.960  35.800  23.870  1.00  0.00           H
ATOM   2209  HD2 LYS   534      22.120  35.820  22.050  1.00  0.00           H
ATOM   2210  CE  LYS   534      20.440  34.670  22.860  1.00  0.00           C
ATOM   2211  HE1 LYS   534      20.320  33.700  22.330  1.00  0.00           H
ATOM   2212  HE2 LYS   534      20.030  34.550  23.890  1.00  0.00           H
ATOM   2213  NZ  LYS   534      19.510  35.560  22.080  1.00  0.00           N
ATOM   2214  HZ1 LYS   534      19.790  36.530  22.320  1.00  0.00           H
ATOM   2215  HZ2 LYS   534      19.700  35.450  21.060  1.00  0.00           H
ATOM   2216  HZ3 LYS   534      18.520  35.460  22.400  1.00  0.00           H
ATOM   2217  C   LYS   534      24.560  35.070  25.370  1.00  0.00           C
ATOM   2218  O   LYS   534      23.620  35.490  26.060  1.00  0.00           O
ATOM   2219  N   THR   535      25.380  34.160  25.870  1.00  0.00           N
ATOM   2220  HN  THR   535      26.030  33.730  25.250  1.00  0.00           H
ATOM   2221  CA  THR   535      25.350  33.710  27.280  1.00  0.00           C
ATOM   2222  HA  THR   535      24.390  33.250  27.470  1.00  0.00           H
ATOM   2223  CB  THR   535      26.480  32.680  27.600  1.00  0.00           C
ATOM   2224  HB  THR   535      27.480  33.120  27.440  1.00  0.00           H
ATOM   2225  OG1 THR   535      26.270  31.500  26.860  1.00  0.00           O
ATOM   2226  HG1 THR   535      26.450  31.780  25.960  1.00  0.00           H
ATOM   2227  CG2 THR   535      26.510  32.280  29.140  1.00  0.00           C
ATOM   2228 1HG2 THR   535      27.050  31.330  29.360  1.00  0.00           H
ATOM   2229 2HG2 THR   535      26.890  33.190  29.650  1.00  0.00           H
ATOM   2230 3HG2 THR   535      25.460  32.160  29.480  1.00  0.00           H
ATOM   2231  C   THR   535      25.520  34.850  28.290  1.00  0.00           C
ATOM   2232  O   THR   535      24.930  35.000  29.320  1.00  0.00           O
ATOM   2233  N   ALA   536      26.510  35.770  27.950  1.00  0.00           N
ATOM   2234  HN  ALA   536      27.200  35.580  27.240  1.00  0.00           H
ATOM   2235  CA  ALA   536      26.670  37.000  28.680  1.00  0.00           C
ATOM   2236  HA  ALA   536      26.900  36.750  29.710  1.00  0.00           H
ATOM   2237  CB  ALA   536      27.860  37.750  28.150  1.00  0.00           C
ATOM   2238  HB1 ALA   536      28.150  38.550  28.870  1.00  0.00           H
ATOM   2239  HB2 ALA   536      28.870  37.310  28.300  1.00  0.00           H
ATOM   2240  HB3 ALA   536      27.640  38.210  27.170  1.00  0.00           H
ATOM   2241  C   ALA   536      25.530  38.040  28.680  1.00  0.00           C
ATOM   2242  O   ALA   536      25.220  38.490  29.810  1.00  0.00           O
ATOM   2243  N   GLU   537      24.940  38.240  27.480  1.00  0.00           N
ATOM   2244  HN  GLU   537      25.410  37.810  26.710  1.00  0.00           H
ATOM   2245  CA  GLU   537      23.690  38.940  27.250  1.00  0.00           C
ATOM   2246  HA  GLU   537      23.770  40.000  27.460  1.00  0.00           H
ATOM   2247  CB  GLU   537      23.170  38.800  25.760  1.00  0.00           C
ATOM   2248  HB1 GLU   537      23.280  37.730  25.470  1.00  0.00           H
ATOM   2249  HB2 GLU   537      22.090  39.060  25.710  1.00  0.00           H
ATOM   2250  CG  GLU   537      23.870  39.790  24.880  1.00  0.00           C
ATOM   2251  HG1 GLU   537      23.430  40.790  25.070  1.00  0.00           H
ATOM   2252  HG2 GLU   537      24.970  39.820  24.990  1.00  0.00           H
ATOM   2253  CD  GLU   537      23.500  39.660  23.370  1.00  0.00           C
ATOM   2254  OE1 GLU   537      22.830  38.600  23.030  1.00  0.00           O
ATOM   2255  OE2 GLU   537      23.900  40.510  22.530  1.00  0.00           O
ATOM   2256  C   GLU   537      22.540  38.290  28.080  1.00  0.00           C
ATOM   2257  O   GLU   537      21.680  38.930  28.630  1.00  0.00           O
ATOM   2258  N   ASN   538      22.350  36.920  28.120  1.00  0.00           N
ATOM   2259  HN  ASN   538      22.970  36.370  27.570  1.00  0.00           H
ATOM   2260  CA  ASN   538      21.280  36.270  28.840  1.00  0.00           C
ATOM   2261  HA  ASN   538      20.300  36.570  28.500  1.00  0.00           H
ATOM   2262  CB  ASN   538      21.240  34.710  28.610  1.00  0.00           C
ATOM   2263  HB1 ASN   538      22.220  34.330  28.970  1.00  0.00           H
ATOM   2264  HB2 ASN   538      20.450  34.310  29.270  1.00  0.00           H
ATOM   2265  CG  ASN   538      20.950  34.350  27.210  1.00  0.00           C
ATOM   2266  OD1 ASN   538      20.440  35.120  26.400  1.00  0.00           O
ATOM   2267  ND2 ASN   538      21.210  33.050  26.940  1.00  0.00           N
ATOM   2268 1HD2 ASN   538      21.540  32.420  27.640  1.00  0.00           H
ATOM   2269 2HD2 ASN   538      21.100  32.750  25.990  1.00  0.00           H
ATOM   2270  C   ASN   538      21.380  36.440  30.330  1.00  0.00           C
ATOM   2271  O   ASN   538      20.420  36.810  31.000  1.00  0.00           O
ATOM   2272  N   ILE   539      22.590  36.270  30.950  1.00  0.00           N
ATOM   2273  HN  ILE   539      23.290  35.840  30.380  1.00  0.00           H
ATOM   2274  CA  ILE   539      22.760  36.320  32.420  1.00  0.00           C
ATOM   2275  HA  ILE   539      21.900  35.960  32.970  1.00  0.00           H
ATOM   2276  CB  ILE   539      23.950  35.560  32.840  1.00  0.00           C
ATOM   2277  HB  ILE   539      24.830  36.020  32.330  1.00  0.00           H
ATOM   2278  CG2 ILE   539      24.280  35.700  34.360  1.00  0.00           C
ATOM   2279 1HG2 ILE   539      24.520  36.710  34.740  1.00  0.00           H
ATOM   2280 2HG2 ILE   539      23.350  35.340  34.850  1.00  0.00           H
ATOM   2281 3HG2 ILE   539      25.060  34.960  34.640  1.00  0.00           H
ATOM   2282  CG1 ILE   539      23.870  34.080  32.340  1.00  0.00           C
ATOM   2283 1HG1 ILE   539      23.730  34.010  31.240  1.00  0.00           H
ATOM   2284 2HG1 ILE   539      24.830  33.550  32.470  1.00  0.00           H
ATOM   2285  CD  ILE   539      22.890  33.210  33.110  1.00  0.00           C
ATOM   2286  HD1 ILE   539      22.770  32.240  32.600  1.00  0.00           H
ATOM   2287  HD2 ILE   539      23.160  33.030  34.170  1.00  0.00           H
ATOM   2288  HD3 ILE   539      21.910  33.720  33.260  1.00  0.00           H
ATOM   2289  C   ILE   539      22.700  37.750  32.910  1.00  0.00           C
ATOM   2290  O   ILE   539      22.270  38.060  34.030  1.00  0.00           O
ATOM   2291  N   ASP   540      23.010  38.730  32.020  1.00  0.00           N
ATOM   2292  HN  ASP   540      23.540  38.510  31.200  1.00  0.00           H
ATOM   2293  CA  ASP   540      22.740  40.120  32.210  1.00  0.00           C
ATOM   2294  HA  ASP   540      23.240  40.510  33.080  1.00  0.00           H
ATOM   2295  CB  ASP   540      23.480  40.890  31.100  1.00  0.00           C
ATOM   2296  HB1 ASP   540      24.590  40.780  31.180  1.00  0.00           H
ATOM   2297  HB2 ASP   540      23.140  40.540  30.100  1.00  0.00           H
ATOM   2298  CG  ASP   540      23.210  42.450  31.160  1.00  0.00           C
ATOM   2299  OD1 ASP   540      22.570  42.970  30.190  1.00  0.00           O
ATOM   2300  OD2 ASP   540      23.650  43.050  32.100  1.00  0.00           O
ATOM   2301  C   ASP   540      21.210  40.530  32.480  1.00  0.00           C
ATOM   2302  O   ASP   540      20.910  41.260  33.400  1.00  0.00           O
ATOM   2303  N   GLU   541      20.280  40.010  31.680  1.00  0.00           N
ATOM   2304  HN  GLU   541      20.610  39.600  30.830  1.00  0.00           H
ATOM   2305  CA  GLU   541      18.810  40.120  31.830  1.00  0.00           C
ATOM   2306  HA  GLU   541      18.470  41.150  31.890  1.00  0.00           H
ATOM   2307  CB  GLU   541      18.110  39.370  30.670  1.00  0.00           C
ATOM   2308  HB1 GLU   541      18.320  38.290  30.590  1.00  0.00           H
ATOM   2309  HB2 GLU   541      17.020  39.380  30.920  1.00  0.00           H
ATOM   2310  CG  GLU   541      18.420  39.980  29.240  1.00  0.00           C
ATOM   2311  HG1 GLU   541      19.490  40.160  28.980  1.00  0.00           H
ATOM   2312  HG2 GLU   541      18.160  39.240  28.460  1.00  0.00           H
ATOM   2313  CD  GLU   541      17.540  41.210  28.940  1.00  0.00           C
ATOM   2314  OE1 GLU   541      17.730  42.230  29.700  1.00  0.00           O
ATOM   2315  OE2 GLU   541      16.700  41.180  28.030  1.00  0.00           O
ATOM   2316  C   GLU   541      18.360  39.400  33.110  1.00  0.00           C
ATOM   2317  O   GLU   541      17.450  39.810  33.860  1.00  0.00           O
ATOM   2318  N   ALA   542      19.010  38.290  33.390  1.00  0.00           N
ATOM   2319  HN  ALA   542      19.860  38.080  32.920  1.00  0.00           H
ATOM   2320  CA  ALA   542      18.650  37.420  34.520  1.00  0.00           C
ATOM   2321  HA  ALA   542      17.610  37.150  34.470  1.00  0.00           H
ATOM   2322  CB  ALA   542      19.400  35.990  34.400  1.00  0.00           C
ATOM   2323  HB1 ALA   542      19.270  35.450  35.370  1.00  0.00           H
ATOM   2324  HB2 ALA   542      18.900  35.450  33.570  1.00  0.00           H
ATOM   2325  HB3 ALA   542      20.480  36.210  34.290  1.00  0.00           H
ATOM   2326  C   ALA   542      19.020  38.050  35.870  1.00  0.00           C
ATOM   2327  O   ALA   542      18.540  37.650  36.940  1.00  0.00           O
ATOM   2328  N   ALA   543      19.990  38.990  35.920  1.00  0.00           N
ATOM   2329  HN  ALA   543      20.390  39.230  35.040  1.00  0.00           H
ATOM   2330  CA  ALA   543      20.680  39.360  37.120  1.00  0.00           C
ATOM   2331  HA  ALA   543      20.460  38.690  37.940  1.00  0.00           H
ATOM   2332  CB  ALA   543      22.230  39.340  36.920  1.00  0.00           C
ATOM   2333  HB1 ALA   543      22.900  39.750  37.710  1.00  0.00           H
ATOM   2334  HB2 ALA   543      22.450  38.260  36.770  1.00  0.00           H
ATOM   2335  HB3 ALA   543      22.530  39.850  35.980  1.00  0.00           H
ATOM   2336  C   ALA   543      20.250  40.730  37.600  1.00  0.00           C
ATOM   2337  O   ALA   543      20.980  41.420  38.370  1.00  0.00           O
ATOM   2338  N   LYS   544      19.140  41.310  37.160  1.00  0.00           N
ATOM   2339  HN  LYS   544      18.430  40.900  36.590  1.00  0.00           H
ATOM   2340  CA  LYS   544      18.760  42.660  37.480  1.00  0.00           C
ATOM   2341  HA  LYS   544      19.660  43.210  37.730  1.00  0.00           H
ATOM   2342  CB  LYS   544      18.130  43.480  36.280  1.00  0.00           C
ATOM   2343  HB1 LYS   544      17.270  42.850  35.950  1.00  0.00           H
ATOM   2344  HB2 LYS   544      17.990  44.550  36.520  1.00  0.00           H
ATOM   2345  CG  LYS   544      19.080  43.430  35.060  1.00  0.00           C
ATOM   2346  HG1 LYS   544      20.120  43.540  35.430  1.00  0.00           H
ATOM   2347  HG2 LYS   544      19.080  42.480  34.470  1.00  0.00           H
ATOM   2348  CD  LYS   544      18.800  44.440  33.960  1.00  0.00           C
ATOM   2349  HD1 LYS   544      17.710  44.370  33.740  1.00  0.00           H
ATOM   2350  HD2 LYS   544      18.920  45.420  34.480  1.00  0.00           H
ATOM   2351  CE  LYS   544      19.590  44.230  32.680  1.00  0.00           C
ATOM   2352  HE1 LYS   544      19.250  43.290  32.190  1.00  0.00           H
ATOM   2353  HE2 LYS   544      19.490  45.120  32.020  1.00  0.00           H
ATOM   2354  NZ  LYS   544      21.020  44.110  32.960  1.00  0.00           N
ATOM   2355  HZ1 LYS   544      21.720  43.990  32.200  1.00  0.00           H
ATOM   2356  HZ2 LYS   544      21.330  44.900  33.560  1.00  0.00           H
ATOM   2357  HZ3 LYS   544      21.080  43.200  33.440  1.00  0.00           H
ATOM   2358  C   LYS   544      17.910  42.770  38.710  1.00  0.00           C
ATOM   2359  O   LYS   544      17.560  43.860  39.190  1.00  0.00           O
ATOM   2360  N   GLU   545      17.640  41.590  39.300  1.00  0.00           N
ATOM   2361  HN  GLU   545      17.950  40.760  38.830  1.00  0.00           H
ATOM   2362  CA  GLU   545      17.060  41.510  40.620  1.00  0.00           C
ATOM   2363  HA  GLU   545      16.790  42.520  40.870  1.00  0.00           H
ATOM   2364  CB  GLU   545      15.990  40.430  40.550  1.00  0.00           C
ATOM   2365  HB1 GLU   545      16.340  39.410  40.280  1.00  0.00           H
ATOM   2366  HB2 GLU   545      15.570  40.320  41.570  1.00  0.00           H
ATOM   2367  CG  GLU   545      14.670  40.740  39.760  1.00  0.00           C
ATOM   2368  HG1 GLU   545      14.820  40.910  38.680  1.00  0.00           H
ATOM   2369  HG2 GLU   545      13.950  39.900  39.930  1.00  0.00           H
ATOM   2370  CD  GLU   545      13.950  41.930  40.300  1.00  0.00           C
ATOM   2371  OE1 GLU   545      13.470  41.870  41.480  1.00  0.00           O
ATOM   2372  OE2 GLU   545      13.900  43.000  39.670  1.00  0.00           O
ATOM   2373  C   GLU   545      18.090  41.120  41.700  1.00  0.00           C
ATOM   2374  O   GLU   545      17.710  40.670  42.790  1.00  0.00           O
ATOM   2375  N   LEU   546      19.390  41.320  41.390  1.00  0.00           N
ATOM   2376  HN  LEU   546      19.690  41.660  40.500  1.00  0.00           H
ATOM   2377  CA  LEU   546      20.530  41.300  42.340  1.00  0.00           C
ATOM   2378  HA  LEU   546      20.160  40.700  43.150  1.00  0.00           H
ATOM   2379  CB  LEU   546      21.650  40.630  41.660  1.00  0.00           C
ATOM   2380  HB1 LEU   546      22.110  41.170  40.800  1.00  0.00           H
ATOM   2381  HB2 LEU   546      22.520  40.610  42.350  1.00  0.00           H
ATOM   2382  CG  LEU   546      21.510  39.230  41.050  1.00  0.00           C
ATOM   2383  HG  LEU   546      20.700  39.280  40.290  1.00  0.00           H
ATOM   2384  CD1 LEU   546      22.810  38.800  40.290  1.00  0.00           C
ATOM   2385 1HD1 LEU   546      23.210  39.670  39.720  1.00  0.00           H
ATOM   2386 2HD1 LEU   546      23.600  38.440  40.980  1.00  0.00           H
ATOM   2387 3HD1 LEU   546      22.610  38.020  39.520  1.00  0.00           H
ATOM   2388  CD2 LEU   546      21.050  38.100  42.010  1.00  0.00           C
ATOM   2389 1HD2 LEU   546      20.790  37.150  41.490  1.00  0.00           H
ATOM   2390 2HD2 LEU   546      21.610  37.980  42.960  1.00  0.00           H
ATOM   2391 3HD2 LEU   546      20.060  38.480  42.340  1.00  0.00           H
ATOM   2392  C   LEU   546      20.950  42.720  42.890  1.00  0.00           C
ATOM   2393  OT1 LEU   546      20.350  43.660  42.370  1.00  0.00           O
ATOM   2394  OT2 LEU   546      21.700  42.780  43.860  1.00  0.00           O
TER
ENDMDL

Initial structure of dimer conformation
ATOM      1  N   PHE A 403      46.920  64.500  53.780  1.00  0.00           N
ATOM      2  H1  PHE A 403      47.870  64.080  53.670  1.00  0.00           H
ATOM      3  H2  PHE A 403      46.460  64.420  52.850  1.00  0.00           H
ATOM      4  H3  PHE A 403      47.030  65.510  54.020  1.00  0.00           H
ATOM      5  CA  PHE A 403      46.230  63.870  54.850  1.00  0.00           C
ATOM      6  HA  PHE A 403      45.270  64.360  54.940  1.00  0.00           H
ATOM      7  CB  PHE A 403      45.950  62.430  54.420  1.00  0.00           C
ATOM      8  HB1 PHE A 403      45.240  62.320  53.570  1.00  0.00           H
ATOM      9  HB2 PHE A 403      46.850  61.890  54.060  1.00  0.00           H
ATOM     10  CG  PHE A 403      45.430  61.540  55.530  1.00  0.00           C
ATOM     11  CD1 PHE A 403      46.360  60.670  56.220  1.00  0.00           C
ATOM     12  HD1 PHE A 403      47.410  60.740  55.960  1.00  0.00           H
ATOM     13  CE1 PHE A 403      45.930  59.720  57.100  1.00  0.00           C
ATOM     14  HE1 PHE A 403      46.640  59.120  57.650  1.00  0.00           H
ATOM     15  CZ  PHE A 403      44.510  59.600  57.330  1.00  0.00           C
ATOM     16  HZ  PHE A 403      44.150  58.820  57.990  1.00  0.00           H
ATOM     17  CD2 PHE A 403      44.050  61.360  55.670  1.00  0.00           C
ATOM     18  HD2 PHE A 403      43.350  62.010  55.170  1.00  0.00           H
ATOM     19  CE2 PHE A 403      43.590  60.430  56.580  1.00  0.00           C
ATOM     20  HE2 PHE A 403      42.540  60.280  56.770  1.00  0.00           H
ATOM     21  C   PHE A 403      46.890  63.950  56.160  1.00  0.00           C
ATOM     22  O   PHE A 403      48.080  63.590  56.280  1.00  0.00           O
ATOM     23  N   LEU A 404      46.210  64.450  57.230  1.00  0.00           N
ATOM     24  HN  LEU A 404      45.210  64.530  57.200  1.00  0.00           H
ATOM     25  CA  LEU A 404      46.770  64.870  58.530  1.00  0.00           C
ATOM     26  HA  LEU A 404      45.970  65.380  59.030  1.00  0.00           H
ATOM     27  CB  LEU A 404      47.290  63.720  59.380  1.00  0.00           C
ATOM     28  HB1 LEU A 404      48.090  63.330  58.710  1.00  0.00           H
ATOM     29  HB2 LEU A 404      47.760  63.990  60.340  1.00  0.00           H
ATOM     30  CG  LEU A 404      46.340  62.510  59.530  1.00  0.00           C
ATOM     31  HG  LEU A 404      45.820  62.190  58.600  1.00  0.00           H
ATOM     32  CD1 LEU A 404      47.060  61.340  60.180  1.00  0.00           C
ATOM     33 HD11 LEU A 404      46.380  60.520  60.490  1.00  0.00           H
ATOM     34 HD12 LEU A 404      47.870  60.870  59.570  1.00  0.00           H
ATOM     35 HD13 LEU A 404      47.640  61.550  61.100  1.00  0.00           H
ATOM     36  CD2 LEU A 404      45.280  63.030  60.500  1.00  0.00           C
ATOM     37 HD21 LEU A 404      44.470  62.300  60.700  1.00  0.00           H
ATOM     38 HD22 LEU A 404      45.680  63.390  61.480  1.00  0.00           H
ATOM     39 HD23 LEU A 404      44.750  63.870  59.990  1.00  0.00           H
ATOM     40  C   LEU A 404      47.880  65.940  58.470  1.00  0.00           C
ATOM     41  O   LEU A 404      48.120  66.480  57.420  1.00  0.00           O
ATOM     42  N   ALA A 405      48.340  66.360  59.700  1.00  0.00           N
ATOM     43  HN  ALA A 405      47.950  66.010  60.550  1.00  0.00           H
ATOM     44  CA  ALA A 405      49.360  67.350  59.820  1.00  0.00           C
ATOM     45  HA  ALA A 405      49.450  67.870  58.880  1.00  0.00           H
ATOM     46  CB  ALA A 405      48.980  68.390  60.870  1.00  0.00           C
ATOM     47  HB1 ALA A 405      48.900  68.000  61.900  1.00  0.00           H
ATOM     48  HB2 ALA A 405      49.700  69.230  60.770  1.00  0.00           H
ATOM     49  HB3 ALA A 405      48.000  68.820  60.550  1.00  0.00           H
ATOM     50  C   ALA A 405      50.740  66.780  60.050  1.00  0.00           C
ATOM     51  O   ALA A 405      51.670  67.510  60.330  1.00  0.00           O
ATOM     52  N   THR A 406      50.820  65.410  60.050  1.00  0.00           N
ATOM     53  HN  THR A 406      50.070  64.790  59.860  1.00  0.00           H
ATOM     54  CA  THR A 406      52.010  64.710  60.330  1.00  0.00           C
ATOM     55  HA  THR A 406      52.850  65.330  60.060  1.00  0.00           H
ATOM     56  CB  THR A 406      52.290  64.320  61.840  1.00  0.00           C
ATOM     57  HB  THR A 406      52.280  65.150  62.580  1.00  0.00           H
ATOM     58  OG1 THR A 406      53.460  63.620  62.060  1.00  0.00           O
ATOM     59  HG1 THR A 406      53.720  63.870  62.950  1.00  0.00           H
ATOM     60  CG2 THR A 406      51.140  63.390  62.210  1.00  0.00           C
ATOM     61 HG21 THR A 406      50.930  62.650  61.420  1.00  0.00           H
ATOM     62 HG22 THR A 406      51.290  62.790  63.140  1.00  0.00           H
ATOM     63 HG23 THR A 406      50.230  63.990  62.410  1.00  0.00           H
ATOM     64  C   THR A 406      52.040  63.450  59.470  1.00  0.00           C
ATOM     65  O   THR A 406      51.020  62.830  59.140  1.00  0.00           O
ATOM     66  N   THR A 407      53.220  63.060  58.960  1.00  0.00           N
ATOM     67  HN  THR A 407      54.090  63.500  59.180  1.00  0.00           H
ATOM     68  CA  THR A 407      53.310  61.870  58.090  1.00  0.00           C
ATOM     69  HA  THR A 407      52.710  61.970  57.200  1.00  0.00           H
ATOM     70  CB  THR A 407      54.630  61.710  57.410  1.00  0.00           C
ATOM     71  HB  THR A 407      54.840  60.650  57.160  1.00  0.00           H
ATOM     72  OG1 THR A 407      55.780  62.200  58.140  1.00  0.00           O
ATOM     73  HG1 THR A 407      55.630  62.060  59.080  1.00  0.00           H
ATOM     74  CG2 THR A 407      54.660  62.400  56.080  1.00  0.00           C
ATOM     75 HG21 THR A 407      55.680  62.400  55.650  1.00  0.00           H
ATOM     76 HG22 THR A 407      54.010  61.840  55.370  1.00  0.00           H
ATOM     77 HG23 THR A 407      54.250  63.430  56.100  1.00  0.00           H
ATOM     78  C   THR A 407      53.000  60.550  58.810  1.00  0.00           C
ATOM     79  O   THR A 407      52.310  59.730  58.230  1.00  0.00           O
ATOM     80  N   LEU A 408      53.530  60.390  60.040  1.00  0.00           N
ATOM     81  HN  LEU A 408      53.910  61.100  60.630  1.00  0.00           H
ATOM     82  CA  LEU A 408      53.430  59.080  60.660  1.00  0.00           C
ATOM     83  HA  LEU A 408      53.710  59.270  61.680  1.00  0.00           H
ATOM     84  CB  LEU A 408      52.050  58.380  60.700  1.00  0.00           C
ATOM     85  HB1 LEU A 408      51.730  58.130  59.670  1.00  0.00           H
ATOM     86  HB2 LEU A 408      52.100  57.350  61.100  1.00  0.00           H
ATOM     87  CG  LEU A 408      50.950  59.200  61.350  1.00  0.00           C
ATOM     88  HG  LEU A 408      50.890  60.160  60.790  1.00  0.00           H
ATOM     89  CD1 LEU A 408      49.500  58.600  61.340  1.00  0.00           C
ATOM     90 HD11 LEU A 408      48.800  59.220  61.940  1.00  0.00           H
ATOM     91 HD12 LEU A 408      49.190  58.410  60.300  1.00  0.00           H
ATOM     92 HD13 LEU A 408      49.530  57.620  61.870  1.00  0.00           H
ATOM     93  CD2 LEU A 408      51.310  59.600  62.790  1.00  0.00           C
ATOM     94 HD21 LEU A 408      50.450  60.130  63.250  1.00  0.00           H
ATOM     95 HD22 LEU A 408      51.450  58.650  63.330  1.00  0.00           H
ATOM     96 HD23 LEU A 408      52.210  60.240  62.910  1.00  0.00           H
ATOM     97  C   LEU A 408      54.520  58.090  60.100  1.00  0.00           C
ATOM     98  O   LEU A 408      54.850  58.090  58.930  1.00  0.00           O
ATOM     99  N   GLU A 409      55.120  57.200  60.950  1.00  0.00           N
ATOM    100  HN  GLU A 409      55.000  57.110  61.930  1.00  0.00           H
ATOM    101  CA  GLU A 409      56.180  56.320  60.430  1.00  0.00           C
ATOM    102  HA  GLU A 409      56.850  56.880  59.800  1.00  0.00           H
ATOM    103  CB  GLU A 409      57.150  55.850  61.610  1.00  0.00           C
ATOM    104  HB1 GLU A 409      57.610  56.760  62.070  1.00  0.00           H
ATOM    105  HB2 GLU A 409      56.500  55.310  62.330  1.00  0.00           H
ATOM    106  CG  GLU A 409      58.360  54.970  61.290  1.00  0.00           C
ATOM    107  HG1 GLU A 409      58.830  54.860  62.290  1.00  0.00           H
ATOM    108  HG2 GLU A 409      58.040  53.930  61.050  1.00  0.00           H
ATOM    109  CD  GLU A 409      59.360  55.530  60.300  1.00  0.00           C
ATOM    110  OE1 GLU A 409      59.030  55.420  59.050  1.00  0.00           O
ATOM    111  OE2 GLU A 409      60.440  56.080  60.610  1.00  0.00           O
ATOM    112  C   GLU A 409      55.670  55.170  59.470  1.00  0.00           C
ATOM    113  O   GLU A 409      54.490  54.770  59.570  1.00  0.00           O
ATOM    114  N   ARG A 410      56.550  54.740  58.520  1.00  0.00           N
ATOM    115  HN  ARG A 410      57.490  54.990  58.740  1.00  0.00           H
ATOM    116  CA  ARG A 410      56.300  53.860  57.450  1.00  0.00           C
ATOM    117  HA  ARG A 410      57.270  53.500  57.120  1.00  0.00           H
ATOM    118  CB  ARG A 410      55.750  52.440  57.750  1.00  0.00           C
ATOM    119  HB1 ARG A 410      54.690  52.550  58.060  1.00  0.00           H
ATOM    120  HB2 ARG A 410      55.700  51.940  56.760  1.00  0.00           H
ATOM    121  CG  ARG A 410      56.540  51.820  58.950  1.00  0.00           C
ATOM    122  HG1 ARG A 410      57.610  52.150  58.940  1.00  0.00           H
ATOM    123  HG2 ARG A 410      56.110  52.130  59.920  1.00  0.00           H
ATOM    124  CD  ARG A 410      56.420  50.310  59.090  1.00  0.00           C
ATOM    125  HD1 ARG A 410      55.390  49.920  59.210  1.00  0.00           H
ATOM    126  HD2 ARG A 410      56.800  49.970  58.100  1.00  0.00           H
ATOM    127  NE  ARG A 410      57.330  49.860  60.110  1.00  0.00           N
ATOM    128  HE  ARG A 410      58.190  50.360  60.210  1.00  0.00           H
ATOM    129  CZ  ARG A 410      57.150  48.740  60.780  1.00  0.00           C
ATOM    130  NH1 ARG A 410      56.090  48.000  60.700  1.00  0.00           N
ATOM    131 HH11 ARG A 410      55.320  48.180  60.090  1.00  0.00           H
ATOM    132 HH12 ARG A 410      56.060  47.250  61.360  1.00  0.00           H
ATOM    133  NH2 ARG A 410      58.020  48.390  61.740  1.00  0.00           N
ATOM    134 HH21 ARG A 410      58.880  48.850  61.970  1.00  0.00           H
ATOM    135 HH22 ARG A 410      58.050  47.410  61.940  1.00  0.00           H
ATOM    136  C   ARG A 410      55.700  54.550  56.250  1.00  0.00           C
ATOM    137  O   ARG A 410      55.040  53.920  55.420  1.00  0.00           O
ATOM    138  N   ILE A 411      55.900  55.830  56.150  1.00  0.00           N
ATOM    139  HN  ILE A 411      56.470  56.190  56.890  1.00  0.00           H
ATOM    140  CA  ILE A 411      55.580  56.740  55.120  1.00  0.00           C
ATOM    141  HA  ILE A 411      55.460  56.260  54.160  1.00  0.00           H
ATOM    142  CB  ILE A 411      54.540  57.810  55.370  1.00  0.00           C
ATOM    143  HB  ILE A 411      54.860  58.420  56.240  1.00  0.00           H
ATOM    144  CG2 ILE A 411      54.390  58.870  54.260  1.00  0.00           C
ATOM    145 HG21 ILE A 411      53.630  59.650  54.480  1.00  0.00           H
ATOM    146 HG22 ILE A 411      55.310  59.490  54.150  1.00  0.00           H
ATOM    147 HG23 ILE A 411      54.040  58.340  53.340  1.00  0.00           H
ATOM    148  CG1 ILE A 411      53.270  57.140  55.860  1.00  0.00           C
ATOM    149 HG11 ILE A 411      53.430  56.550  56.790  1.00  0.00           H
ATOM    150 HG12 ILE A 411      52.590  57.970  56.170  1.00  0.00           H
ATOM    151  CD  ILE A 411      52.410  56.340  54.860  1.00  0.00           C
ATOM    152  HD1 ILE A 411      51.480  55.920  55.280  1.00  0.00           H
ATOM    153  HD2 ILE A 411      52.120  56.960  53.980  1.00  0.00           H
ATOM    154  HD3 ILE A 411      52.940  55.480  54.400  1.00  0.00           H
ATOM    155  C   ILE A 411      56.820  57.600  54.910  1.00  0.00           C
ATOM    156  O   ILE A 411      57.400  58.170  55.810  1.00  0.00           O
ATOM    157  N   GLU A 412      57.270  57.710  53.640  1.00  0.00           N
ATOM    158  HN  GLU A 412      56.970  56.960  53.050  1.00  0.00           H
ATOM    159  CA  GLU A 412      58.390  58.500  53.230  1.00  0.00           C
ATOM    160  HA  GLU A 412      59.270  58.220  53.790  1.00  0.00           H
ATOM    161  CB  GLU A 412      58.650  58.330  51.710  1.00  0.00           C
ATOM    162  HB1 GLU A 412      57.860  58.830  51.120  1.00  0.00           H
ATOM    163  HB2 GLU A 412      59.550  58.930  51.470  1.00  0.00           H
ATOM    164  CG  GLU A 412      58.780  56.880  51.230  1.00  0.00           C
ATOM    165  HG1 GLU A 412      59.450  56.350  51.950  1.00  0.00           H
ATOM    166  HG2 GLU A 412      57.840  56.310  51.380  1.00  0.00           H
ATOM    167  CD  GLU A 412      59.140  56.600  49.760  1.00  0.00           C
ATOM    168  OE1 GLU A 412      58.280  56.890  48.900  1.00  0.00           O
ATOM    169  OE2 GLU A 412      60.270  56.050  49.500  1.00  0.00           O
ATOM    170  C   GLU A 412      58.250  59.980  53.510  1.00  0.00           C
ATOM    171  O   GLU A 412      57.240  60.720  53.220  1.00  0.00           O
ATOM    172  N   LYS A 413      59.310  60.560  54.200  1.00  0.00           N
ATOM    173  HN  LYS A 413      60.140  60.030  54.320  1.00  0.00           H
ATOM    174  CA  LYS A 413      59.520  61.960  54.240  1.00  0.00           C
ATOM    175  HA  LYS A 413      58.590  62.520  54.260  1.00  0.00           H
ATOM    176  CB  LYS A 413      60.200  62.230  55.650  1.00  0.00           C
ATOM    177  HB1 LYS A 413      61.170  61.700  55.580  1.00  0.00           H
ATOM    178  HB2 LYS A 413      60.600  63.270  55.560  1.00  0.00           H
ATOM    179  CG  LYS A 413      59.310  61.970  56.960  1.00  0.00           C
ATOM    180  HG1 LYS A 413      58.270  62.310  56.740  1.00  0.00           H
ATOM    181  HG2 LYS A 413      59.280  60.880  57.160  1.00  0.00           H
ATOM    182  CD  LYS A 413      59.970  62.670  58.190  1.00  0.00           C
ATOM    183  HD1 LYS A 413      60.940  62.150  58.390  1.00  0.00           H
ATOM    184  HD2 LYS A 413      60.170  63.690  57.810  1.00  0.00           H
ATOM    185  CE  LYS A 413      59.070  62.680  59.360  1.00  0.00           C
ATOM    186  HE1 LYS A 413      59.490  63.190  60.250  1.00  0.00           H
ATOM    187  HE2 LYS A 413      58.140  63.230  59.110  1.00  0.00           H
ATOM    188  NZ  LYS A 413      58.760  61.310  59.710  1.00  0.00           N
ATOM    189  HZ1 LYS A 413      58.350  61.250  60.660  1.00  0.00           H
ATOM    190  HZ2 LYS A 413      58.050  60.830  59.130  1.00  0.00           H
ATOM    191  HZ3 LYS A 413      59.640  60.760  59.780  1.00  0.00           H
ATOM    192  C   LYS A 413      60.210  62.600  53.100  1.00  0.00           C
ATOM    193  O   LYS A 413      60.930  61.890  52.370  1.00  0.00           O
ATOM    194  N   ASN A 414      59.990  63.920  52.900  1.00  0.00           N
ATOM    195  HN  ASN A 414      59.440  64.530  53.460  1.00  0.00           H
ATOM    196  CA  ASN A 414      60.480  64.440  51.670  1.00  0.00           C
ATOM    197  HA  ASN A 414      61.010  63.670  51.120  1.00  0.00           H
ATOM    198  CB  ASN A 414      59.360  65.180  50.890  1.00  0.00           C
ATOM    199  HB1 ASN A 414      58.770  65.840  51.550  1.00  0.00           H
ATOM    200  HB2 ASN A 414      59.780  65.720  50.020  1.00  0.00           H
ATOM    201  CG  ASN A 414      58.370  64.210  50.320  1.00  0.00           C
ATOM    202  OD1 ASN A 414      58.240  63.040  50.670  1.00  0.00           O
ATOM    203  ND2 ASN A 414      57.530  64.780  49.420  1.00  0.00           N
ATOM    204 HD21 ASN A 414      57.660  65.730  49.130  1.00  0.00           H
ATOM    205 HD22 ASN A 414      56.840  64.140  49.060  1.00  0.00           H
ATOM    206  C   ASN A 414      61.610  65.380  52.090  1.00  0.00           C
ATOM    207  O   ASN A 414      61.500  66.310  52.840  1.00  0.00           O
ATOM    208  N   PHE A 415      62.900  65.150  51.670  1.00  0.00           N
ATOM    209  HN  PHE A 415      63.070  64.350  51.110  1.00  0.00           H
ATOM    210  CA  PHE A 415      64.110  65.830  52.130  1.00  0.00           C
ATOM    211  HA  PHE A 415      63.840  66.590  52.840  1.00  0.00           H
ATOM    212  CB  PHE A 415      65.190  64.950  52.910  1.00  0.00           C
ATOM    213  HB1 PHE A 415      65.470  64.210  52.130  1.00  0.00           H
ATOM    214  HB2 PHE A 415      66.060  65.570  53.190  1.00  0.00           H
ATOM    215  CG  PHE A 415      64.710  64.220  54.100  1.00  0.00           C
ATOM    216  CD1 PHE A 415      64.070  65.050  55.080  1.00  0.00           C
ATOM    217  HD1 PHE A 415      63.820  66.080  54.900  1.00  0.00           H
ATOM    218  CE1 PHE A 415      63.540  64.500  56.290  1.00  0.00           C
ATOM    219  HE1 PHE A 415      63.000  65.090  57.020  1.00  0.00           H
ATOM    220  CZ  PHE A 415      63.690  63.140  56.570  1.00  0.00           C
ATOM    221  HZ  PHE A 415      63.300  62.640  57.440  1.00  0.00           H
ATOM    222  CD2 PHE A 415      64.960  62.880  54.480  1.00  0.00           C
ATOM    223  HD2 PHE A 415      65.520  62.260  53.800  1.00  0.00           H
ATOM    224  CE2 PHE A 415      64.290  62.360  55.550  1.00  0.00           C
ATOM    225  HE2 PHE A 415      64.450  61.320  55.790  1.00  0.00           H
ATOM    226  C   PHE A 415      64.830  66.490  51.030  1.00  0.00           C
ATOM    227  O   PHE A 415      64.780  65.970  49.890  1.00  0.00           O
ATOM    228  N   VAL A 416      65.560  67.580  51.210  1.00  0.00           N
ATOM    229  HN  VAL A 416      65.410  68.080  52.060  1.00  0.00           H
ATOM    230  CA  VAL A 416      66.500  68.180  50.360  1.00  0.00           C
ATOM    231  HA  VAL A 416      66.820  67.420  49.660  1.00  0.00           H
ATOM    232  CB  VAL A 416      65.850  69.260  49.500  1.00  0.00           C
ATOM    233  HB  VAL A 416      64.930  68.760  49.140  1.00  0.00           H
ATOM    234  CG1 VAL A 416      65.390  70.490  50.330  1.00  0.00           C
ATOM    235 HG11 VAL A 416      64.550  70.990  49.800  1.00  0.00           H
ATOM    236 HG12 VAL A 416      65.010  70.110  51.300  1.00  0.00           H
ATOM    237 HG13 VAL A 416      66.220  71.220  50.470  1.00  0.00           H
ATOM    238  CG2 VAL A 416      66.810  69.610  48.340  1.00  0.00           C
ATOM    239 HG21 VAL A 416      66.450  70.490  47.760  1.00  0.00           H
ATOM    240 HG22 VAL A 416      67.830  69.720  48.750  1.00  0.00           H
ATOM    241 HG23 VAL A 416      66.910  68.700  47.700  1.00  0.00           H
ATOM    242  C   VAL A 416      67.700  68.720  51.170  1.00  0.00           C
ATOM    243  O   VAL A 416      67.500  69.440  52.160  1.00  0.00           O
ATOM    244  N   ILE A 417      68.990  68.390  50.730  1.00  0.00           N
ATOM    245  HN  ILE A 417      69.120  67.900  49.880  1.00  0.00           H
ATOM    246  CA  ILE A 417      70.200  68.730  51.440  1.00  0.00           C
ATOM    247  HA  ILE A 417      69.960  69.040  52.450  1.00  0.00           H
ATOM    248  CB  ILE A 417      71.240  67.600  51.690  1.00  0.00           C
ATOM    249  HB  ILE A 417      71.730  67.320  50.730  1.00  0.00           H
ATOM    250  CG2 ILE A 417      72.360  68.000  52.690  1.00  0.00           C
ATOM    251 HG21 ILE A 417      73.070  67.160  52.840  1.00  0.00           H
ATOM    252 HG22 ILE A 417      73.040  68.750  52.240  1.00  0.00           H
ATOM    253 HG23 ILE A 417      72.000  68.280  53.700  1.00  0.00           H
ATOM    254  CG1 ILE A 417      70.470  66.350  52.200  1.00  0.00           C
ATOM    255 HG11 ILE A 417      70.030  66.680  53.160  1.00  0.00           H
ATOM    256 HG12 ILE A 417      69.650  65.980  51.550  1.00  0.00           H
ATOM    257  CD  ILE A 417      71.470  65.200  52.430  1.00  0.00           C
ATOM    258  HD1 ILE A 417      70.930  64.280  52.720  1.00  0.00           H
ATOM    259  HD2 ILE A 417      71.940  64.930  51.460  1.00  0.00           H
ATOM    260  HD3 ILE A 417      72.320  65.500  53.080  1.00  0.00           H
ATOM    261  C   ILE A 417      70.780  69.870  50.590  1.00  0.00           C
ATOM    262  O   ILE A 417      70.830  69.820  49.340  1.00  0.00           O
ATOM    263  N   THR A 418      71.230  70.910  51.300  1.00  0.00           N
ATOM    264  HN  THR A 418      71.200  70.800  52.290  1.00  0.00           H
ATOM    265  CA  THR A 418      71.820  72.150  50.740  1.00  0.00           C
ATOM    266  HA  THR A 418      72.140  71.900  49.740  1.00  0.00           H
ATOM    267  CB  THR A 418      70.810  73.280  50.520  1.00  0.00           C
ATOM    268  HB  THR A 418      70.020  72.660  50.060  1.00  0.00           H
ATOM    269  OG1 THR A 418      71.260  74.210  49.500  1.00  0.00           O
ATOM    270  HG1 THR A 418      70.520  74.170  48.890  1.00  0.00           H
ATOM    271  CG2 THR A 418      70.460  74.050  51.770  1.00  0.00           C
ATOM    272 HG21 THR A 418      69.580  74.700  51.550  1.00  0.00           H
ATOM    273 HG22 THR A 418      70.100  73.410  52.610  1.00  0.00           H
ATOM    274 HG23 THR A 418      71.290  74.710  52.090  1.00  0.00           H
ATOM    275  C   THR A 418      73.000  72.560  51.540  1.00  0.00           C
ATOM    276  O   THR A 418      73.170  72.190  52.740  1.00  0.00           O
ATOM    277  N   ASP A 419      73.870  73.380  50.860  1.00  0.00           N
ATOM    278  HN  ASP A 419      73.670  73.670  49.930  1.00  0.00           H
ATOM    279  CA  ASP A 419      75.070  74.060  51.440  1.00  0.00           C
ATOM    280  HA  ASP A 419      75.210  73.640  52.430  1.00  0.00           H
ATOM    281  CB  ASP A 419      76.350  73.720  50.670  1.00  0.00           C
ATOM    282  HB1 ASP A 419      76.250  72.650  50.400  1.00  0.00           H
ATOM    283  HB2 ASP A 419      76.460  74.270  49.710  1.00  0.00           H
ATOM    284  CG  ASP A 419      77.510  74.000  51.540  1.00  0.00           C
ATOM    285  OD1 ASP A 419      78.640  73.470  51.230  1.00  0.00           O
ATOM    286  OD2 ASP A 419      77.380  74.770  52.580  1.00  0.00           O
ATOM    287  C   ASP A 419      74.870  75.580  51.520  1.00  0.00           C
ATOM    288  O   ASP A 419      75.190  76.250  50.530  1.00  0.00           O
ATOM    289  N   PRO A 420      74.540  76.210  52.630  1.00  0.00           N
ATOM    290  CD  PRO A 420      74.080  75.520  53.820  1.00  0.00           C
ATOM    291  HD1 PRO A 420      74.910  74.920  54.230  1.00  0.00           H
ATOM    292  HD2 PRO A 420      73.240  74.810  53.670  1.00  0.00           H
ATOM    293  CA  PRO A 420      74.450  77.650  52.750  1.00  0.00           C
ATOM    294  HA  PRO A 420      74.120  77.990  51.780  1.00  0.00           H
ATOM    295  CB  PRO A 420      73.370  77.890  53.810  1.00  0.00           C
ATOM    296  HB1 PRO A 420      73.470  78.840  54.380  1.00  0.00           H
ATOM    297  HB2 PRO A 420      72.400  77.720  53.310  1.00  0.00           H
ATOM    298  CG  PRO A 420      73.550  76.650  54.740  1.00  0.00           C
ATOM    299  HG1 PRO A 420      74.290  76.960  55.500  1.00  0.00           H
ATOM    300  HG2 PRO A 420      72.640  76.400  55.320  1.00  0.00           H
ATOM    301  C   PRO A 420      75.800  78.270  53.000  1.00  0.00           C
ATOM    302  O   PRO A 420      75.780  79.490  53.220  1.00  0.00           O
ATOM    303  N   ARG A 421      76.970  77.560  53.050  1.00  0.00           N
ATOM    304  HN  ARG A 421      76.990  76.570  53.020  1.00  0.00           H
ATOM    305  CA  ARG A 421      78.270  78.180  53.080  1.00  0.00           C
ATOM    306  HA  ARG A 421      78.120  79.190  53.450  1.00  0.00           H
ATOM    307  CB  ARG A 421      79.320  77.340  54.000  1.00  0.00           C
ATOM    308  HB1 ARG A 421      79.350  76.300  53.600  1.00  0.00           H
ATOM    309  HB2 ARG A 421      80.310  77.840  53.960  1.00  0.00           H
ATOM    310  CG  ARG A 421      78.980  77.240  55.480  1.00  0.00           C
ATOM    311  HG1 ARG A 421      78.030  76.660  55.550  1.00  0.00           H
ATOM    312  HG2 ARG A 421      79.660  76.460  55.870  1.00  0.00           H
ATOM    313  CD  ARG A 421      78.830  78.460  56.430  1.00  0.00           C
ATOM    314  HD1 ARG A 421      77.850  78.910  56.180  1.00  0.00           H
ATOM    315  HD2 ARG A 421      78.810  78.080  57.470  1.00  0.00           H
ATOM    316  NE  ARG A 421      79.910  79.410  56.230  1.00  0.00           N
ATOM    317  HE  ARG A 421      80.830  79.070  56.030  1.00  0.00           H
ATOM    318  CZ  ARG A 421      79.790  80.630  56.640  1.00  0.00           C
ATOM    319  NH1 ARG A 421      80.870  81.320  56.920  1.00  0.00           N
ATOM    320 HH11 ARG A 421      81.750  80.960  56.620  1.00  0.00           H
ATOM    321 HH12 ARG A 421      80.730  82.300  57.080  1.00  0.00           H
ATOM    322  NH2 ARG A 421      78.680  81.190  57.160  1.00  0.00           N
ATOM    323 HH21 ARG A 421      77.780  80.780  57.010  1.00  0.00           H
ATOM    324 HH22 ARG A 421      78.750  81.960  57.780  1.00  0.00           H
ATOM    325  C   ARG A 421      78.880  78.230  51.710  1.00  0.00           C
ATOM    326  O   ARG A 421      79.710  79.080  51.460  1.00  0.00           O
ATOM    327  N   LEU A 422      78.390  77.480  50.700  1.00  0.00           N
ATOM    328  HN  LEU A 422      77.750  76.730  50.820  1.00  0.00           H
ATOM    329  CA  LEU A 422      78.520  77.720  49.290  1.00  0.00           C
ATOM    330  HA  LEU A 422      79.560  77.990  49.160  1.00  0.00           H
ATOM    331  CB  LEU A 422      78.520  76.460  48.360  1.00  0.00           C
ATOM    332  HB1 LEU A 422      77.580  75.880  48.520  1.00  0.00           H
ATOM    333  HB2 LEU A 422      78.470  76.740  47.280  1.00  0.00           H
ATOM    334  CG  LEU A 422      79.710  75.550  48.570  1.00  0.00           C
ATOM    335  HG  LEU A 422      79.620  75.260  49.640  1.00  0.00           H
ATOM    336  CD1 LEU A 422      79.760  74.330  47.730  1.00  0.00           C
ATOM    337 HD11 LEU A 422      80.660  73.740  48.000  1.00  0.00           H
ATOM    338 HD12 LEU A 422      78.900  73.730  48.100  1.00  0.00           H
ATOM    339 HD13 LEU A 422      79.610  74.470  46.640  1.00  0.00           H
ATOM    340  CD2 LEU A 422      81.080  76.230  48.240  1.00  0.00           C
ATOM    341 HD21 LEU A 422      82.010  75.650  48.430  1.00  0.00           H
ATOM    342 HD22 LEU A 422      81.160  76.510  47.170  1.00  0.00           H
ATOM    343 HD23 LEU A 422      81.250  77.220  48.710  1.00  0.00           H
ATOM    344  C   LEU A 422      77.820  78.900  48.790  1.00  0.00           C
ATOM    345  O   LEU A 422      76.690  79.020  49.190  1.00  0.00           O
ATOM    346  N   PRO A 423      78.270  79.800  47.870  1.00  0.00           N
ATOM    347  CD  PRO A 423      79.460  79.480  47.080  1.00  0.00           C
ATOM    348  HD1 PRO A 423      79.130  78.700  46.360  1.00  0.00           H
ATOM    349  HD2 PRO A 423      80.270  79.030  47.710  1.00  0.00           H
ATOM    350  CA  PRO A 423      77.350  80.690  47.080  1.00  0.00           C
ATOM    351  HA  PRO A 423      77.000  81.350  47.860  1.00  0.00           H
ATOM    352  CB  PRO A 423      78.390  81.340  46.090  1.00  0.00           C
ATOM    353  HB1 PRO A 423      78.150  81.100  45.040  1.00  0.00           H
ATOM    354  HB2 PRO A 423      78.300  82.450  46.150  1.00  0.00           H
ATOM    355  CG  PRO A 423      79.740  80.840  46.460  1.00  0.00           C
ATOM    356  HG1 PRO A 423      80.410  80.740  45.580  1.00  0.00           H
ATOM    357  HG2 PRO A 423      80.310  81.420  47.210  1.00  0.00           H
ATOM    358  C   PRO A 423      76.260  79.870  46.380  1.00  0.00           C
ATOM    359  O   PRO A 423      76.410  78.670  46.060  1.00  0.00           O
ATOM    360  N   ASP A 424      75.070  80.550  46.150  1.00  0.00           N
ATOM    361  HN  ASP A 424      74.970  81.500  46.420  1.00  0.00           H
ATOM    362  CA  ASP A 424      73.860  80.080  45.500  1.00  0.00           C
ATOM    363  HA  ASP A 424      73.090  80.750  45.870  1.00  0.00           H
ATOM    364  CB  ASP A 424      74.070  80.370  43.990  1.00  0.00           C
ATOM    365  HB1 ASP A 424      75.030  79.900  43.700  1.00  0.00           H
ATOM    366  HB2 ASP A 424      73.220  79.930  43.420  1.00  0.00           H
ATOM    367  CG  ASP A 424      74.230  81.850  43.670  1.00  0.00           C
ATOM    368  OD1 ASP A 424      73.850  82.730  44.500  1.00  0.00           O
ATOM    369  OD2 ASP A 424      74.770  82.200  42.550  1.00  0.00           O
ATOM    370  C   ASP A 424      73.320  78.660  45.770  1.00  0.00           C
ATOM    371  O   ASP A 424      73.110  77.880  44.830  1.00  0.00           O
ATOM    372  N   ASN A 425      73.240  78.360  47.030  1.00  0.00           N
ATOM    373  HN  ASN A 425      73.700  78.970  47.670  1.00  0.00           H
ATOM    374  CA  ASN A 425      72.630  77.290  47.740  1.00  0.00           C
ATOM    375  HA  ASN A 425      73.250  77.100  48.600  1.00  0.00           H
ATOM    376  CB  ASN A 425      71.320  77.730  48.290  1.00  0.00           C
ATOM    377  HB1 ASN A 425      70.790  78.210  47.440  1.00  0.00           H
ATOM    378  HB2 ASN A 425      70.740  76.890  48.720  1.00  0.00           H
ATOM    379  CG  ASN A 425      71.430  78.790  49.360  1.00  0.00           C
ATOM    380  OD1 ASN A 425      72.550  79.250  49.710  1.00  0.00           O
ATOM    381  ND2 ASN A 425      70.280  79.270  49.830  1.00  0.00           N
ATOM    382 HD21 ASN A 425      69.430  78.900  49.460  1.00  0.00           H
ATOM    383 HD22 ASN A 425      70.310  79.840  50.660  1.00  0.00           H
ATOM    384  C   ASN A 425      72.450  76.010  46.930  1.00  0.00           C
ATOM    385  O   ASN A 425      71.360  75.650  46.510  1.00  0.00           O
ATOM    386  N   PRO A 426      73.510  75.250  46.630  1.00  0.00           N
ATOM    387  CD  PRO A 426      74.910  75.490  47.130  1.00  0.00           C
ATOM    388  HD1 PRO A 426      74.970  75.660  48.220  1.00  0.00           H
ATOM    389  HD2 PRO A 426      75.290  76.340  46.520  1.00  0.00           H
ATOM    390  CA  PRO A 426      73.400  74.120  45.720  1.00  0.00           C
ATOM    391  HA  PRO A 426      72.910  74.450  44.810  1.00  0.00           H
ATOM    392  CB  PRO A 426      74.860  73.790  45.380  1.00  0.00           C
ATOM    393  HB1 PRO A 426      74.980  72.740  45.040  1.00  0.00           H
ATOM    394  HB2 PRO A 426      75.210  74.530  44.640  1.00  0.00           H
ATOM    395  CG  PRO A 426      75.650  74.160  46.700  1.00  0.00           C
ATOM    396  HG1 PRO A 426      75.440  73.380  47.460  1.00  0.00           H
ATOM    397  HG2 PRO A 426      76.760  74.240  46.610  1.00  0.00           H
ATOM    398  C   PRO A 426      72.570  72.890  46.220  1.00  0.00           C
ATOM    399  O   PRO A 426      72.620  72.580  47.400  1.00  0.00           O
ATOM    400  N   ILE A 427      71.860  72.220  45.330  1.00  0.00           N
ATOM    401  HN  ILE A 427      71.880  72.440  44.360  1.00  0.00           H
ATOM    402  CA  ILE A 427      71.060  71.060  45.800  1.00  0.00           C
ATOM    403  HA  ILE A 427      70.750  71.270  46.820  1.00  0.00           H
ATOM    404  CB  ILE A 427      69.850  70.720  44.980  1.00  0.00           C
ATOM    405  HB  ILE A 427      70.130  70.610  43.910  1.00  0.00           H
ATOM    406  CG2 ILE A 427      69.230  69.450  45.550  1.00  0.00           C
ATOM    407 HG21 ILE A 427      68.880  69.770  46.560  1.00  0.00           H
ATOM    408 HG22 ILE A 427      68.240  69.260  45.100  1.00  0.00           H
ATOM    409 HG23 ILE A 427      69.780  68.480  45.460  1.00  0.00           H
ATOM    410  CG1 ILE A 427      68.780  71.870  44.900  1.00  0.00           C
ATOM    411 HG11 ILE A 427      68.200  71.930  45.850  1.00  0.00           H
ATOM    412 HG12 ILE A 427      69.350  72.820  44.800  1.00  0.00           H
ATOM    413  CD  ILE A 427      67.890  71.830  43.660  1.00  0.00           C
ATOM    414  HD1 ILE A 427      67.300  70.890  43.750  1.00  0.00           H
ATOM    415  HD2 ILE A 427      67.280  72.740  43.490  1.00  0.00           H
ATOM    416  HD3 ILE A 427      68.550  71.780  42.770  1.00  0.00           H
ATOM    417  C   ILE A 427      72.040  69.900  45.800  1.00  0.00           C
ATOM    418  O   ILE A 427      72.510  69.540  44.730  1.00  0.00           O
ATOM    419  N   ILE A 428      72.390  69.430  46.970  1.00  0.00           N
ATOM    420  HN  ILE A 428      72.180  69.880  47.830  1.00  0.00           H
ATOM    421  CA  ILE A 428      73.370  68.420  47.220  1.00  0.00           C
ATOM    422  HA  ILE A 428      74.230  68.580  46.590  1.00  0.00           H
ATOM    423  CB  ILE A 428      73.960  68.420  48.680  1.00  0.00           C
ATOM    424  HB  ILE A 428      73.250  68.160  49.490  1.00  0.00           H
ATOM    425  CG2 ILE A 428      75.170  67.350  48.830  1.00  0.00           C
ATOM    426 HG21 ILE A 428      75.440  67.310  49.900  1.00  0.00           H
ATOM    427 HG22 ILE A 428      74.810  66.320  48.620  1.00  0.00           H
ATOM    428 HG23 ILE A 428      76.050  67.540  48.170  1.00  0.00           H
ATOM    429  CG1 ILE A 428      74.520  69.820  49.090  1.00  0.00           C
ATOM    430 HG11 ILE A 428      73.640  70.510  49.110  1.00  0.00           H
ATOM    431 HG12 ILE A 428      74.970  69.730  50.100  1.00  0.00           H
ATOM    432  CD  ILE A 428      75.480  70.420  48.100  1.00  0.00           C
ATOM    433  HD1 ILE A 428      76.420  69.830  48.010  1.00  0.00           H
ATOM    434  HD2 ILE A 428      75.170  70.540  47.030  1.00  0.00           H
ATOM    435  HD3 ILE A 428      75.730  71.460  48.380  1.00  0.00           H
ATOM    436  C   ILE A 428      72.800  67.040  46.900  1.00  0.00           C
ATOM    437  O   ILE A 428      73.370  66.130  46.320  1.00  0.00           O
ATOM    438  N   PHE A 429      71.600  66.880  47.360  1.00  0.00           N
ATOM    439  HN  PHE A 429      71.210  67.740  47.700  1.00  0.00           H
ATOM    440  CA  PHE A 429      70.740  65.730  47.310  1.00  0.00           C
ATOM    441  HA  PHE A 429      70.800  65.460  46.260  1.00  0.00           H
ATOM    442  CB  PHE A 429      71.370  64.510  48.200  1.00  0.00           C
ATOM    443  HB1 PHE A 429      72.320  64.220  47.710  1.00  0.00           H
ATOM    444  HB2 PHE A 429      71.670  64.940  49.180  1.00  0.00           H
ATOM    445  CG  PHE A 429      70.400  63.320  48.300  1.00  0.00           C
ATOM    446  CD1 PHE A 429      69.440  63.140  49.310  1.00  0.00           C
ATOM    447  HD1 PHE A 429      69.340  63.820  50.150  1.00  0.00           H
ATOM    448  CE1 PHE A 429      68.670  61.960  49.300  1.00  0.00           C
ATOM    449  HE1 PHE A 429      67.920  61.830  50.060  1.00  0.00           H
ATOM    450  CZ  PHE A 429      68.710  60.980  48.260  1.00  0.00           C
ATOM    451  HZ  PHE A 429      68.020  60.150  48.230  1.00  0.00           H
ATOM    452  CD2 PHE A 429      70.420  62.370  47.240  1.00  0.00           C
ATOM    453  HD2 PHE A 429      71.150  62.520  46.450  1.00  0.00           H
ATOM    454  CE2 PHE A 429      69.690  61.190  47.310  1.00  0.00           C
ATOM    455  HE2 PHE A 429      69.760  60.520  46.460  1.00  0.00           H
ATOM    456  C   PHE A 429      69.250  66.040  47.590  1.00  0.00           C
ATOM    457  O   PHE A 429      68.970  66.850  48.440  1.00  0.00           O
ATOM    458  N   ALA A 430      68.320  65.390  46.920  1.00  0.00           N
ATOM    459  HN  ALA A 430      68.650  64.620  46.380  1.00  0.00           H
ATOM    460  CA  ALA A 430      66.900  65.530  47.300  1.00  0.00           C
ATOM    461  HA  ALA A 430      66.770  65.760  48.340  1.00  0.00           H
ATOM    462  CB  ALA A 430      66.270  66.570  46.340  1.00  0.00           C
ATOM    463  HB1 ALA A 430      66.110  66.170  45.320  1.00  0.00           H
ATOM    464  HB2 ALA A 430      65.300  66.970  46.680  1.00  0.00           H
ATOM    465  HB3 ALA A 430      66.900  67.460  46.120  1.00  0.00           H
ATOM    466  C   ALA A 430      66.290  64.220  47.000  1.00  0.00           C
ATOM    467  O   ALA A 430      66.750  63.470  46.140  1.00  0.00           O
ATOM    468  N   SER A 431      65.280  63.850  47.790  1.00  0.00           N
ATOM    469  HN  SER A 431      64.730  64.490  48.310  1.00  0.00           H
ATOM    470  CA  SER A 431      64.910  62.500  47.780  1.00  0.00           C
ATOM    471  HA  SER A 431      65.770  61.850  47.820  1.00  0.00           H
ATOM    472  CB  SER A 431      64.060  62.230  49.070  1.00  0.00           C
ATOM    473  HB1 SER A 431      63.670  61.200  49.170  1.00  0.00           H
ATOM    474  HB2 SER A 431      64.740  62.530  49.890  1.00  0.00           H
ATOM    475  OG  SER A 431      62.830  62.980  49.140  1.00  0.00           O
ATOM    476  HG1 SER A 431      62.190  62.310  49.380  1.00  0.00           H
ATOM    477  C   SER A 431      64.060  62.130  46.610  1.00  0.00           C
ATOM    478  O   SER A 431      63.500  62.990  45.900  1.00  0.00           O
ATOM    479  N   ASP A 432      63.910  60.850  46.260  1.00  0.00           N
ATOM    480  HN  ASP A 432      64.390  60.060  46.620  1.00  0.00           H
ATOM    481  CA  ASP A 432      63.060  60.460  45.140  1.00  0.00           C
ATOM    482  HA  ASP A 432      63.390  61.000  44.260  1.00  0.00           H
ATOM    483  CB  ASP A 432      63.190  58.940  44.820  1.00  0.00           C
ATOM    484  HB1 ASP A 432      63.090  58.370  45.780  1.00  0.00           H
ATOM    485  HB2 ASP A 432      62.410  58.610  44.110  1.00  0.00           H
ATOM    486  CG  ASP A 432      64.580  58.570  44.230  1.00  0.00           C
ATOM    487  OD1 ASP A 432      65.560  59.400  44.180  1.00  0.00           O
ATOM    488  OD2 ASP A 432      64.800  57.400  43.810  1.00  0.00           O
ATOM    489  C   ASP A 432      61.500  60.810  45.420  1.00  0.00           C
ATOM    490  O   ASP A 432      60.800  61.220  44.510  1.00  0.00           O
ATOM    491  N   SER A 433      61.030  60.830  46.670  1.00  0.00           N
ATOM    492  HN  SER A 433      61.490  60.390  47.450  1.00  0.00           H
ATOM    493  CA  SER A 433      59.720  61.240  47.030  1.00  0.00           C
ATOM    494  HA  SER A 433      58.990  60.700  46.460  1.00  0.00           H
ATOM    495  CB  SER A 433      59.420  60.820  48.430  1.00  0.00           C
ATOM    496  HB1 SER A 433      58.420  61.210  48.710  1.00  0.00           H
ATOM    497  HB2 SER A 433      59.510  59.710  48.470  1.00  0.00           H
ATOM    498  OG  SER A 433      60.440  61.350  49.360  1.00  0.00           O
ATOM    499  HG1 SER A 433      60.030  61.300  50.220  1.00  0.00           H
ATOM    500  C   SER A 433      59.550  62.740  46.800  1.00  0.00           C
ATOM    501  O   SER A 433      58.520  63.190  46.310  1.00  0.00           O
ATOM    502  N   PHE A 434      60.620  63.520  47.090  1.00  0.00           N
ATOM    503  HN  PHE A 434      61.460  63.060  47.370  1.00  0.00           H
ATOM    504  CA  PHE A 434      60.640  64.940  46.840  1.00  0.00           C
ATOM    505  HA  PHE A 434      59.760  65.430  47.240  1.00  0.00           H
ATOM    506  CB  PHE A 434      61.980  65.530  47.340  1.00  0.00           C
ATOM    507  HB1 PHE A 434      62.100  65.240  48.400  1.00  0.00           H
ATOM    508  HB2 PHE A 434      62.870  65.110  46.810  1.00  0.00           H
ATOM    509  CG  PHE A 434      62.070  67.060  47.300  1.00  0.00           C
ATOM    510  CD1 PHE A 434      62.140  67.840  46.170  1.00  0.00           C
ATOM    511  HD1 PHE A 434      62.370  67.300  45.260  1.00  0.00           H
ATOM    512  CE1 PHE A 434      62.300  69.230  46.160  1.00  0.00           C
ATOM    513  HE1 PHE A 434      62.430  69.810  45.260  1.00  0.00           H
ATOM    514  CZ  PHE A 434      62.380  69.880  47.410  1.00  0.00           C
ATOM    515  HZ  PHE A 434      62.680  70.910  47.530  1.00  0.00           H
ATOM    516  CD2 PHE A 434      62.010  67.710  48.520  1.00  0.00           C
ATOM    517  HD2 PHE A 434      61.970  67.210  49.480  1.00  0.00           H
ATOM    518  CE2 PHE A 434      62.200  69.110  48.610  1.00  0.00           C
ATOM    519  HE2 PHE A 434      62.150  69.650  49.540  1.00  0.00           H
ATOM    520  C   PHE A 434      60.510  65.240  45.300  1.00  0.00           C
ATOM    521  O   PHE A 434      59.690  66.060  44.840  1.00  0.00           O
ATOM    522  N   LEU A 435      61.240  64.380  44.530  1.00  0.00           N
ATOM    523  HN  LEU A 435      61.950  63.760  44.860  1.00  0.00           H
ATOM    524  CA  LEU A 435      61.020  64.360  43.030  1.00  0.00           C
ATOM    525  HA  LEU A 435      61.230  65.380  42.740  1.00  0.00           H
ATOM    526  CB  LEU A 435      61.940  63.410  42.220  1.00  0.00           C
ATOM    527  HB1 LEU A 435      61.990  62.380  42.640  1.00  0.00           H
ATOM    528  HB2 LEU A 435      61.640  63.310  41.160  1.00  0.00           H
ATOM    529  CG  LEU A 435      63.400  63.970  42.220  1.00  0.00           C
ATOM    530  HG  LEU A 435      63.610  64.320  43.250  1.00  0.00           H
ATOM    531  CD1 LEU A 435      64.460  62.870  41.980  1.00  0.00           C
ATOM    532 HD11 LEU A 435      65.470  63.330  41.890  1.00  0.00           H
ATOM    533 HD12 LEU A 435      64.410  62.170  42.840  1.00  0.00           H
ATOM    534 HD13 LEU A 435      64.150  62.340  41.050  1.00  0.00           H
ATOM    535  CD2 LEU A 435      63.460  65.040  41.190  1.00  0.00           C
ATOM    536 HD21 LEU A 435      63.690  64.650  40.170  1.00  0.00           H
ATOM    537 HD22 LEU A 435      62.490  65.590  41.200  1.00  0.00           H
ATOM    538 HD23 LEU A 435      64.180  65.860  41.340  1.00  0.00           H
ATOM    539  C   LEU A 435      59.540  64.030  42.630  1.00  0.00           C
ATOM    540  O   LEU A 435      58.980  64.580  41.650  1.00  0.00           O
ATOM    541  N   GLN A 436      58.900  63.090  43.330  1.00  0.00           N
ATOM    542  HN  GLN A 436      59.320  62.580  44.080  1.00  0.00           H
ATOM    543  CA  GLN A 436      57.600  62.590  43.020  1.00  0.00           C
ATOM    544  HA  GLN A 436      57.590  62.240  42.000  1.00  0.00           H
ATOM    545  CB  GLN A 436      57.330  61.290  43.780  1.00  0.00           C
ATOM    546  HB1 GLN A 436      58.100  60.540  43.500  1.00  0.00           H
ATOM    547  HB2 GLN A 436      57.680  61.400  44.830  1.00  0.00           H
ATOM    548  CG  GLN A 436      56.000  60.610  43.620  1.00  0.00           C
ATOM    549  HG1 GLN A 436      55.790  59.670  44.180  1.00  0.00           H
ATOM    550  HG2 GLN A 436      55.390  61.370  44.150  1.00  0.00           H
ATOM    551  CD  GLN A 436      55.600  60.270  42.160  1.00  0.00           C
ATOM    552  OE1 GLN A 436      56.460  60.160  41.300  1.00  0.00           O
ATOM    553  NE2 GLN A 436      54.300  60.130  41.900  1.00  0.00           N
ATOM    554 HE21 GLN A 436      53.640  60.110  42.650  1.00  0.00           H
ATOM    555 HE22 GLN A 436      53.940  60.120  40.960  1.00  0.00           H
ATOM    556  C   GLN A 436      56.500  63.630  43.150  1.00  0.00           C
ATOM    557  O   GLN A 436      55.630  63.750  42.270  1.00  0.00           O
ATOM    558  N   LEU A 437      56.530  64.370  44.270  1.00  0.00           N
ATOM    559  HN  LEU A 437      57.340  64.230  44.830  1.00  0.00           H
ATOM    560  CA  LEU A 437      55.710  65.510  44.480  1.00  0.00           C
ATOM    561  HA  LEU A 437      54.700  65.130  44.490  1.00  0.00           H
ATOM    562  CB  LEU A 437      55.900  66.090  45.930  1.00  0.00           C
ATOM    563  HB1 LEU A 437      55.910  65.190  46.590  1.00  0.00           H
ATOM    564  HB2 LEU A 437      56.910  66.540  46.030  1.00  0.00           H
ATOM    565  CG  LEU A 437      54.960  67.220  46.320  1.00  0.00           C
ATOM    566  HG  LEU A 437      55.200  68.200  45.860  1.00  0.00           H
ATOM    567  CD1 LEU A 437      53.450  66.960  46.010  1.00  0.00           C
ATOM    568 HD11 LEU A 437      53.380  66.840  44.900  1.00  0.00           H
ATOM    569 HD12 LEU A 437      53.010  66.040  46.440  1.00  0.00           H
ATOM    570 HD13 LEU A 437      52.820  67.770  46.420  1.00  0.00           H
ATOM    571  CD2 LEU A 437      54.980  67.410  47.780  1.00  0.00           C
ATOM    572 HD21 LEU A 437      54.350  68.280  48.060  1.00  0.00           H
ATOM    573 HD22 LEU A 437      54.580  66.470  48.220  1.00  0.00           H
ATOM    574 HD23 LEU A 437      55.990  67.590  48.220  1.00  0.00           H
ATOM    575  C   LEU A 437      55.910  66.690  43.560  1.00  0.00           C
ATOM    576  O   LEU A 437      55.010  67.430  43.100  1.00  0.00           O
ATOM    577  N   THR A 438      57.130  67.010  43.210  1.00  0.00           N
ATOM    578  HN  THR A 438      57.860  66.350  43.370  1.00  0.00           H
ATOM    579  CA  THR A 438      57.490  68.280  42.570  1.00  0.00           C
ATOM    580  HA  THR A 438      56.870  69.130  42.840  1.00  0.00           H
ATOM    581  CB  THR A 438      58.950  68.790  42.780  1.00  0.00           C
ATOM    582  HB  THR A 438      59.190  69.590  42.050  1.00  0.00           H
ATOM    583  OG1 THR A 438      59.850  67.790  42.510  1.00  0.00           O
ATOM    584  HG1 THR A 438      59.640  67.160  43.200  1.00  0.00           H
ATOM    585  CG2 THR A 438      59.000  69.290  44.230  1.00  0.00           C
ATOM    586 HG21 THR A 438      60.030  69.640  44.460  1.00  0.00           H
ATOM    587 HG22 THR A 438      58.260  70.130  44.280  1.00  0.00           H
ATOM    588 HG23 THR A 438      58.680  68.450  44.880  1.00  0.00           H
ATOM    589  C   THR A 438      57.330  68.100  41.030  1.00  0.00           C
ATOM    590  O   THR A 438      57.270  69.130  40.280  1.00  0.00           O
ATOM    591  N   GLU A 439      57.370  66.830  40.520  1.00  0.00           N
ATOM    592  HN  GLU A 439      57.520  66.030  41.100  1.00  0.00           H
ATOM    593  CA  GLU A 439      57.110  66.490  39.100  1.00  0.00           C
ATOM    594  HA  GLU A 439      57.030  65.410  38.990  1.00  0.00           H
ATOM    595  CB  GLU A 439      55.870  67.260  38.510  1.00  0.00           C
ATOM    596  HB1 GLU A 439      56.020  68.360  38.410  1.00  0.00           H
ATOM    597  HB2 GLU A 439      55.810  66.710  37.540  1.00  0.00           H
ATOM    598  CG  GLU A 439      54.650  66.830  39.300  1.00  0.00           C
ATOM    599  HG1 GLU A 439      54.540  65.730  39.400  1.00  0.00           H
ATOM    600  HG2 GLU A 439      54.640  67.390  40.250  1.00  0.00           H
ATOM    601  CD  GLU A 439      53.350  67.210  38.700  1.00  0.00           C
ATOM    602  OE1 GLU A 439      52.490  66.330  38.590  1.00  0.00           O
ATOM    603  OE2 GLU A 439      53.250  68.440  38.300  1.00  0.00           O
ATOM    604  C   GLU A 439      58.420  66.730  38.320  1.00  0.00           C
ATOM    605  O   GLU A 439      58.470  66.570  37.120  1.00  0.00           O
ATOM    606  N   TYR A 440      59.620  67.140  38.870  1.00  0.00           N
ATOM    607  HN  TYR A 440      59.660  67.330  39.840  1.00  0.00           H
ATOM    608  CA  TYR A 440      60.810  67.290  38.090  1.00  0.00           C
ATOM    609  HA  TYR A 440      60.510  67.800  37.190  1.00  0.00           H
ATOM    610  CB  TYR A 440      61.840  68.120  38.930  1.00  0.00           C
ATOM    611  HB1 TYR A 440      61.900  67.820  40.000  1.00  0.00           H
ATOM    612  HB2 TYR A 440      62.900  67.970  38.620  1.00  0.00           H
ATOM    613  CG  TYR A 440      61.510  69.550  38.770  1.00  0.00           C
ATOM    614  CD1 TYR A 440      61.160  70.300  39.850  1.00  0.00           C
ATOM    615  HD1 TYR A 440      61.150  69.770  40.790  1.00  0.00           H
ATOM    616  CE1 TYR A 440      60.760  71.670  39.720  1.00  0.00           C
ATOM    617  HE1 TYR A 440      60.510  72.260  40.590  1.00  0.00           H
ATOM    618  CZ  TYR A 440      60.950  72.310  38.490  1.00  0.00           C
ATOM    619  OH  TYR A 440      60.760  73.650  38.380  1.00  0.00           O
ATOM    620  HH  TYR A 440      60.390  73.950  39.220  1.00  0.00           H
ATOM    621  CD2 TYR A 440      61.670  70.260  37.550  1.00  0.00           C
ATOM    622  HD2 TYR A 440      62.050  69.740  36.680  1.00  0.00           H
ATOM    623  CE2 TYR A 440      61.340  71.590  37.420  1.00  0.00           C
ATOM    624  HE2 TYR A 440      61.580  72.110  36.500  1.00  0.00           H
ATOM    625  C   TYR A 440      61.570  66.010  37.830  1.00  0.00           C
ATOM    626  O   TYR A 440      61.460  64.950  38.470  1.00  0.00           O
ATOM    627  N   SER A 441      62.460  66.080  36.780  1.00  0.00           N
ATOM    628  HN  SER A 441      62.470  66.850  36.150  1.00  0.00           H
ATOM    629  CA  SER A 441      63.330  65.020  36.400  1.00  0.00           C
ATOM    630  HA  SER A 441      62.800  64.080  36.390  1.00  0.00           H
ATOM    631  CB  SER A 441      63.830  65.140  34.940  1.00  0.00           C
ATOM    632  HB1 SER A 441      62.940  64.980  34.280  1.00  0.00           H
ATOM    633  HB2 SER A 441      64.080  66.190  34.660  1.00  0.00           H
ATOM    634  OG  SER A 441      64.900  64.190  34.620  1.00  0.00           O
ATOM    635  HG1 SER A 441      64.420  63.510  34.150  1.00  0.00           H
ATOM    636  C   SER A 441      64.570  65.050  37.280  1.00  0.00           C
ATOM    637  O   SER A 441      64.950  66.080  37.790  1.00  0.00           O
ATOM    638  N   ARG A 442      65.180  63.840  37.510  1.00  0.00           N
ATOM    639  HN  ARG A 442      64.820  63.030  37.060  1.00  0.00           H
ATOM    640  CA  ARG A 442      66.430  63.690  38.330  1.00  0.00           C
ATOM    641  HA  ARG A 442      66.270  63.920  39.370  1.00  0.00           H
ATOM    642  CB  ARG A 442      67.040  62.260  38.300  1.00  0.00           C
ATOM    643  HB1 ARG A 442      67.210  61.980  37.240  1.00  0.00           H
ATOM    644  HB2 ARG A 442      68.050  62.210  38.750  1.00  0.00           H
ATOM    645  CG  ARG A 442      66.090  61.140  38.740  1.00  0.00           C
ATOM    646  HG1 ARG A 442      65.660  61.450  39.720  1.00  0.00           H
ATOM    647  HG2 ARG A 442      65.210  61.000  38.070  1.00  0.00           H
ATOM    648  CD  ARG A 442      66.770  59.800  38.910  1.00  0.00           C
ATOM    649  HD1 ARG A 442      67.170  59.420  37.950  1.00  0.00           H
ATOM    650  HD2 ARG A 442      67.600  60.000  39.620  1.00  0.00           H
ATOM    651  NE  ARG A 442      65.880  58.740  39.460  1.00  0.00           N
ATOM    652  HE  ARG A 442      65.320  58.090  38.950  1.00  0.00           H
ATOM    653  CZ  ARG A 442      65.800  58.570  40.790  1.00  0.00           C
ATOM    654  NH1 ARG A 442      66.340  59.280  41.650  1.00  0.00           N
ATOM    655 HH11 ARG A 442      67.070  59.950  41.510  1.00  0.00           H
ATOM    656 HH12 ARG A 442      66.140  59.040  42.600  1.00  0.00           H
ATOM    657  NH2 ARG A 442      64.920  57.580  41.120  1.00  0.00           N
ATOM    658 HH21 ARG A 442      64.520  56.960  40.460  1.00  0.00           H
ATOM    659 HH22 ARG A 442      64.930  57.380  42.100  1.00  0.00           H
ATOM    660  C   ARG A 442      67.510  64.700  37.880  1.00  0.00           C
ATOM    661  O   ARG A 442      68.310  65.110  38.690  1.00  0.00           O
ATOM    662  N   GLU A 443      67.530  65.150  36.650  1.00  0.00           N
ATOM    663  HN  GLU A 443      66.760  64.900  36.070  1.00  0.00           H
ATOM    664  CA  GLU A 443      68.530  66.060  36.140  1.00  0.00           C
ATOM    665  HA  GLU A 443      69.490  65.900  36.610  1.00  0.00           H
ATOM    666  CB  GLU A 443      68.720  65.630  34.640  1.00  0.00           C
ATOM    667  HB1 GLU A 443      69.690  66.070  34.310  1.00  0.00           H
ATOM    668  HB2 GLU A 443      68.830  64.530  34.550  1.00  0.00           H
ATOM    669  CG  GLU A 443      67.610  66.090  33.630  1.00  0.00           C
ATOM    670  HG1 GLU A 443      66.680  65.510  33.820  1.00  0.00           H
ATOM    671  HG2 GLU A 443      67.400  67.140  33.920  1.00  0.00           H
ATOM    672  CD  GLU A 443      67.940  65.920  32.150  1.00  0.00           C
ATOM    673  OE1 GLU A 443      68.020  67.030  31.580  1.00  0.00           O
ATOM    674  OE2 GLU A 443      67.970  64.810  31.560  1.00  0.00           O
ATOM    675  C   GLU A 443      68.110  67.490  36.270  1.00  0.00           C
ATOM    676  O   GLU A 443      68.790  68.390  35.920  1.00  0.00           O
ATOM    677  N   GLU A 444      66.860  67.830  36.780  1.00  0.00           N
ATOM    678  HN  GLU A 444      66.160  67.170  37.020  1.00  0.00           H
ATOM    679  CA  GLU A 444      66.310  69.150  36.820  1.00  0.00           C
ATOM    680  HA  GLU A 444      66.870  69.850  36.220  1.00  0.00           H
ATOM    681  CB  GLU A 444      64.880  69.150  36.300  1.00  0.00           C
ATOM    682  HB1 GLU A 444      64.290  68.380  36.840  1.00  0.00           H
ATOM    683  HB2 GLU A 444      64.400  70.120  36.520  1.00  0.00           H
ATOM    684  CG  GLU A 444      64.730  68.920  34.820  1.00  0.00           C
ATOM    685  HG1 GLU A 444      65.150  69.860  34.380  1.00  0.00           H
ATOM    686  HG2 GLU A 444      65.270  68.090  34.320  1.00  0.00           H
ATOM    687  CD  GLU A 444      63.290  68.910  34.410  1.00  0.00           C
ATOM    688  OE1 GLU A 444      62.880  69.800  33.620  1.00  0.00           O
ATOM    689  OE2 GLU A 444      62.500  68.020  34.740  1.00  0.00           O
ATOM    690  C   GLU A 444      66.340  69.680  38.240  1.00  0.00           C
ATOM    691  O   GLU A 444      65.930  70.790  38.500  1.00  0.00           O
ATOM    692  N   ILE A 445      66.970  68.860  39.120  1.00  0.00           N
ATOM    693  HN  ILE A 445      67.330  67.960  38.890  1.00  0.00           H
ATOM    694  CA  ILE A 445      67.250  69.260  40.500  1.00  0.00           C
ATOM    695  HA  ILE A 445      66.850  70.210  40.840  1.00  0.00           H
ATOM    696  CB  ILE A 445      66.710  68.320  41.630  1.00  0.00           C
ATOM    697  HB  ILE A 445      67.120  68.500  42.640  1.00  0.00           H
ATOM    698  CG2 ILE A 445      65.170  68.590  41.680  1.00  0.00           C
ATOM    699 HG21 ILE A 445      64.740  67.910  42.440  1.00  0.00           H
ATOM    700 HG22 ILE A 445      64.930  69.630  41.990  1.00  0.00           H
ATOM    701 HG23 ILE A 445      64.750  68.300  40.700  1.00  0.00           H
ATOM    702  CG1 ILE A 445      66.920  66.800  41.270  1.00  0.00           C
ATOM    703 HG11 ILE A 445      66.120  66.360  40.640  1.00  0.00           H
ATOM    704 HG12 ILE A 445      67.870  66.610  40.720  1.00  0.00           H
ATOM    705  CD  ILE A 445      67.010  65.930  42.450  1.00  0.00           C
ATOM    706  HD1 ILE A 445      67.690  66.270  43.260  1.00  0.00           H
ATOM    707  HD2 ILE A 445      66.000  65.910  42.900  1.00  0.00           H
ATOM    708  HD3 ILE A 445      67.200  64.920  42.030  1.00  0.00           H
ATOM    709  C   ILE A 445      68.760  69.440  40.690  1.00  0.00           C
ATOM    710  O   ILE A 445      69.270  69.380  41.800  1.00  0.00           O
ATOM    711  N   LEU A 446      69.550  69.700  39.680  1.00  0.00           N
ATOM    712  HN  LEU A 446      69.200  69.600  38.750  1.00  0.00           H
ATOM    713  CA  LEU A 446      70.990  69.690  39.730  1.00  0.00           C
ATOM    714  HA  LEU A 446      71.350  69.180  40.600  1.00  0.00           H
ATOM    715  CB  LEU A 446      71.620  68.920  38.470  1.00  0.00           C
ATOM    716  HB1 LEU A 446      71.300  69.380  37.510  1.00  0.00           H
ATOM    717  HB2 LEU A 446      72.720  69.000  38.570  1.00  0.00           H
ATOM    718  CG  LEU A 446      71.370  67.350  38.450  1.00  0.00           C
ATOM    719  HG  LEU A 446      70.290  67.110  38.320  1.00  0.00           H
ATOM    720  CD1 LEU A 446      72.130  66.760  37.320  1.00  0.00           C
ATOM    721 HD11 LEU A 446      72.060  65.650  37.310  1.00  0.00           H
ATOM    722 HD12 LEU A 446      71.940  67.060  36.270  1.00  0.00           H
ATOM    723 HD13 LEU A 446      73.200  67.020  37.450  1.00  0.00           H
ATOM    724  CD2 LEU A 446      71.910  66.680  39.780  1.00  0.00           C
ATOM    725 HD21 LEU A 446      71.860  65.570  39.770  1.00  0.00           H
ATOM    726 HD22 LEU A 446      72.870  67.070  40.170  1.00  0.00           H
ATOM    727 HD23 LEU A 446      71.160  66.920  40.570  1.00  0.00           H
ATOM    728  C   LEU A 446      71.660  71.070  39.800  1.00  0.00           C
ATOM    729  O   LEU A 446      72.890  71.220  39.700  1.00  0.00           O
ATOM    730  N   GLY A 447      70.780  72.060  39.970  1.00  0.00           N
ATOM    731  HN  GLY A 447      69.820  71.790  39.920  1.00  0.00           H
ATOM    732  CA  GLY A 447      71.070  73.460  40.240  1.00  0.00           C
ATOM    733  HA1 GLY A 447      72.080  73.660  39.910  1.00  0.00           H
ATOM    734  HA2 GLY A 447      70.310  74.070  39.770  1.00  0.00           H
ATOM    735  C   GLY A 447      70.980  73.770  41.710  1.00  0.00           C
ATOM    736  O   GLY A 447      71.780  73.240  42.480  1.00  0.00           O
ATOM    737  N   ARG A 448      70.030  74.650  42.100  1.00  0.00           N
ATOM    738  HN  ARG A 448      69.290  74.820  41.460  1.00  0.00           H
ATOM    739  CA  ARG A 448      69.980  75.230  43.400  1.00  0.00           C
ATOM    740  HA  ARG A 448      70.310  74.450  44.060  1.00  0.00           H
ATOM    741  CB  ARG A 448      70.860  76.500  43.510  1.00  0.00           C
ATOM    742  HB1 ARG A 448      70.720  77.070  44.450  1.00  0.00           H
ATOM    743  HB2 ARG A 448      71.930  76.200  43.540  1.00  0.00           H
ATOM    744  CG  ARG A 448      70.650  77.510  42.370  1.00  0.00           C
ATOM    745  HG1 ARG A 448      71.410  78.320  42.460  1.00  0.00           H
ATOM    746  HG2 ARG A 448      70.910  77.060  41.390  1.00  0.00           H
ATOM    747  CD  ARG A 448      69.250  78.130  42.280  1.00  0.00           C
ATOM    748  HD1 ARG A 448      69.350  78.990  41.580  1.00  0.00           H
ATOM    749  HD2 ARG A 448      68.470  77.440  41.900  1.00  0.00           H
ATOM    750  NE  ARG A 448      68.760  78.740  43.580  1.00  0.00           N
ATOM    751  HE  ARG A 448      68.160  78.180  44.140  1.00  0.00           H
ATOM    752  CZ  ARG A 448      69.390  79.690  44.270  1.00  0.00           C
ATOM    753  NH1 ARG A 448      70.350  80.410  43.750  1.00  0.00           N
ATOM    754 HH11 ARG A 448      70.530  80.390  42.770  1.00  0.00           H
ATOM    755 HH12 ARG A 448      70.700  81.220  44.230  1.00  0.00           H
ATOM    756  NH2 ARG A 448      69.010  79.750  45.500  1.00  0.00           N
ATOM    757 HH21 ARG A 448      68.140  79.350  45.800  1.00  0.00           H
ATOM    758 HH22 ARG A 448      69.280  80.560  46.010  1.00  0.00           H
ATOM    759  C   ARG A 448      68.570  75.490  43.940  1.00  0.00           C
ATOM    760  O   ARG A 448      67.620  75.510  43.160  1.00  0.00           O
ATOM    761  N   ASN A 449      68.460  75.700  45.320  1.00  0.00           N
ATOM    762  HN  ASN A 449      69.220  75.780  45.960  1.00  0.00           H
ATOM    763  CA  ASN A 449      67.220  75.790  46.150  1.00  0.00           C
ATOM    764  HA  ASN A 449      66.620  74.970  45.790  1.00  0.00           H
ATOM    765  CB  ASN A 449      67.580  75.490  47.610  1.00  0.00           C
ATOM    766  HB1 ASN A 449      68.340  76.220  47.950  1.00  0.00           H
ATOM    767  HB2 ASN A 449      66.690  75.650  48.260  1.00  0.00           H
ATOM    768  CG  ASN A 449      68.040  74.050  47.810  1.00  0.00           C
ATOM    769  OD1 ASN A 449      69.200  73.700  47.770  1.00  0.00           O
ATOM    770  ND2 ASN A 449      67.080  73.150  48.130  1.00  0.00           N
ATOM    771 HD21 ASN A 449      66.140  73.440  48.300  1.00  0.00           H
ATOM    772 HD22 ASN A 449      67.440  72.220  48.280  1.00  0.00           H
ATOM    773  C   ASN A 449      66.390  76.990  45.890  1.00  0.00           C
ATOM    774  O   ASN A 449      66.780  78.090  45.580  1.00  0.00           O
ATOM    775  N   FMC A 450      65.040  76.820  45.940  1.00  0.00           N
ATOM    776  CA  FMC A 450      64.190  77.990  46.010  1.00  0.00           C
ATOM    777  C   FMC A 450      63.610  78.340  44.700  1.00  0.00           C
ATOM    778  O   FMC A 450      62.410  78.330  44.400  1.00  0.00           O
ATOM    779  C3  FMC A 450      63.250  77.840  47.140  1.00  0.00           C
ATOM    780  S1  FMC A 450      62.230  79.320  47.490  1.00  0.00           S
ATOM    781  P1  FMC A 450      68.110  87.580  50.000  1.00  0.00           P
ATOM    782  O2  FMC A 450      68.170  89.090  49.540  1.00  0.00           O
ATOM    783  O3  FMC A 450      67.160  87.380  51.210  1.00  0.00           O
ATOM    784  O4  FMC A 450      69.530  87.080  50.500  1.00  0.00           O
ATOM    785  C4  FMC A 450      67.230  85.380  49.290  1.00  0.00           C
ATOM    786  O5  FMC A 450      67.570  86.700  48.850  1.00  0.00           O
ATOM    787  C5  FMC A 450      67.620  84.210  48.260  1.00  0.00           C
ATOM    788  O6  FMC A 450      66.830  84.370  47.050  1.00  0.00           O
ATOM    789  C6  FMC A 450      67.480  82.810  48.940  1.00  0.00           C
ATOM    790  O7  FMC A 450      67.860  82.840  50.320  1.00  0.00           O
ATOM    791  C7  FMC A 450      68.120  81.570  48.260  1.00  0.00           C
ATOM    792  O8  FMC A 450      69.150  81.880  47.260  1.00  0.00           O
ATOM    793  C8  FMC A 450      66.990  80.690  47.640  1.00  0.00           C
ATOM    794  N2  FMC A 450      64.510  81.230  46.610  1.00  0.00           N
ATOM    795  C9  FMC A 450      63.730  82.400  46.570  1.00  0.00           C
ATOM    796  O9  FMC A 450      63.830  83.100  45.580  1.00  0.00           O
ATOM    797  N3  FMC A 450      63.010  82.680  47.660  1.00  0.00           N
ATOM    798  C10 FMC A 450      62.740  81.710  48.600  1.00  0.00           C
ATOM    799  C11 FMC A 450      63.340  80.290  48.560  1.00  0.00           C
ATOM    800  O10 FMC A 450      61.980  82.090  49.490  1.00  0.00           O
ATOM    801  C12 FMC A 450      64.850  79.100  50.270  1.00  0.00           C
ATOM    802  N4  FMC A 450      63.630  79.670  49.940  1.00  0.00           N
ATOM    803  C13 FMC A 450      64.900  78.010  51.160  1.00  0.00           C
ATOM    804  C14 FMC A 450      66.050  77.230  51.220  1.00  0.00           C
ATOM    805  C15 FMC A 450      65.980  75.940  51.940  1.00  0.00           C
ATOM    806  C16 FMC A 450      67.160  77.560  50.450  1.00  0.00           C
ATOM    807  C17 FMC A 450      68.430  76.780  50.760  1.00  0.00           C
ATOM    808  C18 FMC A 450      67.080  78.620  49.620  1.00  0.00           C
ATOM    809  C19 FMC A 450      65.890  79.400  49.400  1.00  0.00           C
ATOM    810  C20 FMC A 450      64.610  80.570  47.760  1.00  0.00           C
ATOM    811  N5  FMC A 450      65.860  80.430  48.490  1.00  0.00           N
ATOM    812  N   ARG A 451      64.490  78.710  43.770  1.00  0.00           N
ATOM    813  HN  ARG A 451      65.450  78.660  44.010  1.00  0.00           H
ATOM    814  CA  ARG A 451      64.070  79.310  42.520  1.00  0.00           C
ATOM    815  HA  ARG A 451      63.480  80.190  42.750  1.00  0.00           H
ATOM    816  CB  ARG A 451      65.420  79.690  41.870  1.00  0.00           C
ATOM    817  HB1 ARG A 451      66.030  78.790  41.620  1.00  0.00           H
ATOM    818  HB2 ARG A 451      65.160  80.220  40.930  1.00  0.00           H
ATOM    819  CG  ARG A 451      66.210  80.640  42.720  1.00  0.00           C
ATOM    820  HG1 ARG A 451      66.560  80.110  43.630  1.00  0.00           H
ATOM    821  HG2 ARG A 451      67.060  80.890  42.040  1.00  0.00           H
ATOM    822  CD  ARG A 451      65.460  81.950  43.180  1.00  0.00           C
ATOM    823  HD1 ARG A 451      65.100  82.510  42.300  1.00  0.00           H
ATOM    824  HD2 ARG A 451      64.630  81.490  43.760  1.00  0.00           H
ATOM    825  NE  ARG A 451      66.350  82.660  44.090  1.00  0.00           N
ATOM    826  HE  ARG A 451      66.070  82.990  44.990  1.00  0.00           H
ATOM    827  CZ  ARG A 451      67.600  83.070  43.810  1.00  0.00           C
ATOM    828  NH1 ARG A 451      68.150  83.130  42.700  1.00  0.00           N
ATOM    829 HH11 ARG A 451      67.580  83.080  41.870  1.00  0.00           H
ATOM    830 HH12 ARG A 451      69.010  83.630  42.600  1.00  0.00           H
ATOM    831  NH2 ARG A 451      68.360  83.460  44.780  1.00  0.00           N
ATOM    832 HH21 ARG A 451      67.970  83.290  45.680  1.00  0.00           H
ATOM    833 HH22 ARG A 451      69.340  83.440  44.610  1.00  0.00           H
ATOM    834  C   ARG A 451      63.300  78.380  41.580  1.00  0.00           C
ATOM    835  O   ARG A 451      62.370  78.730  40.850  1.00  0.00           O
ATOM    836  N   PHE A 452      63.620  77.070  41.580  1.00  0.00           N
ATOM    837  HN  PHE A 452      64.460  76.820  42.040  1.00  0.00           H
ATOM    838  CA  PHE A 452      62.840  76.100  40.870  1.00  0.00           C
ATOM    839  HA  PHE A 452      62.560  76.450  39.890  1.00  0.00           H
ATOM    840  CB  PHE A 452      63.800  74.850  40.620  1.00  0.00           C
ATOM    841  HB1 PHE A 452      63.380  74.170  39.850  1.00  0.00           H
ATOM    842  HB2 PHE A 452      64.770  75.210  40.210  1.00  0.00           H
ATOM    843  CG  PHE A 452      63.940  74.020  41.890  1.00  0.00           C
ATOM    844  CD1 PHE A 452      64.440  74.500  43.090  1.00  0.00           C
ATOM    845  HD1 PHE A 452      64.690  75.540  43.180  1.00  0.00           H
ATOM    846  CE1 PHE A 452      64.530  73.720  44.200  1.00  0.00           C
ATOM    847  HE1 PHE A 452      64.860  74.070  45.170  1.00  0.00           H
ATOM    848  CZ  PHE A 452      63.990  72.460  44.180  1.00  0.00           C
ATOM    849  HZ  PHE A 452      64.200  71.790  45.000  1.00  0.00           H
ATOM    850  CD2 PHE A 452      63.560  72.680  41.870  1.00  0.00           C
ATOM    851  HD2 PHE A 452      63.360  72.240  40.900  1.00  0.00           H
ATOM    852  CE2 PHE A 452      63.470  71.930  43.020  1.00  0.00           C
ATOM    853  HE2 PHE A 452      63.200  70.890  42.940  1.00  0.00           H
ATOM    854  C   PHE A 452      61.430  75.690  41.510  1.00  0.00           C
ATOM    855  O   PHE A 452      60.680  74.880  40.960  1.00  0.00           O
ATOM    856  N   LEU A 453      61.100  76.250  42.670  1.00  0.00           N
ATOM    857  HN  LEU A 453      61.770  76.820  43.130  1.00  0.00           H
ATOM    858  CA  LEU A 453      59.890  76.040  43.390  1.00  0.00           C
ATOM    859  HA  LEU A 453      59.200  75.400  42.850  1.00  0.00           H
ATOM    860  CB  LEU A 453      60.200  75.490  44.800  1.00  0.00           C
ATOM    861  HB1 LEU A 453      61.000  76.010  45.370  1.00  0.00           H
ATOM    862  HB2 LEU A 453      59.300  75.510  45.450  1.00  0.00           H
ATOM    863  CG  LEU A 453      60.760  74.040  44.760  1.00  0.00           C
ATOM    864  HG  LEU A 453      61.630  74.090  44.070  1.00  0.00           H
ATOM    865  CD1 LEU A 453      61.360  73.480  46.070  1.00  0.00           C
ATOM    866 HD11 LEU A 453      61.730  72.430  46.030  1.00  0.00           H
ATOM    867 HD12 LEU A 453      62.320  73.990  46.320  1.00  0.00           H
ATOM    868 HD13 LEU A 453      60.580  73.530  46.860  1.00  0.00           H
ATOM    869  CD2 LEU A 453      59.750  73.060  44.160  1.00  0.00           C
ATOM    870 HD21 LEU A 453      60.200  72.060  44.070  1.00  0.00           H
ATOM    871 HD22 LEU A 453      58.860  72.890  44.810  1.00  0.00           H
ATOM    872 HD23 LEU A 453      59.390  73.420  43.170  1.00  0.00           H
ATOM    873  C   LEU A 453      59.050  77.270  43.520  1.00  0.00           C
ATOM    874  O   LEU A 453      57.840  77.150  43.450  1.00  0.00           O
ATOM    875  N   GLN A 454      59.570  78.490  43.750  1.00  0.00           N
ATOM    876  HN  GLN A 454      60.550  78.600  43.880  1.00  0.00           H
ATOM    877  CA  GLN A 454      58.730  79.640  43.980  1.00  0.00           C
ATOM    878  HA  GLN A 454      57.950  79.280  44.640  1.00  0.00           H
ATOM    879  CB  GLN A 454      59.510  80.800  44.680  1.00  0.00           C
ATOM    880  HB1 GLN A 454      58.830  81.580  45.070  1.00  0.00           H
ATOM    881  HB2 GLN A 454      60.060  80.350  45.540  1.00  0.00           H
ATOM    882  CG  GLN A 454      60.690  81.540  43.980  1.00  0.00           C
ATOM    883  HG1 GLN A 454      61.140  82.280  44.670  1.00  0.00           H
ATOM    884  HG2 GLN A 454      61.450  80.790  43.660  1.00  0.00           H
ATOM    885  CD  GLN A 454      60.270  82.370  42.770  1.00  0.00           C
ATOM    886  OE1 GLN A 454      60.640  82.000  41.620  1.00  0.00           O
ATOM    887  NE2 GLN A 454      59.630  83.530  43.020  1.00  0.00           N
ATOM    888 HE21 GLN A 454      59.200  83.590  43.920  1.00  0.00           H
ATOM    889 HE22 GLN A 454      59.620  84.310  42.400  1.00  0.00           H
ATOM    890  C   GLN A 454      58.020  80.090  42.760  1.00  0.00           C
ATOM    891  O   GLN A 454      58.410  79.750  41.660  1.00  0.00           O
ATOM    892  N   GLY A 455      56.910  80.790  42.980  1.00  0.00           N
ATOM    893  HN  GLY A 455      56.780  81.060  43.930  1.00  0.00           H
ATOM    894  CA  GLY A 455      56.190  81.470  41.840  1.00  0.00           C
ATOM    895  HA1 GLY A 455      56.910  81.790  41.100  1.00  0.00           H
ATOM    896  HA2 GLY A 455      55.560  80.750  41.330  1.00  0.00           H
ATOM    897  C   GLY A 455      55.360  82.690  42.170  1.00  0.00           C
ATOM    898  O   GLY A 455      55.620  83.290  43.170  1.00  0.00           O
ATOM    899  N   PRO A 456      54.290  83.070  41.470  1.00  0.00           N
ATOM    900  CD  PRO A 456      54.000  82.570  40.110  1.00  0.00           C
ATOM    901  HD1 PRO A 456      53.540  81.560  40.200  1.00  0.00           H
ATOM    902  HD2 PRO A 456      54.920  82.600  39.490  1.00  0.00           H
ATOM    903  CA  PRO A 456      53.620  84.380  41.770  1.00  0.00           C
ATOM    904  HA  PRO A 456      54.430  85.090  41.770  1.00  0.00           H
ATOM    905  CB  PRO A 456      52.560  84.460  40.570  1.00  0.00           C
ATOM    906  HB1 PRO A 456      51.580  84.000  40.850  1.00  0.00           H
ATOM    907  HB2 PRO A 456      52.370  85.520  40.290  1.00  0.00           H
ATOM    908  CG  PRO A 456      53.190  83.630  39.380  1.00  0.00           C
ATOM    909  HG1 PRO A 456      52.350  83.220  38.790  1.00  0.00           H
ATOM    910  HG2 PRO A 456      53.790  84.280  38.700  1.00  0.00           H
ATOM    911  C   PRO A 456      53.070  84.580  43.200  1.00  0.00           C
ATOM    912  O   PRO A 456      53.290  85.670  43.810  1.00  0.00           O
ATOM    913  N   GLU A 457      52.460  83.500  43.830  1.00  0.00           N
ATOM    914  HN  GLU A 457      52.270  82.650  43.340  1.00  0.00           H
ATOM    915  CA  GLU A 457      51.820  83.660  45.140  1.00  0.00           C
ATOM    916  HA  GLU A 457      51.410  84.650  45.280  1.00  0.00           H
ATOM    917  CB  GLU A 457      50.610  82.780  45.240  1.00  0.00           C
ATOM    918  HB1 GLU A 457      50.970  81.750  45.050  1.00  0.00           H
ATOM    919  HB2 GLU A 457      50.150  82.720  46.250  1.00  0.00           H
ATOM    920  CG  GLU A 457      49.400  83.110  44.380  1.00  0.00           C
ATOM    921  HG1 GLU A 457      48.890  83.970  44.850  1.00  0.00           H
ATOM    922  HG2 GLU A 457      49.760  83.520  43.410  1.00  0.00           H
ATOM    923  CD  GLU A 457      48.360  82.090  44.190  1.00  0.00           C
ATOM    924  OE1 GLU A 457      47.920  81.780  43.080  1.00  0.00           O
ATOM    925  OE2 GLU A 457      48.050  81.440  45.240  1.00  0.00           O
ATOM    926  C   GLU A 457      52.810  83.470  46.360  1.00  0.00           C
ATOM    927  O   GLU A 457      52.450  83.570  47.530  1.00  0.00           O
ATOM    928  N   THR A 458      54.030  83.050  46.060  1.00  0.00           N
ATOM    929  HN  THR A 458      54.210  82.910  45.090  1.00  0.00           H
ATOM    930  CA  THR A 458      55.100  82.830  47.080  1.00  0.00           C
ATOM    931  HA  THR A 458      54.570  82.340  47.880  1.00  0.00           H
ATOM    932  CB  THR A 458      56.220  81.910  46.580  1.00  0.00           C
ATOM    933  HB  THR A 458      56.830  82.490  45.860  1.00  0.00           H
ATOM    934  OG1 THR A 458      55.890  80.820  45.720  1.00  0.00           O
ATOM    935  HG1 THR A 458      55.560  80.140  46.310  1.00  0.00           H
ATOM    936  CG2 THR A 458      57.140  81.520  47.780  1.00  0.00           C
ATOM    937 HG21 THR A 458      57.880  80.760  47.450  1.00  0.00           H
ATOM    938 HG22 THR A 458      57.680  82.430  48.130  1.00  0.00           H
ATOM    939 HG23 THR A 458      56.620  81.000  48.610  1.00  0.00           H
ATOM    940  C   THR A 458      55.660  84.200  47.590  1.00  0.00           C
ATOM    941  O   THR A 458      56.530  84.750  46.920  1.00  0.00           O
ATOM    942  N   ASP A 459      55.320  84.690  48.840  1.00  0.00           N
ATOM    943  HN  ASP A 459      54.690  84.090  49.320  1.00  0.00           H
ATOM    944  CA  ASP A 459      55.890  85.820  49.550  1.00  0.00           C
ATOM    945  HA  ASP A 459      55.760  86.630  48.850  1.00  0.00           H
ATOM    946  CB  ASP A 459      55.060  85.990  50.850  1.00  0.00           C
ATOM    947  HB1 ASP A 459      54.350  85.140  50.900  1.00  0.00           H
ATOM    948  HB2 ASP A 459      55.540  86.040  51.860  1.00  0.00           H
ATOM    949  CG  ASP A 459      54.180  87.160  50.800  1.00  0.00           C
ATOM    950  OD1 ASP A 459      54.270  87.940  49.860  1.00  0.00           O
ATOM    951  OD2 ASP A 459      53.470  87.420  51.820  1.00  0.00           O
ATOM    952  C   ASP A 459      57.320  85.770  49.890  1.00  0.00           C
ATOM    953  O   ASP A 459      57.830  84.620  50.040  1.00  0.00           O
ATOM    954  N   ARG A 460      58.040  86.910  49.920  1.00  0.00           N
ATOM    955  HN  ARG A 460      57.530  87.770  49.930  1.00  0.00           H
ATOM    956  CA  ARG A 460      59.500  87.030  50.280  1.00  0.00           C
ATOM    957  HA  ARG A 460      59.850  86.010  50.200  1.00  0.00           H
ATOM    958  CB  ARG A 460      60.210  87.950  49.290  1.00  0.00           C
ATOM    959  HB1 ARG A 460      59.650  88.890  49.140  1.00  0.00           H
ATOM    960  HB2 ARG A 460      61.180  88.310  49.690  1.00  0.00           H
ATOM    961  CG  ARG A 460      60.510  87.270  47.960  1.00  0.00           C
ATOM    962  HG1 ARG A 460      59.630  86.700  47.590  1.00  0.00           H
ATOM    963  HG2 ARG A 460      60.690  87.960  47.110  1.00  0.00           H
ATOM    964  CD  ARG A 460      61.740  86.430  48.040  1.00  0.00           C
ATOM    965  HD1 ARG A 460      61.720  85.640  48.830  1.00  0.00           H
ATOM    966  HD2 ARG A 460      61.790  85.820  47.120  1.00  0.00           H
ATOM    967  NE  ARG A 460      62.900  87.310  47.960  1.00  0.00           N
ATOM    968  HE  ARG A 460      62.950  88.260  48.260  1.00  0.00           H
ATOM    969  CZ  ARG A 460      64.140  86.830  47.810  1.00  0.00           C
ATOM    970  NH1 ARG A 460      64.280  85.530  47.490  1.00  0.00           N
ATOM    971 HH11 ARG A 460      63.490  84.930  47.440  1.00  0.00           H
ATOM    972 HH12 ARG A 460      65.200  85.210  47.260  1.00  0.00           H
ATOM    973  NH2 ARG A 460      65.190  87.570  47.980  1.00  0.00           N
ATOM    974 HH21 ARG A 460      65.080  88.380  48.560  1.00  0.00           H
ATOM    975 HH22 ARG A 460      66.120  87.230  48.080  1.00  0.00           H
ATOM    976  C   ARG A 460      59.690  87.410  51.760  1.00  0.00           C
ATOM    977  O   ARG A 460      60.800  87.520  52.280  1.00  0.00           O
ATOM    978  N   ALA A 461      58.570  87.500  52.490  1.00  0.00           N
ATOM    979  HN  ALA A 461      57.650  87.510  52.090  1.00  0.00           H
ATOM    980  CA  ALA A 461      58.540  87.730  53.930  1.00  0.00           C
ATOM    981  HA  ALA A 461      59.050  88.660  54.140  1.00  0.00           H
ATOM    982  CB  ALA A 461      56.980  87.870  54.180  1.00  0.00           C
ATOM    983  HB1 ALA A 461      56.720  87.930  55.250  1.00  0.00           H
ATOM    984  HB2 ALA A 461      56.460  88.670  53.600  1.00  0.00           H
ATOM    985  HB3 ALA A 461      56.540  86.890  53.880  1.00  0.00           H
ATOM    986  C   ALA A 461      59.160  86.660  54.750  1.00  0.00           C
ATOM    987  O   ALA A 461      60.010  86.860  55.650  1.00  0.00           O
ATOM    988  N   THR A 462      58.860  85.350  54.380  1.00  0.00           N
ATOM    989  HN  THR A 462      58.230  85.170  53.630  1.00  0.00           H
ATOM    990  CA  THR A 462      59.510  84.140  54.930  1.00  0.00           C
ATOM    991  HA  THR A 462      59.210  84.140  55.970  1.00  0.00           H
ATOM    992  CB  THR A 462      58.970  82.800  54.260  1.00  0.00           C
ATOM    993  HB  THR A 462      59.620  81.950  54.570  1.00  0.00           H
ATOM    994  OG1 THR A 462      58.710  82.840  52.850  1.00  0.00           O
ATOM    995  HG1 THR A 462      59.530  82.540  52.450  1.00  0.00           H
ATOM    996  CG2 THR A 462      57.610  82.490  54.900  1.00  0.00           C
ATOM    997 HG21 THR A 462      57.120  81.640  54.370  1.00  0.00           H
ATOM    998 HG22 THR A 462      57.770  82.210  55.960  1.00  0.00           H
ATOM    999 HG23 THR A 462      56.930  83.370  54.850  1.00  0.00           H
ATOM   1000  C   THR A 462      61.010  84.170  54.860  1.00  0.00           C
ATOM   1001  O   THR A 462      61.570  83.650  55.780  1.00  0.00           O
ATOM   1002  N   VAL A 463      61.720  84.700  53.890  1.00  0.00           N
ATOM   1003  HN  VAL A 463      61.190  85.210  53.210  1.00  0.00           H
ATOM   1004  CA  VAL A 463      63.160  84.550  53.620  1.00  0.00           C
ATOM   1005  HA  VAL A 463      63.360  83.500  53.540  1.00  0.00           H
ATOM   1006  CB  VAL A 463      63.630  85.310  52.370  1.00  0.00           C
ATOM   1007  HB  VAL A 463      63.480  86.410  52.410  1.00  0.00           H
ATOM   1008  CG1 VAL A 463      65.080  84.910  52.120  1.00  0.00           C
ATOM   1009 HG11 VAL A 463      65.280  84.990  51.020  1.00  0.00           H
ATOM   1010 HG12 VAL A 463      65.770  85.500  52.750  1.00  0.00           H
ATOM   1011 HG13 VAL A 463      65.270  83.860  52.430  1.00  0.00           H
ATOM   1012  CG2 VAL A 463      62.830  84.720  51.240  1.00  0.00           C
ATOM   1013 HG21 VAL A 463      63.130  85.000  50.200  1.00  0.00           H
ATOM   1014 HG22 VAL A 463      62.960  83.620  51.270  1.00  0.00           H
ATOM   1015 HG23 VAL A 463      61.760  85.020  51.250  1.00  0.00           H
ATOM   1016  C   VAL A 463      64.020  85.120  54.790  1.00  0.00           C
ATOM   1017  O   VAL A 463      65.050  84.540  55.180  1.00  0.00           O
ATOM   1018  N   ARG A 464      63.540  86.260  55.330  1.00  0.00           N
ATOM   1019  HN  ARG A 464      62.730  86.700  54.960  1.00  0.00           H
ATOM   1020  CA  ARG A 464      64.190  86.930  56.420  1.00  0.00           C
ATOM   1021  HA  ARG A 464      65.170  87.310  56.150  1.00  0.00           H
ATOM   1022  CB  ARG A 464      63.420  88.250  56.780  1.00  0.00           C
ATOM   1023  HB1 ARG A 464      62.470  88.110  57.320  1.00  0.00           H
ATOM   1024  HB2 ARG A 464      64.060  88.780  57.520  1.00  0.00           H
ATOM   1025  CG  ARG A 464      63.070  89.260  55.630  1.00  0.00           C
ATOM   1026  HG1 ARG A 464      62.470  88.730  54.860  1.00  0.00           H
ATOM   1027  HG2 ARG A 464      62.240  89.900  56.000  1.00  0.00           H
ATOM   1028  CD  ARG A 464      64.070  90.280  55.140  1.00  0.00           C
ATOM   1029  HD1 ARG A 464      63.920  90.700  54.120  1.00  0.00           H
ATOM   1030  HD2 ARG A 464      64.130  91.130  55.850  1.00  0.00           H
ATOM   1031  NE  ARG A 464      65.400  89.670  55.160  1.00  0.00           N
ATOM   1032  HE  ARG A 464      65.930  89.910  55.980  1.00  0.00           H
ATOM   1033  CZ  ARG A 464      66.000  88.910  54.210  1.00  0.00           C
ATOM   1034  NH1 ARG A 464      65.460  88.530  53.080  1.00  0.00           N
ATOM   1035 HH11 ARG A 464      64.560  88.930  52.900  1.00  0.00           H
ATOM   1036 HH12 ARG A 464      66.140  88.160  52.440  1.00  0.00           H
ATOM   1037  NH2 ARG A 464      67.230  88.570  54.430  1.00  0.00           N
ATOM   1038 HH21 ARG A 464      67.690  88.860  55.270  1.00  0.00           H
ATOM   1039 HH22 ARG A 464      67.720  88.230  53.630  1.00  0.00           H
ATOM   1040  C   ARG A 464      64.360  86.090  57.620  1.00  0.00           C
ATOM   1041  O   ARG A 464      65.400  86.110  58.220  1.00  0.00           O
ATOM   1042  N   LYS A 465      63.400  85.210  58.000  1.00  0.00           N
ATOM   1043  HN  LYS A 465      62.670  85.070  57.340  1.00  0.00           H
ATOM   1044  CA  LYS A 465      63.550  84.300  59.120  1.00  0.00           C
ATOM   1045  HA  LYS A 465      63.920  84.840  59.970  1.00  0.00           H
ATOM   1046  CB  LYS A 465      62.250  83.600  59.520  1.00  0.00           C
ATOM   1047  HB1 LYS A 465      61.920  83.000  58.650  1.00  0.00           H
ATOM   1048  HB2 LYS A 465      62.380  82.810  60.290  1.00  0.00           H
ATOM   1049  CG  LYS A 465      61.080  84.530  59.900  1.00  0.00           C
ATOM   1050  HG1 LYS A 465      61.440  85.150  60.760  1.00  0.00           H
ATOM   1051  HG2 LYS A 465      60.980  85.170  59.000  1.00  0.00           H
ATOM   1052  CD  LYS A 465      59.770  83.720  60.190  1.00  0.00           C
ATOM   1053  HD1 LYS A 465      59.320  83.260  59.290  1.00  0.00           H
ATOM   1054  HD2 LYS A 465      60.060  82.840  60.810  1.00  0.00           H
ATOM   1055  CE  LYS A 465      58.740  84.620  60.890  1.00  0.00           C
ATOM   1056  HE1 LYS A 465      59.170  84.830  61.890  1.00  0.00           H
ATOM   1057  HE2 LYS A 465      58.560  85.570  60.350  1.00  0.00           H
ATOM   1058  NZ  LYS A 465      57.390  83.980  61.100  1.00  0.00           N
ATOM   1059  HZ1 LYS A 465      56.940  84.670  61.730  1.00  0.00           H
ATOM   1060  HZ2 LYS A 465      56.850  83.940  60.210  1.00  0.00           H
ATOM   1061  HZ3 LYS A 465      57.610  83.090  61.600  1.00  0.00           H
ATOM   1062  C   LYS A 465      64.610  83.250  58.810  1.00  0.00           C
ATOM   1063  O   LYS A 465      65.340  82.810  59.680  1.00  0.00           O
ATOM   1064  N   ILE A 466      64.730  82.820  57.550  1.00  0.00           N
ATOM   1065  HN  ILE A 466      64.230  83.330  56.850  1.00  0.00           H
ATOM   1066  CA  ILE A 466      65.630  81.730  57.210  1.00  0.00           C
ATOM   1067  HA  ILE A 466      65.490  80.890  57.880  1.00  0.00           H
ATOM   1068  CB  ILE A 466      65.340  81.360  55.770  1.00  0.00           C
ATOM   1069  HB  ILE A 466      65.480  82.310  55.190  1.00  0.00           H
ATOM   1070  CG2 ILE A 466      66.350  80.290  55.310  1.00  0.00           C
ATOM   1071 HG21 ILE A 466      65.880  79.880  54.380  1.00  0.00           H
ATOM   1072 HG22 ILE A 466      67.380  80.690  55.180  1.00  0.00           H
ATOM   1073 HG23 ILE A 466      66.320  79.350  55.900  1.00  0.00           H
ATOM   1074  CG1 ILE A 466      63.830  80.940  55.650  1.00  0.00           C
ATOM   1075 HG11 ILE A 466      63.190  81.840  55.560  1.00  0.00           H
ATOM   1076 HG12 ILE A 466      63.780  80.490  54.630  1.00  0.00           H
ATOM   1077  CD  ILE A 466      63.270  79.910  56.690  1.00  0.00           C
ATOM   1078  HD1 ILE A 466      62.230  79.710  56.350  1.00  0.00           H
ATOM   1079  HD2 ILE A 466      63.790  78.930  56.750  1.00  0.00           H
ATOM   1080  HD3 ILE A 466      63.230  80.370  57.700  1.00  0.00           H
ATOM   1081  C   ILE A 466      67.100  82.230  57.440  1.00  0.00           C
ATOM   1082  O   ILE A 466      67.930  81.500  57.940  1.00  0.00           O
ATOM   1083  N   ARG A 467      67.330  83.460  56.960  1.00  0.00           N
ATOM   1084  HN  ARG A 467      66.700  83.930  56.350  1.00  0.00           H
ATOM   1085  CA  ARG A 467      68.710  84.000  56.960  1.00  0.00           C
ATOM   1086  HA  ARG A 467      69.270  83.340  56.320  1.00  0.00           H
ATOM   1087  CB  ARG A 467      68.800  85.560  56.420  1.00  0.00           C
ATOM   1088  HB1 ARG A 467      68.210  85.760  55.500  1.00  0.00           H
ATOM   1089  HB2 ARG A 467      68.390  86.290  57.140  1.00  0.00           H
ATOM   1090  CG  ARG A 467      70.240  86.010  56.070  1.00  0.00           C
ATOM   1091  HG1 ARG A 467      70.070  87.070  55.780  1.00  0.00           H
ATOM   1092  HG2 ARG A 467      70.920  85.970  56.940  1.00  0.00           H
ATOM   1093  CD  ARG A 467      70.980  85.230  54.970  1.00  0.00           C
ATOM   1094  HD1 ARG A 467      71.980  85.690  54.780  1.00  0.00           H
ATOM   1095  HD2 ARG A 467      71.040  84.130  55.090  1.00  0.00           H
ATOM   1096  NE  ARG A 467      70.240  85.460  53.680  1.00  0.00           N
ATOM   1097  HE  ARG A 467      70.040  86.410  53.450  1.00  0.00           H
ATOM   1098  CZ  ARG A 467      69.450  84.560  53.110  1.00  0.00           C
ATOM   1099  NH1 ARG A 467      68.510  84.860  52.280  1.00  0.00           N
ATOM   1100 HH11 ARG A 467      68.560  85.740  51.800  1.00  0.00           H
ATOM   1101 HH12 ARG A 467      68.060  84.130  51.770  1.00  0.00           H
ATOM   1102  NH2 ARG A 467      69.640  83.250  53.200  1.00  0.00           N
ATOM   1103 HH21 ARG A 467      70.500  82.880  53.560  1.00  0.00           H
ATOM   1104 HH22 ARG A 467      69.040  82.650  52.670  1.00  0.00           H
ATOM   1105  C   ARG A 467      69.290  84.100  58.440  1.00  0.00           C
ATOM   1106  O   ARG A 467      70.370  83.640  58.750  1.00  0.00           O
ATOM   1107  N   ASP A 468      68.500  84.550  59.380  1.00  0.00           N
ATOM   1108  HN  ASP A 468      67.620  84.960  59.130  1.00  0.00           H
ATOM   1109  CA  ASP A 468      68.690  84.650  60.820  1.00  0.00           C
ATOM   1110  HA  ASP A 468      69.690  85.030  60.940  1.00  0.00           H
ATOM   1111  CB  ASP A 468      67.580  85.330  61.610  1.00  0.00           C
ATOM   1112  HB1 ASP A 468      66.600  85.070  61.140  1.00  0.00           H
ATOM   1113  HB2 ASP A 468      67.480  85.000  62.660  1.00  0.00           H
ATOM   1114  CG  ASP A 468      67.720  86.800  61.490  1.00  0.00           C
ATOM   1115  OD1 ASP A 468      66.740  87.450  61.840  1.00  0.00           O
ATOM   1116  OD2 ASP A 468      68.850  87.330  61.210  1.00  0.00           O
ATOM   1117  C   ASP A 468      68.830  83.290  61.430  1.00  0.00           C
ATOM   1118  O   ASP A 468      69.630  83.130  62.300  1.00  0.00           O
ATOM   1119  N   ALA A 469      67.990  82.260  61.000  1.00  0.00           N
ATOM   1120  HN  ALA A 469      67.350  82.440  60.260  1.00  0.00           H
ATOM   1121  CA  ALA A 469      68.150  80.860  61.360  1.00  0.00           C
ATOM   1122  HA  ALA A 469      67.990  80.760  62.420  1.00  0.00           H
ATOM   1123  CB  ALA A 469      67.040  80.080  60.690  1.00  0.00           C
ATOM   1124  HB1 ALA A 469      67.110  79.020  61.020  1.00  0.00           H
ATOM   1125  HB2 ALA A 469      66.010  80.460  60.910  1.00  0.00           H
ATOM   1126  HB3 ALA A 469      67.160  80.040  59.590  1.00  0.00           H
ATOM   1127  C   ALA A 469      69.410  80.240  61.040  1.00  0.00           C
ATOM   1128  O   ALA A 469      70.030  79.600  61.870  1.00  0.00           O
ATOM   1129  N   ILE A 470      69.860  80.330  59.820  1.00  0.00           N
ATOM   1130  HN  ILE A 470      69.390  80.910  59.160  1.00  0.00           H
ATOM   1131  CA  ILE A 470      71.130  79.900  59.340  1.00  0.00           C
ATOM   1132  HA  ILE A 470      71.220  78.840  59.510  1.00  0.00           H
ATOM   1133  CB  ILE A 470      71.190  80.000  57.800  1.00  0.00           C
ATOM   1134  HB  ILE A 470      71.000  81.060  57.510  1.00  0.00           H
ATOM   1135  CG2 ILE A 470      72.610  79.540  57.260  1.00  0.00           C
ATOM   1136 HG21 ILE A 470      73.350  80.210  57.750  1.00  0.00           H
ATOM   1137 HG22 ILE A 470      72.960  78.550  57.640  1.00  0.00           H
ATOM   1138 HG23 ILE A 470      72.730  79.680  56.170  1.00  0.00           H
ATOM   1139  CG1 ILE A 470      70.120  79.070  57.250  1.00  0.00           C
ATOM   1140 HG11 ILE A 470      70.460  78.030  57.440  1.00  0.00           H
ATOM   1141 HG12 ILE A 470      69.150  79.230  57.780  1.00  0.00           H
ATOM   1142  CD  ILE A 470      69.930  79.210  55.760  1.00  0.00           C
ATOM   1143  HD1 ILE A 470      70.900  78.950  55.290  1.00  0.00           H
ATOM   1144  HD2 ILE A 470      69.110  78.550  55.420  1.00  0.00           H
ATOM   1145  HD3 ILE A 470      69.560  80.230  55.530  1.00  0.00           H
ATOM   1146  C   ILE A 470      72.310  80.470  60.090  1.00  0.00           C
ATOM   1147  O   ILE A 470      73.220  79.720  60.540  1.00  0.00           O
ATOM   1148  N   ASP A 471      72.350  81.840  60.260  1.00  0.00           N
ATOM   1149  HN  ASP A 471      71.600  82.430  59.960  1.00  0.00           H
ATOM   1150  CA  ASP A 471      73.380  82.570  61.000  1.00  0.00           C
ATOM   1151  HA  ASP A 471      74.330  82.340  60.520  1.00  0.00           H
ATOM   1152  CB  ASP A 471      72.940  84.040  61.040  1.00  0.00           C
ATOM   1153  HB1 ASP A 471      71.850  84.110  61.270  1.00  0.00           H
ATOM   1154  HB2 ASP A 471      73.430  84.590  61.880  1.00  0.00           H
ATOM   1155  CG  ASP A 471      73.310  84.810  59.790  1.00  0.00           C
ATOM   1156  OD1 ASP A 471      74.060  84.370  58.860  1.00  0.00           O
ATOM   1157  OD2 ASP A 471      72.870  85.990  59.670  1.00  0.00           O
ATOM   1158  C   ASP A 471      73.470  82.010  62.450  1.00  0.00           C
ATOM   1159  O   ASP A 471      74.500  81.660  62.960  1.00  0.00           O
ATOM   1160  N   ASN A 472      72.350  81.750  63.110  1.00  0.00           N
ATOM   1161  HN  ASN A 472      71.460  81.910  62.680  1.00  0.00           H
ATOM   1162  CA  ASN A 472      72.290  81.350  64.500  1.00  0.00           C
ATOM   1163  HA  ASN A 472      73.180  81.750  64.970  1.00  0.00           H
ATOM   1164  CB  ASN A 472      71.000  81.880  65.130  1.00  0.00           C
ATOM   1165  HB1 ASN A 472      70.130  81.700  64.450  1.00  0.00           H
ATOM   1166  HB2 ASN A 472      70.780  81.330  66.070  1.00  0.00           H
ATOM   1167  CG  ASN A 472      71.110  83.410  65.310  1.00  0.00           C
ATOM   1168  OD1 ASN A 472      72.170  83.970  65.410  1.00  0.00           O
ATOM   1169  ND2 ASN A 472      70.040  84.160  65.430  1.00  0.00           N
ATOM   1170 HD21 ASN A 472      69.100  83.850  65.390  1.00  0.00           H
ATOM   1171 HD22 ASN A 472      70.230  85.140  65.570  1.00  0.00           H
ATOM   1172  C   ASN A 472      72.300  79.820  64.670  1.00  0.00           C
ATOM   1173  O   ASN A 472      72.200  79.280  65.800  1.00  0.00           O
ATOM   1174  N   GLN A 473      72.450  79.050  63.580  1.00  0.00           N
ATOM   1175  HN  GLN A 473      72.550  79.550  62.720  1.00  0.00           H
ATOM   1176  CA  GLN A 473      72.570  77.620  63.510  1.00  0.00           C
ATOM   1177  HA  GLN A 473      72.350  77.460  62.470  1.00  0.00           H
ATOM   1178  CB  GLN A 473      74.040  77.210  63.700  1.00  0.00           C
ATOM   1179  HB1 GLN A 473      74.470  77.730  64.590  1.00  0.00           H
ATOM   1180  HB2 GLN A 473      74.200  76.110  63.700  1.00  0.00           H
ATOM   1181  CG  GLN A 473      74.960  77.700  62.580  1.00  0.00           C
ATOM   1182  HG1 GLN A 473      74.530  77.590  61.560  1.00  0.00           H
ATOM   1183  HG2 GLN A 473      75.330  78.710  62.830  1.00  0.00           H
ATOM   1184  CD  GLN A 473      76.330  76.970  62.570  1.00  0.00           C
ATOM   1185  OE1 GLN A 473      76.770  76.510  63.610  1.00  0.00           O
ATOM   1186  NE2 GLN A 473      76.910  76.840  61.310  1.00  0.00           N
ATOM   1187 HE21 GLN A 473      76.570  77.320  60.500  1.00  0.00           H
ATOM   1188 HE22 GLN A 473      77.830  76.500  61.180  1.00  0.00           H
ATOM   1189  C   GLN A 473      71.620  76.860  64.390  1.00  0.00           C
ATOM   1190  O   GLN A 473      71.970  75.990  65.250  1.00  0.00           O
ATOM   1191  N   THR A 474      70.340  77.190  64.300  1.00  0.00           N
ATOM   1192  HN  THR A 474      70.060  77.920  63.670  1.00  0.00           H
ATOM   1193  CA  THR A 474      69.220  76.590  65.060  1.00  0.00           C
ATOM   1194  HA  THR A 474      69.590  75.640  65.420  1.00  0.00           H
ATOM   1195  CB  THR A 474      68.690  77.420  66.270  1.00  0.00           C
ATOM   1196  HB  THR A 474      69.580  77.490  66.930  1.00  0.00           H
ATOM   1197  OG1 THR A 474      67.540  76.920  66.950  1.00  0.00           O
ATOM   1198  HG1 THR A 474      67.500  75.960  66.910  1.00  0.00           H
ATOM   1199  CG2 THR A 474      68.370  78.850  65.790  1.00  0.00           C
ATOM   1200 HG21 THR A 474      69.260  79.500  65.700  1.00  0.00           H
ATOM   1201 HG22 THR A 474      67.770  78.910  64.860  1.00  0.00           H
ATOM   1202 HG23 THR A 474      67.690  79.370  66.490  1.00  0.00           H
ATOM   1203  C   THR A 474      68.100  76.210  64.120  1.00  0.00           C
ATOM   1204  O   THR A 474      68.010  76.760  63.020  1.00  0.00           O
ATOM   1205  N   GLU A 475      67.280  75.290  64.420  1.00  0.00           N
ATOM   1206  HN  GLU A 475      67.550  74.710  65.190  1.00  0.00           H
ATOM   1207  CA  GLU A 475      66.100  74.890  63.640  1.00  0.00           C
ATOM   1208  HA  GLU A 475      66.460  74.580  62.670  1.00  0.00           H
ATOM   1209  CB  GLU A 475      65.300  73.750  64.260  1.00  0.00           C
ATOM   1210  HB1 GLU A 475      64.900  74.010  65.260  1.00  0.00           H
ATOM   1211  HB2 GLU A 475      64.390  73.530  63.660  1.00  0.00           H
ATOM   1212  CG  GLU A 475      66.110  72.480  64.150  1.00  0.00           C
ATOM   1213  HG1 GLU A 475      66.610  72.380  63.160  1.00  0.00           H
ATOM   1214  HG2 GLU A 475      66.950  72.570  64.880  1.00  0.00           H
ATOM   1215  CD  GLU A 475      65.380  71.200  64.520  1.00  0.00           C
ATOM   1216  OE1 GLU A 475      64.710  71.250  65.620  1.00  0.00           O
ATOM   1217  OE2 GLU A 475      65.450  70.180  63.830  1.00  0.00           O
ATOM   1218  C   GLU A 475      65.000  76.000  63.430  1.00  0.00           C
ATOM   1219  O   GLU A 475      64.850  76.890  64.280  1.00  0.00           O
ATOM   1220  N   VAL A 476      64.260  75.980  62.230  1.00  0.00           N
ATOM   1221  HN  VAL A 476      64.430  75.160  61.690  1.00  0.00           H
ATOM   1222  CA  VAL A 476      63.240  76.990  61.910  1.00  0.00           C
ATOM   1223  HA  VAL A 476      62.680  77.250  62.800  1.00  0.00           H
ATOM   1224  CB  VAL A 476      63.770  78.240  61.280  1.00  0.00           C
ATOM   1225  HB  VAL A 476      64.730  78.480  61.790  1.00  0.00           H
ATOM   1226  CG1 VAL A 476      64.270  78.000  59.850  1.00  0.00           C
ATOM   1227 HG11 VAL A 476      64.760  78.910  59.440  1.00  0.00           H
ATOM   1228 HG12 VAL A 476      64.990  77.150  59.830  1.00  0.00           H
ATOM   1229 HG13 VAL A 476      63.530  77.710  59.080  1.00  0.00           H
ATOM   1230  CG2 VAL A 476      62.770  79.400  61.340  1.00  0.00           C
ATOM   1231 HG21 VAL A 476      61.790  79.220  60.850  1.00  0.00           H
ATOM   1232 HG22 VAL A 476      62.610  79.740  62.380  1.00  0.00           H
ATOM   1233 HG23 VAL A 476      63.190  80.270  60.780  1.00  0.00           H
ATOM   1234  C   VAL A 476      62.290  76.290  61.090  1.00  0.00           C
ATOM   1235  O   VAL A 476      62.630  75.450  60.230  1.00  0.00           O
ATOM   1236  N   THR A 477      61.010  76.570  61.300  1.00  0.00           N
ATOM   1237  HN  THR A 477      60.760  77.270  61.970  1.00  0.00           H
ATOM   1238  CA  THR A 477      59.930  76.280  60.360  1.00  0.00           C
ATOM   1239  HA  THR A 477      60.350  75.860  59.450  1.00  0.00           H
ATOM   1240  CB  THR A 477      59.000  75.150  60.840  1.00  0.00           C
ATOM   1241  HB  THR A 477      59.680  74.270  60.970  1.00  0.00           H
ATOM   1242  OG1 THR A 477      57.920  74.760  60.000  1.00  0.00           O
ATOM   1243  HG1 THR A 477      58.390  74.590  59.180  1.00  0.00           H
ATOM   1244  CG2 THR A 477      58.290  75.470  62.140  1.00  0.00           C
ATOM   1245 HG21 THR A 477      58.980  75.830  62.930  1.00  0.00           H
ATOM   1246 HG22 THR A 477      57.590  76.310  61.950  1.00  0.00           H
ATOM   1247 HG23 THR A 477      57.810  74.580  62.600  1.00  0.00           H
ATOM   1248  C   THR A 477      59.220  77.510  59.890  1.00  0.00           C
ATOM   1249  O   THR A 477      59.210  78.500  60.600  1.00  0.00           O
ATOM   1250  N   VAL A 478      58.650  77.440  58.750  1.00  0.00           N
ATOM   1251  HN  VAL A 478      58.620  76.580  58.240  1.00  0.00           H
ATOM   1252  CA  VAL A 478      57.880  78.440  58.090  1.00  0.00           C
ATOM   1253  HA  VAL A 478      57.290  78.940  58.840  1.00  0.00           H
ATOM   1254  CB  VAL A 478      58.680  79.510  57.200  1.00  0.00           C
ATOM   1255  HB  VAL A 478      57.970  80.120  56.590  1.00  0.00           H
ATOM   1256  CG1 VAL A 478      59.490  80.510  57.990  1.00  0.00           C
ATOM   1257 HG11 VAL A 478      60.000  81.200  57.280  1.00  0.00           H
ATOM   1258 HG12 VAL A 478      58.880  81.110  58.710  1.00  0.00           H
ATOM   1259 HG13 VAL A 478      60.360  80.130  58.570  1.00  0.00           H
ATOM   1260  CG2 VAL A 478      59.610  78.690  56.240  1.00  0.00           C
ATOM   1261 HG21 VAL A 478      60.350  78.100  56.820  1.00  0.00           H
ATOM   1262 HG22 VAL A 478      59.170  78.040  55.460  1.00  0.00           H
ATOM   1263 HG23 VAL A 478      60.150  79.320  55.490  1.00  0.00           H
ATOM   1264  C   VAL A 478      56.820  77.770  57.120  1.00  0.00           C
ATOM   1265  O   VAL A 478      56.960  76.580  56.770  1.00  0.00           O
ATOM   1266  N   GLN A 479      55.870  78.550  56.650  1.00  0.00           N
ATOM   1267  HN  GLN A 479      55.830  79.490  56.980  1.00  0.00           H
ATOM   1268  CA  GLN A 479      54.890  78.020  55.650  1.00  0.00           C
ATOM   1269  HA  GLN A 479      55.090  76.990  55.380  1.00  0.00           H
ATOM   1270  CB  GLN A 479      53.450  78.050  56.210  1.00  0.00           C
ATOM   1271  HB1 GLN A 479      53.180  79.120  56.330  1.00  0.00           H
ATOM   1272  HB2 GLN A 479      52.820  77.510  55.470  1.00  0.00           H
ATOM   1273  CG  GLN A 479      53.320  77.380  57.560  1.00  0.00           C
ATOM   1274  HG1 GLN A 479      53.470  76.270  57.580  1.00  0.00           H
ATOM   1275  HG2 GLN A 479      53.900  78.010  58.270  1.00  0.00           H
ATOM   1276  CD  GLN A 479      51.910  77.500  58.060  1.00  0.00           C
ATOM   1277  OE1 GLN A 479      51.290  76.450  58.200  1.00  0.00           O
ATOM   1278  NE2 GLN A 479      51.430  78.790  58.130  1.00  0.00           N
ATOM   1279 HE21 GLN A 479      51.920  79.500  57.620  1.00  0.00           H
ATOM   1280 HE22 GLN A 479      50.580  79.080  58.560  1.00  0.00           H
ATOM   1281  C   GLN A 479      55.000  78.770  54.360  1.00  0.00           C
ATOM   1282  O   GLN A 479      55.280  80.000  54.420  1.00  0.00           O
ATOM   1283  N   LEU A 480      54.970  78.070  53.230  1.00  0.00           N
ATOM   1284  HN  LEU A 480      54.950  77.080  53.270  1.00  0.00           H
ATOM   1285  CA  LEU A 480      55.090  78.790  52.020  1.00  0.00           C
ATOM   1286  HA  LEU A 480      54.520  79.690  52.160  1.00  0.00           H
ATOM   1287  CB  LEU A 480      56.600  79.190  51.690  1.00  0.00           C
ATOM   1288  HB1 LEU A 480      56.680  79.990  50.920  1.00  0.00           H
ATOM   1289  HB2 LEU A 480      57.010  79.570  52.650  1.00  0.00           H
ATOM   1290  CG  LEU A 480      57.640  78.080  51.120  1.00  0.00           C
ATOM   1291  HG  LEU A 480      57.140  77.370  50.430  1.00  0.00           H
ATOM   1292  CD1 LEU A 480      58.890  78.610  50.380  1.00  0.00           C
ATOM   1293 HD11 LEU A 480      59.510  77.750  50.040  1.00  0.00           H
ATOM   1294 HD12 LEU A 480      58.510  79.040  49.430  1.00  0.00           H
ATOM   1295 HD13 LEU A 480      59.460  79.350  50.960  1.00  0.00           H
ATOM   1296  CD2 LEU A 480      58.240  77.290  52.320  1.00  0.00           C
ATOM   1297 HD21 LEU A 480      57.500  77.090  53.120  1.00  0.00           H
ATOM   1298 HD22 LEU A 480      58.790  76.380  51.970  1.00  0.00           H
ATOM   1299 HD23 LEU A 480      58.960  77.950  52.860  1.00  0.00           H
ATOM   1300  C   LEU A 480      54.600  77.990  50.840  1.00  0.00           C
ATOM   1301  O   LEU A 480      54.670  76.750  50.780  1.00  0.00           O
ATOM   1302  N   ILE A 481      53.940  78.650  49.890  1.00  0.00           N
ATOM   1303  HN  ILE A 481      53.950  79.640  50.000  1.00  0.00           H
ATOM   1304  CA  ILE A 481      53.500  78.110  48.590  1.00  0.00           C
ATOM   1305  HA  ILE A 481      52.900  77.230  48.770  1.00  0.00           H
ATOM   1306  CB  ILE A 481      52.640  79.070  47.740  1.00  0.00           C
ATOM   1307  HB  ILE A 481      53.190  79.990  47.430  1.00  0.00           H
ATOM   1308  CG2 ILE A 481      52.120  78.390  46.420  1.00  0.00           C
ATOM   1309 HG21 ILE A 481      51.390  77.650  46.820  1.00  0.00           H
ATOM   1310 HG22 ILE A 481      51.600  79.160  45.820  1.00  0.00           H
ATOM   1311 HG23 ILE A 481      52.830  77.970  45.680  1.00  0.00           H
ATOM   1312  CG1 ILE A 481      51.520  79.670  48.540  1.00  0.00           C
ATOM   1313 HG11 ILE A 481      50.750  78.890  48.720  1.00  0.00           H
ATOM   1314 HG12 ILE A 481      51.970  80.200  49.400  1.00  0.00           H
ATOM   1315  CD  ILE A 481      50.800  80.810  47.870  1.00  0.00           C
ATOM   1316  HD1 ILE A 481      50.380  80.490  46.890  1.00  0.00           H
ATOM   1317  HD2 ILE A 481      50.000  81.180  48.540  1.00  0.00           H
ATOM   1318  HD3 ILE A 481      51.520  81.640  47.700  1.00  0.00           H
ATOM   1319  C   ILE A 481      54.630  77.760  47.610  1.00  0.00           C
ATOM   1320  O   ILE A 481      55.510  78.570  47.320  1.00  0.00           O
ATOM   1321  N   ASN A 482      54.640  76.500  47.100  1.00  0.00           N
ATOM   1322  HN  ASN A 482      53.930  75.840  47.320  1.00  0.00           H
ATOM   1323  CA  ASN A 482      55.560  75.900  46.180  1.00  0.00           C
ATOM   1324  HA  ASN A 482      56.120  76.740  45.800  1.00  0.00           H
ATOM   1325  CB  ASN A 482      56.490  74.820  46.890  1.00  0.00           C
ATOM   1326  HB1 ASN A 482      55.700  74.170  47.310  1.00  0.00           H
ATOM   1327  HB2 ASN A 482      56.960  74.150  46.140  1.00  0.00           H
ATOM   1328  CG  ASN A 482      57.540  75.400  47.820  1.00  0.00           C
ATOM   1329  OD1 ASN A 482      58.320  74.670  48.460  1.00  0.00           O
ATOM   1330  ND2 ASN A 482      57.760  76.710  47.690  1.00  0.00           N
ATOM   1331 HD21 ASN A 482      57.080  77.270  47.210  1.00  0.00           H
ATOM   1332 HD22 ASN A 482      58.670  76.960  48.030  1.00  0.00           H
ATOM   1333  C   ASN A 482      54.800  75.440  45.010  1.00  0.00           C
ATOM   1334  O   ASN A 482      53.680  74.970  45.050  1.00  0.00           O
ATOM   1335  N   TYR A 483      55.500  75.500  43.860  1.00  0.00           N
ATOM   1336  HN  TYR A 483      56.390  75.950  43.860  1.00  0.00           H
ATOM   1337  CA  TYR A 483      54.940  75.220  42.500  1.00  0.00           C
ATOM   1338  HA  TYR A 483      53.920  74.910  42.670  1.00  0.00           H
ATOM   1339  CB  TYR A 483      55.060  76.480  41.550  1.00  0.00           C
ATOM   1340  HB1 TYR A 483      56.100  76.860  41.610  1.00  0.00           H
ATOM   1341  HB2 TYR A 483      54.780  76.170  40.520  1.00  0.00           H
ATOM   1342  CG  TYR A 483      54.240  77.640  41.930  1.00  0.00           C
ATOM   1343  CD1 TYR A 483      54.370  78.420  43.090  1.00  0.00           C
ATOM   1344  HD1 TYR A 483      55.000  78.120  43.920  1.00  0.00           H
ATOM   1345  CE1 TYR A 483      53.560  79.470  43.350  1.00  0.00           C
ATOM   1346  HE1 TYR A 483      53.710  80.070  44.230  1.00  0.00           H
ATOM   1347  CZ  TYR A 483      52.500  79.810  42.400  1.00  0.00           C
ATOM   1348  OH  TYR A 483      51.790  81.050  42.550  1.00  0.00           O
ATOM   1349  HH  TYR A 483      51.160  81.160  41.830  1.00  0.00           H
ATOM   1350  CD2 TYR A 483      53.240  77.990  40.990  1.00  0.00           C
ATOM   1351  HD2 TYR A 483      53.070  77.390  40.110  1.00  0.00           H
ATOM   1352  CE2 TYR A 483      52.410  79.070  41.230  1.00  0.00           C
ATOM   1353  HE2 TYR A 483      51.640  79.300  40.510  1.00  0.00           H
ATOM   1354  C   TYR A 483      55.620  74.000  41.860  1.00  0.00           C
ATOM   1355  O   TYR A 483      56.860  73.860  41.790  1.00  0.00           O
ATOM   1356  N   THR A 484      54.790  73.010  41.320  1.00  0.00           N
ATOM   1357  HN  THR A 484      53.820  73.000  41.560  1.00  0.00           H
ATOM   1358  CA  THR A 484      55.320  71.820  40.570  1.00  0.00           C
ATOM   1359  HA  THR A 484      56.240  71.560  41.080  1.00  0.00           H
ATOM   1360  CB  THR A 484      54.320  70.600  40.550  1.00  0.00           C
ATOM   1361  HB  THR A 484      54.850  69.670  40.250  1.00  0.00           H
ATOM   1362  OG1 THR A 484      53.240  70.720  39.660  1.00  0.00           O
ATOM   1363  HG1 THR A 484      53.140  69.870  39.230  1.00  0.00           H
ATOM   1364  CG2 THR A 484      53.850  70.350  42.010  1.00  0.00           C
ATOM   1365 HG21 THR A 484      53.390  69.340  42.020  1.00  0.00           H
ATOM   1366 HG22 THR A 484      54.740  70.400  42.670  1.00  0.00           H
ATOM   1367 HG23 THR A 484      53.070  71.070  42.320  1.00  0.00           H
ATOM   1368  C   THR A 484      55.620  72.180  39.160  1.00  0.00           C
ATOM   1369  O   THR A 484      55.520  73.330  38.660  1.00  0.00           O
ATOM   1370  N   LYS A 485      56.140  71.200  38.380  1.00  0.00           N
ATOM   1371  HN  LYS A 485      56.390  70.300  38.740  1.00  0.00           H
ATOM   1372  CA  LYS A 485      56.520  71.470  37.030  1.00  0.00           C
ATOM   1373  HA  LYS A 485      57.090  72.390  37.030  1.00  0.00           H
ATOM   1374  CB  LYS A 485      57.550  70.380  36.600  1.00  0.00           C
ATOM   1375  HB1 LYS A 485      58.510  70.480  37.140  1.00  0.00           H
ATOM   1376  HB2 LYS A 485      57.190  69.330  36.680  1.00  0.00           H
ATOM   1377  CG  LYS A 485      58.070  70.570  35.180  1.00  0.00           C
ATOM   1378  HG1 LYS A 485      57.270  70.600  34.410  1.00  0.00           H
ATOM   1379  HG2 LYS A 485      58.590  71.540  35.070  1.00  0.00           H
ATOM   1380  CD  LYS A 485      59.050  69.360  34.730  1.00  0.00           C
ATOM   1381  HD1 LYS A 485      59.960  69.390  35.360  1.00  0.00           H
ATOM   1382  HD2 LYS A 485      58.450  68.430  34.860  1.00  0.00           H
ATOM   1383  CE  LYS A 485      59.370  69.280  33.230  1.00  0.00           C
ATOM   1384  HE1 LYS A 485      58.520  68.970  32.600  1.00  0.00           H
ATOM   1385  HE2 LYS A 485      59.730  70.270  32.870  1.00  0.00           H
ATOM   1386  NZ  LYS A 485      60.420  68.310  33.100  1.00  0.00           N
ATOM   1387  HZ1 LYS A 485      60.770  68.170  32.130  1.00  0.00           H
ATOM   1388  HZ2 LYS A 485      61.230  68.610  33.680  1.00  0.00           H
ATOM   1389  HZ3 LYS A 485      60.200  67.350  33.410  1.00  0.00           H
ATOM   1390  C   LYS A 485      55.320  71.500  36.160  1.00  0.00           C
ATOM   1391  O   LYS A 485      55.400  72.160  35.100  1.00  0.00           O
ATOM   1392  N   SER A 486      54.170  70.870  36.440  1.00  0.00           N
ATOM   1393  HN  SER A 486      54.030  70.280  37.240  1.00  0.00           H
ATOM   1394  CA  SER A 486      52.990  71.140  35.600  1.00  0.00           C
ATOM   1395  HA  SER A 486      53.220  71.680  34.700  1.00  0.00           H
ATOM   1396  CB  SER A 486      52.230  69.800  35.330  1.00  0.00           C
ATOM   1397  HB1 SER A 486      51.420  70.040  34.610  1.00  0.00           H
ATOM   1398  HB2 SER A 486      52.910  69.110  34.780  1.00  0.00           H
ATOM   1399  OG  SER A 486      51.630  69.280  36.520  1.00  0.00           O
ATOM   1400  HG1 SER A 486      52.290  69.020  37.160  1.00  0.00           H
ATOM   1401  C   SER A 486      52.030  72.200  36.200  1.00  0.00           C
ATOM   1402  O   SER A 486      50.910  72.410  35.690  1.00  0.00           O
ATOM   1403  N   GLY A 487      52.510  72.870  37.270  1.00  0.00           N
ATOM   1404  HN  GLY A 487      53.430  72.650  37.580  1.00  0.00           H
ATOM   1405  CA  GLY A 487      52.010  74.130  37.780  1.00  0.00           C
ATOM   1406  HA1 GLY A 487      52.830  74.700  38.190  1.00  0.00           H
ATOM   1407  HA2 GLY A 487      51.540  74.690  36.990  1.00  0.00           H
ATOM   1408  C   GLY A 487      51.110  74.020  38.910  1.00  0.00           C
ATOM   1409  O   GLY A 487      50.400  74.910  39.280  1.00  0.00           O
ATOM   1410  N   LYS A 488      51.100  72.820  39.520  1.00  0.00           N
ATOM   1411  HN  LYS A 488      51.640  72.080  39.130  1.00  0.00           H
ATOM   1412  CA  LYS A 488      50.270  72.580  40.650  1.00  0.00           C
ATOM   1413  HA  LYS A 488      49.240  72.880  40.470  1.00  0.00           H
ATOM   1414  CB  LYS A 488      50.110  71.100  41.060  1.00  0.00           C
ATOM   1415  HB1 LYS A 488      51.100  70.780  41.470  1.00  0.00           H
ATOM   1416  HB2 LYS A 488      49.400  70.860  41.880  1.00  0.00           H
ATOM   1417  CG  LYS A 488      49.840  70.040  39.950  1.00  0.00           C
ATOM   1418  HG1 LYS A 488      48.800  70.150  39.570  1.00  0.00           H
ATOM   1419  HG2 LYS A 488      50.510  70.320  39.110  1.00  0.00           H
ATOM   1420  CD  LYS A 488      49.840  68.500  40.350  1.00  0.00           C
ATOM   1421  HD1 LYS A 488      50.820  68.070  40.630  1.00  0.00           H
ATOM   1422  HD2 LYS A 488      49.170  68.370  41.230  1.00  0.00           H
ATOM   1423  CE  LYS A 488      49.140  67.620  39.290  1.00  0.00           C
ATOM   1424  HE1 LYS A 488      48.970  66.630  39.760  1.00  0.00           H
ATOM   1425  HE2 LYS A 488      48.180  68.040  38.940  1.00  0.00           H
ATOM   1426  NZ  LYS A 488      50.030  67.470  38.090  1.00  0.00           N
ATOM   1427  HZ1 LYS A 488      50.090  68.280  37.450  1.00  0.00           H
ATOM   1428  HZ2 LYS A 488      51.010  67.240  38.360  1.00  0.00           H
ATOM   1429  HZ3 LYS A 488      49.690  66.720  37.450  1.00  0.00           H
ATOM   1430  C   LYS A 488      50.820  73.270  41.910  1.00  0.00           C
ATOM   1431  O   LYS A 488      52.030  73.320  42.140  1.00  0.00           O
ATOM   1432  N   LYS A 489      49.970  73.730  42.790  1.00  0.00           N
ATOM   1433  HN  LYS A 489      49.000  73.610  42.600  1.00  0.00           H
ATOM   1434  CA  LYS A 489      50.420  74.490  43.890  1.00  0.00           C
ATOM   1435  HA  LYS A 489      51.470  74.710  43.790  1.00  0.00           H
ATOM   1436  CB  LYS A 489      49.660  75.860  44.050  1.00  0.00           C
ATOM   1437  HB1 LYS A 489      48.560  75.730  44.050  1.00  0.00           H
ATOM   1438  HB2 LYS A 489      50.070  76.400  44.930  1.00  0.00           H
ATOM   1439  CG  LYS A 489      49.920  76.680  42.760  1.00  0.00           C
ATOM   1440  HG1 LYS A 489      50.990  77.000  42.720  1.00  0.00           H
ATOM   1441  HG2 LYS A 489      49.730  76.010  41.900  1.00  0.00           H
ATOM   1442  CD  LYS A 489      49.190  78.070  42.730  1.00  0.00           C
ATOM   1443  HD1 LYS A 489      49.660  78.810  43.410  1.00  0.00           H
ATOM   1444  HD2 LYS A 489      49.320  78.370  41.660  1.00  0.00           H
ATOM   1445  CE  LYS A 489      47.680  78.000  43.040  1.00  0.00           C
ATOM   1446  HE1 LYS A 489      47.280  77.300  42.280  1.00  0.00           H
ATOM   1447  HE2 LYS A 489      47.580  77.500  44.020  1.00  0.00           H
ATOM   1448  NZ  LYS A 489      46.960  79.290  43.010  1.00  0.00           N
ATOM   1449  HZ1 LYS A 489      46.430  79.340  42.120  1.00  0.00           H
ATOM   1450  HZ2 LYS A 489      46.290  79.400  43.800  1.00  0.00           H
ATOM   1451  HZ3 LYS A 489      47.600  80.110  43.060  1.00  0.00           H
ATOM   1452  C   LYS A 489      50.240  73.680  45.100  1.00  0.00           C
ATOM   1453  O   LYS A 489      49.150  73.180  45.310  1.00  0.00           O
ATOM   1454  N   PHE A 490      51.340  73.590  45.880  1.00  0.00           N
ATOM   1455  HN  PHE A 490      52.240  73.910  45.610  1.00  0.00           H
ATOM   1456  CA  PHE A 490      51.310  72.930  47.150  1.00  0.00           C
ATOM   1457  HA  PHE A 490      50.280  72.810  47.450  1.00  0.00           H
ATOM   1458  CB  PHE A 490      52.030  71.530  47.200  1.00  0.00           C
ATOM   1459  HB1 PHE A 490      51.710  71.180  48.210  1.00  0.00           H
ATOM   1460  HB2 PHE A 490      51.480  70.910  46.470  1.00  0.00           H
ATOM   1461  CG  PHE A 490      53.540  71.450  47.000  1.00  0.00           C
ATOM   1462  CD1 PHE A 490      54.380  71.260  48.160  1.00  0.00           C
ATOM   1463  HD1 PHE A 490      53.910  70.880  49.060  1.00  0.00           H
ATOM   1464  CE1 PHE A 490      55.800  71.200  47.980  1.00  0.00           C
ATOM   1465  HE1 PHE A 490      56.440  71.200  48.850  1.00  0.00           H
ATOM   1466  CZ  PHE A 490      56.450  71.150  46.680  1.00  0.00           C
ATOM   1467  HZ  PHE A 490      57.520  71.140  46.640  1.00  0.00           H
ATOM   1468  CD2 PHE A 490      54.240  71.530  45.740  1.00  0.00           C
ATOM   1469  HD2 PHE A 490      53.600  71.650  44.870  1.00  0.00           H
ATOM   1470  CE2 PHE A 490      55.640  71.440  45.600  1.00  0.00           C
ATOM   1471  HE2 PHE A 490      56.070  71.350  44.610  1.00  0.00           H
ATOM   1472  C   PHE A 490      51.820  73.890  48.280  1.00  0.00           C
ATOM   1473  O   PHE A 490      52.810  74.600  48.150  1.00  0.00           O
ATOM   1474  N   TRP A 491      50.990  74.000  49.360  1.00  0.00           N
ATOM   1475  HN  TRP A 491      50.170  73.430  49.440  1.00  0.00           H
ATOM   1476  CA  TRP A 491      51.380  74.760  50.440  1.00  0.00           C
ATOM   1477  HA  TRP A 491      51.880  75.670  50.120  1.00  0.00           H
ATOM   1478  CB  TRP A 491      50.090  75.130  51.150  1.00  0.00           C
ATOM   1479  HB1 TRP A 491      49.580  75.630  50.300  1.00  0.00           H
ATOM   1480  HB2 TRP A 491      49.410  74.250  51.260  1.00  0.00           H
ATOM   1481  CG  TRP A 491      50.060  75.950  52.400  1.00  0.00           C
ATOM   1482  CD1 TRP A 491      49.470  75.430  53.530  1.00  0.00           C
ATOM   1483  HD1 TRP A 491      48.970  74.480  53.560  1.00  0.00           H
ATOM   1484  NE1 TRP A 491      49.450  76.390  54.520  1.00  0.00           N
ATOM   1485  HE1 TRP A 491      49.130  76.210  55.420  1.00  0.00           H
ATOM   1486  CE2 TRP A 491      50.080  77.500  54.090  1.00  0.00           C
ATOM   1487  CD2 TRP A 491      50.450  77.270  52.750  1.00  0.00           C
ATOM   1488  CE3 TRP A 491      51.120  78.290  52.040  1.00  0.00           C
ATOM   1489  HE3 TRP A 491      51.470  78.240  51.020  1.00  0.00           H
ATOM   1490  CZ3 TRP A 491      51.370  79.470  52.700  1.00  0.00           C
ATOM   1491  HZ3 TRP A 491      52.030  80.160  52.200  1.00  0.00           H
ATOM   1492  CZ2 TRP A 491      50.270  78.770  54.700  1.00  0.00           C
ATOM   1493  HZ2 TRP A 491      49.760  78.970  55.630  1.00  0.00           H
ATOM   1494  CH2 TRP A 491      50.980  79.780  54.010  1.00  0.00           C
ATOM   1495  HH2 TRP A 491      51.220  80.720  54.490  1.00  0.00           H
ATOM   1496  C   TRP A 491      52.200  73.980  51.370  1.00  0.00           C
ATOM   1497  O   TRP A 491      51.760  72.950  51.950  1.00  0.00           O
ATOM   1498  N   ASN A 492      53.480  74.320  51.450  1.00  0.00           N
ATOM   1499  HN  ASN A 492      53.810  75.160  51.010  1.00  0.00           H
ATOM   1500  CA  ASN A 492      54.530  73.490  52.060  1.00  0.00           C
ATOM   1501  HA  ASN A 492      54.320  72.460  51.840  1.00  0.00           H
ATOM   1502  CB  ASN A 492      55.820  73.730  51.250  1.00  0.00           C
ATOM   1503  HB1 ASN A 492      55.560  73.390  50.220  1.00  0.00           H
ATOM   1504  HB2 ASN A 492      56.090  74.810  51.220  1.00  0.00           H
ATOM   1505  CG  ASN A 492      57.020  72.990  51.880  1.00  0.00           C
ATOM   1506  OD1 ASN A 492      56.870  72.050  52.680  1.00  0.00           O
ATOM   1507  ND2 ASN A 492      58.230  73.310  51.410  1.00  0.00           N
ATOM   1508 HD21 ASN A 492      58.290  74.000  50.690  1.00  0.00           H
ATOM   1509 HD22 ASN A 492      59.090  72.850  51.640  1.00  0.00           H
ATOM   1510  C   ASN A 492      54.670  73.900  53.570  1.00  0.00           C
ATOM   1511  O   ASN A 492      54.940  75.060  53.870  1.00  0.00           O
ATOM   1512  N   LEU A 493      54.590  72.970  54.540  1.00  0.00           N
ATOM   1513  HN  LEU A 493      54.320  72.050  54.260  1.00  0.00           H
ATOM   1514  CA  LEU A 493      54.910  73.140  55.980  1.00  0.00           C
ATOM   1515  HA  LEU A 493      54.690  74.140  56.340  1.00  0.00           H
ATOM   1516  CB  LEU A 493      54.190  72.120  56.850  1.00  0.00           C
ATOM   1517  HB1 LEU A 493      54.580  71.080  56.790  1.00  0.00           H
ATOM   1518  HB2 LEU A 493      54.300  72.310  57.940  1.00  0.00           H
ATOM   1519  CG  LEU A 493      52.670  72.110  56.520  1.00  0.00           C
ATOM   1520  HG  LEU A 493      52.560  71.770  55.470  1.00  0.00           H
ATOM   1521  CD1 LEU A 493      51.830  71.180  57.440  1.00  0.00           C
ATOM   1522 HD11 LEU A 493      52.290  70.190  57.680  1.00  0.00           H
ATOM   1523 HD12 LEU A 493      51.620  71.750  58.370  1.00  0.00           H
ATOM   1524 HD13 LEU A 493      50.790  71.050  57.060  1.00  0.00           H
ATOM   1525  CD2 LEU A 493      52.050  73.490  56.590  1.00  0.00           C
ATOM   1526 HD21 LEU A 493      50.950  73.410  56.470  1.00  0.00           H
ATOM   1527 HD22 LEU A 493      52.190  73.950  57.600  1.00  0.00           H
ATOM   1528 HD23 LEU A 493      52.510  74.190  55.850  1.00  0.00           H
ATOM   1529  C   LEU A 493      56.360  72.930  56.130  1.00  0.00           C
ATOM   1530  O   LEU A 493      56.880  71.890  56.570  1.00  0.00           O
ATOM   1531  N   PHE A 494      57.230  73.930  55.810  1.00  0.00           N
ATOM   1532  HN  PHE A 494      56.890  74.830  55.560  1.00  0.00           H
ATOM   1533  CA  PHE A 494      58.590  73.660  55.560  1.00  0.00           C
ATOM   1534  HA  PHE A 494      58.750  72.620  55.290  1.00  0.00           H
ATOM   1535  CB  PHE A 494      58.980  74.660  54.570  1.00  0.00           C
ATOM   1536  HB1 PHE A 494      58.350  74.410  53.690  1.00  0.00           H
ATOM   1537  HB2 PHE A 494      58.740  75.670  54.960  1.00  0.00           H
ATOM   1538  CG  PHE A 494      60.470  74.580  54.090  1.00  0.00           C
ATOM   1539  CD1 PHE A 494      60.830  73.410  53.330  1.00  0.00           C
ATOM   1540  HD1 PHE A 494      60.130  72.600  53.270  1.00  0.00           H
ATOM   1541  CE1 PHE A 494      62.130  73.130  52.810  1.00  0.00           C
ATOM   1542  HE1 PHE A 494      62.290  72.200  52.280  1.00  0.00           H
ATOM   1543  CZ  PHE A 494      63.050  74.240  52.860  1.00  0.00           C
ATOM   1544  HZ  PHE A 494      64.030  74.110  52.430  1.00  0.00           H
ATOM   1545  CD2 PHE A 494      61.440  75.640  54.150  1.00  0.00           C
ATOM   1546  HD2 PHE A 494      61.140  76.620  54.490  1.00  0.00           H
ATOM   1547  CE2 PHE A 494      62.710  75.440  53.500  1.00  0.00           C
ATOM   1548  HE2 PHE A 494      63.460  76.220  53.500  1.00  0.00           H
ATOM   1549  C   PHE A 494      59.490  73.800  56.780  1.00  0.00           C
ATOM   1550  O   PHE A 494      59.360  74.720  57.530  1.00  0.00           O
ATOM   1551  N   HIS A 495      60.380  72.810  57.120  1.00  0.00           N
ATOM   1552  HN  HIS A 495      60.240  71.980  56.590  1.00  0.00           H
ATOM   1553  CA  HIS A 495      61.210  72.850  58.330  1.00  0.00           C
ATOM   1554  HA  HIS A 495      61.180  73.870  58.680  1.00  0.00           H
ATOM   1555  CB  HIS A 495      60.730  71.860  59.420  1.00  0.00           C
ATOM   1556  HB1 HIS A 495      59.800  72.220  59.910  1.00  0.00           H
ATOM   1557  HB2 HIS A 495      60.730  70.900  58.850  1.00  0.00           H
ATOM   1558  ND1 HIS A 495      61.350  72.050  61.730  1.00  0.00           N
ATOM   1559  CG  HIS A 495      61.760  71.650  60.470  1.00  0.00           C
ATOM   1560  CE1 HIS A 495      62.370  71.750  62.540  1.00  0.00           C
ATOM   1561  HE1 HIS A 495      62.330  71.720  63.630  1.00  0.00           H
ATOM   1562  NE2 HIS A 495      63.310  71.010  61.880  1.00  0.00           N
ATOM   1563  HE2 HIS A 495      64.170  70.680  62.260  1.00  0.00           H
ATOM   1564  CD2 HIS A 495      62.950  70.950  60.550  1.00  0.00           C
ATOM   1565  HD2 HIS A 495      63.460  70.350  59.800  1.00  0.00           H
ATOM   1566  C   HIS A 495      62.670  72.640  57.940  1.00  0.00           C
ATOM   1567  O   HIS A 495      62.900  71.760  57.110  1.00  0.00           O
ATOM   1568  N   LEU A 496      63.680  73.420  58.420  1.00  0.00           N
ATOM   1569  HN  LEU A 496      63.450  74.130  59.070  1.00  0.00           H
ATOM   1570  CA  LEU A 496      65.020  73.590  57.910  1.00  0.00           C
ATOM   1571  HA  LEU A 496      65.170  72.790  57.210  1.00  0.00           H
ATOM   1572  CB  LEU A 496      65.270  75.050  57.460  1.00  0.00           C
ATOM   1573  HB1 LEU A 496      64.490  75.270  56.700  1.00  0.00           H
ATOM   1574  HB2 LEU A 496      64.930  75.770  58.230  1.00  0.00           H
ATOM   1575  CG  LEU A 496      66.670  75.330  56.950  1.00  0.00           C
ATOM   1576  HG  LEU A 496      67.460  74.970  57.640  1.00  0.00           H
ATOM   1577  CD1 LEU A 496      66.980  74.500  55.710  1.00  0.00           C
ATOM   1578 HD11 LEU A 496      67.980  74.680  55.250  1.00  0.00           H
ATOM   1579 HD12 LEU A 496      66.950  73.390  55.780  1.00  0.00           H
ATOM   1580 HD13 LEU A 496      66.180  74.690  54.960  1.00  0.00           H
ATOM   1581  CD2 LEU A 496      66.920  76.770  56.490  1.00  0.00           C
ATOM   1582 HD21 LEU A 496      66.830  77.410  57.390  1.00  0.00           H
ATOM   1583 HD22 LEU A 496      67.910  76.900  55.980  1.00  0.00           H
ATOM   1584 HD23 LEU A 496      66.220  77.150  55.720  1.00  0.00           H
ATOM   1585  C   LEU A 496      65.860  73.340  59.140  1.00  0.00           C
ATOM   1586  O   LEU A 496      65.870  74.040  60.180  1.00  0.00           O
ATOM   1587  N   GLN A 497      66.580  72.170  59.130  1.00  0.00           N
ATOM   1588  HN  GLN A 497      66.730  71.650  58.290  1.00  0.00           H
ATOM   1589  CA  GLN A 497      67.460  71.690  60.200  1.00  0.00           C
ATOM   1590  HA  GLN A 497      67.430  72.420  61.000  1.00  0.00           H
ATOM   1591  CB  GLN A 497      67.060  70.300  60.800  1.00  0.00           C
ATOM   1592  HB1 GLN A 497      67.970  69.920  61.300  1.00  0.00           H
ATOM   1593  HB2 GLN A 497      66.180  70.350  61.480  1.00  0.00           H
ATOM   1594  CG  GLN A 497      66.750  69.220  59.770  1.00  0.00           C
ATOM   1595  HG1 GLN A 497      65.880  69.600  59.190  1.00  0.00           H
ATOM   1596  HG2 GLN A 497      67.680  69.110  59.160  1.00  0.00           H
ATOM   1597  CD  GLN A 497      66.500  67.810  60.260  1.00  0.00           C
ATOM   1598  OE1 GLN A 497      67.410  66.990  60.540  1.00  0.00           O
ATOM   1599  NE2 GLN A 497      65.190  67.540  60.530  1.00  0.00           N
ATOM   1600 HE21 GLN A 497      64.500  68.170  60.170  1.00  0.00           H
ATOM   1601 HE22 GLN A 497      64.960  66.680  60.990  1.00  0.00           H
ATOM   1602  C   GLN A 497      68.960  71.690  59.820  1.00  0.00           C
ATOM   1603  O   GLN A 497      69.350  71.080  58.830  1.00  0.00           O
ATOM   1604  N   PRO A 498      69.900  72.190  60.670  1.00  0.00           N
ATOM   1605  CD  PRO A 498      69.710  72.780  61.990  1.00  0.00           C
ATOM   1606  HD1 PRO A 498      69.720  71.980  62.750  1.00  0.00           H
ATOM   1607  HD2 PRO A 498      68.860  73.500  62.050  1.00  0.00           H
ATOM   1608  CA  PRO A 498      71.270  71.790  60.470  1.00  0.00           C
ATOM   1609  HA  PRO A 498      71.650  71.970  59.470  1.00  0.00           H
ATOM   1610  CB  PRO A 498      71.990  72.660  61.540  1.00  0.00           C
ATOM   1611  HB1 PRO A 498      72.460  72.010  62.300  1.00  0.00           H
ATOM   1612  HB2 PRO A 498      72.870  73.240  61.180  1.00  0.00           H
ATOM   1613  CG  PRO A 498      70.940  73.630  62.140  1.00  0.00           C
ATOM   1614  HG1 PRO A 498      71.190  73.750  63.210  1.00  0.00           H
ATOM   1615  HG2 PRO A 498      70.830  74.600  61.600  1.00  0.00           H
ATOM   1616  C   PRO A 498      71.470  70.260  60.660  1.00  0.00           C
ATOM   1617  O   PRO A 498      70.900  69.690  61.550  1.00  0.00           O
ATOM   1618  N   MET A 499      72.360  69.630  59.860  1.00  0.00           N
ATOM   1619  HN  MET A 499      72.740  70.110  59.080  1.00  0.00           H
ATOM   1620  CA  MET A 499      72.740  68.310  60.030  1.00  0.00           C
ATOM   1621  HA  MET A 499      72.090  67.880  60.780  1.00  0.00           H
ATOM   1622  CB  MET A 499      72.510  67.460  58.670  1.00  0.00           C
ATOM   1623  HB1 MET A 499      71.430  67.190  58.730  1.00  0.00           H
ATOM   1624  HB2 MET A 499      72.420  68.090  57.760  1.00  0.00           H
ATOM   1625  CG  MET A 499      73.320  66.150  58.550  1.00  0.00           C
ATOM   1626  HG1 MET A 499      73.620  65.860  59.570  1.00  0.00           H
ATOM   1627  HG2 MET A 499      72.710  65.400  58.000  1.00  0.00           H
ATOM   1628  SD  MET A 499      74.780  66.360  57.510  1.00  0.00           S
ATOM   1629  CE  MET A 499      75.550  64.840  58.140  1.00  0.00           C
ATOM   1630  HE1 MET A 499      75.460  64.860  59.250  1.00  0.00           H
ATOM   1631  HE2 MET A 499      75.050  63.950  57.680  1.00  0.00           H
ATOM   1632  HE3 MET A 499      76.640  64.730  57.980  1.00  0.00           H
ATOM   1633  C   MET A 499      74.160  68.280  60.580  1.00  0.00           C
ATOM   1634  O   MET A 499      75.060  69.020  60.020  1.00  0.00           O
ATOM   1635  N   ARG A 500      74.420  67.450  61.660  1.00  0.00           N
ATOM   1636  HN  ARG A 500      73.690  66.910  62.070  1.00  0.00           H
ATOM   1637  CA  ARG A 500      75.580  67.560  62.500  1.00  0.00           C
ATOM   1638  HA  ARG A 500      76.210  68.350  62.100  1.00  0.00           H
ATOM   1639  CB  ARG A 500      75.180  67.900  63.980  1.00  0.00           C
ATOM   1640  HB1 ARG A 500      74.340  67.250  64.310  1.00  0.00           H
ATOM   1641  HB2 ARG A 500      75.990  67.840  64.740  1.00  0.00           H
ATOM   1642  CG  ARG A 500      74.540  69.320  64.120  1.00  0.00           C
ATOM   1643  HG1 ARG A 500      75.280  70.130  63.940  1.00  0.00           H
ATOM   1644  HG2 ARG A 500      73.770  69.420  63.330  1.00  0.00           H
ATOM   1645  CD  ARG A 500      73.820  69.540  65.540  1.00  0.00           C
ATOM   1646  HD1 ARG A 500      73.090  68.730  65.730  1.00  0.00           H
ATOM   1647  HD2 ARG A 500      74.500  69.670  66.400  1.00  0.00           H
ATOM   1648  NE  ARG A 500      73.050  70.840  65.450  1.00  0.00           N
ATOM   1649  HE  ARG A 500      72.100  70.850  65.150  1.00  0.00           H
ATOM   1650  CZ  ARG A 500      73.570  72.080  65.630  1.00  0.00           C
ATOM   1651  NH1 ARG A 500      74.810  72.350  65.930  1.00  0.00           N
ATOM   1652 HH11 ARG A 500      75.500  71.640  66.090  1.00  0.00           H
ATOM   1653 HH12 ARG A 500      75.060  73.280  66.200  1.00  0.00           H
ATOM   1654  NH2 ARG A 500      72.760  73.050  65.380  1.00  0.00           N
ATOM   1655 HH21 ARG A 500      71.780  72.870  65.400  1.00  0.00           H
ATOM   1656 HH22 ARG A 500      73.070  73.970  65.130  1.00  0.00           H
ATOM   1657  C   ARG A 500      76.480  66.310  62.550  1.00  0.00           C
ATOM   1658  O   ARG A 500      75.960  65.260  62.320  1.00  0.00           O
ATOM   1659  N   ASP A 501      77.810  66.380  62.780  1.00  0.00           N
ATOM   1660  HN  ASP A 501      78.250  67.270  62.840  1.00  0.00           H
ATOM   1661  CA  ASP A 501      78.680  65.300  63.180  1.00  0.00           C
ATOM   1662  HA  ASP A 501      78.460  64.500  62.490  1.00  0.00           H
ATOM   1663  CB  ASP A 501      80.160  65.690  62.930  1.00  0.00           C
ATOM   1664  HB1 ASP A 501      80.720  64.730  62.860  1.00  0.00           H
ATOM   1665  HB2 ASP A 501      80.270  66.220  61.960  1.00  0.00           H
ATOM   1666  CG  ASP A 501      80.870  66.540  64.000  1.00  0.00           C
ATOM   1667  OD1 ASP A 501      80.270  66.740  65.050  1.00  0.00           O
ATOM   1668  OD2 ASP A 501      82.090  66.800  63.830  1.00  0.00           O
ATOM   1669  C   ASP A 501      78.260  64.650  64.440  1.00  0.00           C
ATOM   1670  O   ASP A 501      77.230  64.980  65.080  1.00  0.00           O
ATOM   1671  N   GLN A 502      79.080  63.720  65.060  1.00  0.00           N
ATOM   1672  HN  GLN A 502      79.990  63.520  64.700  1.00  0.00           H
ATOM   1673  CA  GLN A 502      79.030  63.140  66.450  1.00  0.00           C
ATOM   1674  HA  GLN A 502      78.030  62.790  66.670  1.00  0.00           H
ATOM   1675  CB  GLN A 502      79.940  61.910  66.710  1.00  0.00           C
ATOM   1676  HB1 GLN A 502      81.000  62.080  66.450  1.00  0.00           H
ATOM   1677  HB2 GLN A 502      79.980  61.770  67.810  1.00  0.00           H
ATOM   1678  CG  GLN A 502      79.420  60.620  66.020  1.00  0.00           C
ATOM   1679  HG1 GLN A 502      78.340  60.430  66.230  1.00  0.00           H
ATOM   1680  HG2 GLN A 502      79.630  60.700  64.940  1.00  0.00           H
ATOM   1681  CD  GLN A 502      80.290  59.440  66.380  1.00  0.00           C
ATOM   1682  OE1 GLN A 502      81.020  58.960  65.490  1.00  0.00           O
ATOM   1683  NE2 GLN A 502      80.190  58.840  67.620  1.00  0.00           N
ATOM   1684 HE21 GLN A 502      79.360  58.980  68.170  1.00  0.00           H
ATOM   1685 HE22 GLN A 502      80.900  58.230  67.970  1.00  0.00           H
ATOM   1686  C   GLN A 502      79.150  64.200  67.530  1.00  0.00           C
ATOM   1687  O   GLN A 502      78.440  64.120  68.540  1.00  0.00           O
ATOM   1688  N   LYS A 503      79.930  65.270  67.430  1.00  0.00           N
ATOM   1689  HN  LYS A 503      80.390  65.610  66.620  1.00  0.00           H
ATOM   1690  CA  LYS A 503      80.080  66.150  68.580  1.00  0.00           C
ATOM   1691  HA  LYS A 503      79.890  65.580  69.480  1.00  0.00           H
ATOM   1692  CB  LYS A 503      81.560  66.710  68.580  1.00  0.00           C
ATOM   1693  HB1 LYS A 503      81.630  67.550  69.310  1.00  0.00           H
ATOM   1694  HB2 LYS A 503      82.210  65.900  68.980  1.00  0.00           H
ATOM   1695  CG  LYS A 503      82.210  67.200  67.300  1.00  0.00           C
ATOM   1696  HG1 LYS A 503      82.230  66.310  66.640  1.00  0.00           H
ATOM   1697  HG2 LYS A 503      81.600  67.980  66.800  1.00  0.00           H
ATOM   1698  CD  LYS A 503      83.580  67.840  67.490  1.00  0.00           C
ATOM   1699  HD1 LYS A 503      83.430  68.930  67.630  1.00  0.00           H
ATOM   1700  HD2 LYS A 503      83.980  67.370  68.410  1.00  0.00           H
ATOM   1701  CE  LYS A 503      84.430  67.620  66.290  1.00  0.00           C
ATOM   1702  HE1 LYS A 503      85.490  67.950  66.360  1.00  0.00           H
ATOM   1703  HE2 LYS A 503      84.450  66.530  66.090  1.00  0.00           H
ATOM   1704  NZ  LYS A 503      83.870  68.340  65.100  1.00  0.00           N
ATOM   1705  HZ1 LYS A 503      84.740  68.420  64.530  1.00  0.00           H
ATOM   1706  HZ2 LYS A 503      83.150  67.770  64.600  1.00  0.00           H
ATOM   1707  HZ3 LYS A 503      83.550  69.320  65.250  1.00  0.00           H
ATOM   1708  C   LYS A 503      79.130  67.290  68.650  1.00  0.00           C
ATOM   1709  O   LYS A 503      78.710  67.790  69.710  1.00  0.00           O
ATOM   1710  N   GLY A 504      78.650  67.630  67.380  1.00  0.00           N
ATOM   1711  HN  GLY A 504      78.970  67.090  66.600  1.00  0.00           H
ATOM   1712  CA  GLY A 504      77.570  68.570  67.160  1.00  0.00           C
ATOM   1713  HA1 GLY A 504      76.820  68.050  66.600  1.00  0.00           H
ATOM   1714  HA2 GLY A 504      77.260  69.020  68.090  1.00  0.00           H
ATOM   1715  C   GLY A 504      77.840  69.710  66.290  1.00  0.00           C
ATOM   1716  O   GLY A 504      77.020  70.640  66.220  1.00  0.00           O
ATOM   1717  N   ASP A 505      78.970  69.660  65.480  1.00  0.00           N
ATOM   1718  HN  ASP A 505      79.480  68.820  65.360  1.00  0.00           H
ATOM   1719  CA  ASP A 505      79.250  70.680  64.490  1.00  0.00           C
ATOM   1720  HA  ASP A 505      78.920  71.620  64.900  1.00  0.00           H
ATOM   1721  CB  ASP A 505      80.790  70.650  64.030  1.00  0.00           C
ATOM   1722  HB1 ASP A 505      81.040  69.590  63.800  1.00  0.00           H
ATOM   1723  HB2 ASP A 505      81.060  71.400  63.260  1.00  0.00           H
ATOM   1724  CG  ASP A 505      81.580  71.100  65.210  1.00  0.00           C
ATOM   1725  OD1 ASP A 505      82.780  70.740  65.180  1.00  0.00           O
ATOM   1726  OD2 ASP A 505      81.140  71.870  66.120  1.00  0.00           O
ATOM   1727  C   ASP A 505      78.440  70.460  63.240  1.00  0.00           C
ATOM   1728  O   ASP A 505      78.360  69.360  62.600  1.00  0.00           O
ATOM   1729  N   VAL A 506      77.940  71.570  62.710  1.00  0.00           N
ATOM   1730  HN  VAL A 506      78.220  72.430  63.150  1.00  0.00           H
ATOM   1731  CA  VAL A 506      77.070  71.530  61.560  1.00  0.00           C
ATOM   1732  HA  VAL A 506      76.370  70.710  61.640  1.00  0.00           H
ATOM   1733  CB  VAL A 506      76.330  72.810  61.460  1.00  0.00           C
ATOM   1734  HB  VAL A 506      77.070  73.600  61.690  1.00  0.00           H
ATOM   1735  CG1 VAL A 506      75.570  73.080  60.210  1.00  0.00           C
ATOM   1736 HG11 VAL A 506      75.110  74.090  60.120  1.00  0.00           H
ATOM   1737 HG12 VAL A 506      76.130  73.080  59.250  1.00  0.00           H
ATOM   1738 HG13 VAL A 506      74.780  72.310  60.090  1.00  0.00           H
ATOM   1739  CG2 VAL A 506      75.420  72.940  62.660  1.00  0.00           C
ATOM   1740 HG21 VAL A 506      74.930  73.920  62.500  1.00  0.00           H
ATOM   1741 HG22 VAL A 506      74.690  72.110  62.520  1.00  0.00           H
ATOM   1742 HG23 VAL A 506      76.000  72.960  63.600  1.00  0.00           H
ATOM   1743  C   VAL A 506      77.870  71.300  60.320  1.00  0.00           C
ATOM   1744  O   VAL A 506      78.800  72.050  60.050  1.00  0.00           O
ATOM   1745  N   GLN A 507      77.430  70.330  59.500  1.00  0.00           N
ATOM   1746  HN  GLN A 507      76.590  69.870  59.760  1.00  0.00           H
ATOM   1747  CA  GLN A 507      78.030  70.050  58.180  1.00  0.00           C
ATOM   1748  HA  GLN A 507      79.030  70.440  58.150  1.00  0.00           H
ATOM   1749  CB  GLN A 507      78.270  68.560  58.010  1.00  0.00           C
ATOM   1750  HB1 GLN A 507      77.270  68.050  57.990  1.00  0.00           H
ATOM   1751  HB2 GLN A 507      78.730  68.350  57.020  1.00  0.00           H
ATOM   1752  CG  GLN A 507      78.960  67.810  59.180  1.00  0.00           C
ATOM   1753  HG1 GLN A 507      78.360  67.810  60.110  1.00  0.00           H
ATOM   1754  HG2 GLN A 507      79.070  66.740  58.900  1.00  0.00           H
ATOM   1755  CD  GLN A 507      80.330  68.410  59.500  1.00  0.00           C
ATOM   1756  OE1 GLN A 507      81.170  68.690  58.670  1.00  0.00           O
ATOM   1757  NE2 GLN A 507      80.580  68.850  60.810  1.00  0.00           N
ATOM   1758 HE21 GLN A 507      79.860  68.920  61.500  1.00  0.00           H
ATOM   1759 HE22 GLN A 507      81.460  69.230  61.080  1.00  0.00           H
ATOM   1760  C   GLN A 507      77.250  70.580  57.000  1.00  0.00           C
ATOM   1761  O   GLN A 507      77.820  71.080  56.040  1.00  0.00           O
ATOM   1762  N   TYR A 508      76.050  70.360  57.070  1.00  0.00           N
ATOM   1763  HN  TYR A 508      75.750  69.980  57.940  1.00  0.00           H
ATOM   1764  CA  TYR A 508      75.040  70.550  56.030  1.00  0.00           C
ATOM   1765  HA  TYR A 508      75.350  71.250  55.260  1.00  0.00           H
ATOM   1766  CB  TYR A 508      74.770  69.300  55.240  1.00  0.00           C
ATOM   1767  HB1 TYR A 508      74.700  68.450  55.940  1.00  0.00           H
ATOM   1768  HB2 TYR A 508      73.800  69.270  54.700  1.00  0.00           H
ATOM   1769  CG  TYR A 508      75.880  69.030  54.210  1.00  0.00           C
ATOM   1770  CD1 TYR A 508      75.940  69.940  53.140  1.00  0.00           C
ATOM   1771  HD1 TYR A 508      75.290  70.800  53.070  1.00  0.00           H
ATOM   1772  CE1 TYR A 508      76.940  69.890  52.150  1.00  0.00           C
ATOM   1773  HE1 TYR A 508      77.060  70.680  51.420  1.00  0.00           H
ATOM   1774  CZ  TYR A 508      77.900  68.890  52.250  1.00  0.00           C
ATOM   1775  OH  TYR A 508      78.810  68.660  51.220  1.00  0.00           O
ATOM   1776  HH  TYR A 508      79.160  67.780  51.410  1.00  0.00           H
ATOM   1777  CD2 TYR A 508      76.720  67.910  54.220  1.00  0.00           C
ATOM   1778  HD2 TYR A 508      76.590  67.170  55.000  1.00  0.00           H
ATOM   1779  CE2 TYR A 508      77.740  67.830  53.280  1.00  0.00           C
ATOM   1780  HE2 TYR A 508      78.510  67.070  53.280  1.00  0.00           H
ATOM   1781  C   TYR A 508      73.760  71.100  56.540  1.00  0.00           C
ATOM   1782  O   TYR A 508      73.530  70.990  57.770  1.00  0.00           O
ATOM   1783  N   PHE A 509      72.930  71.700  55.670  1.00  0.00           N
ATOM   1784  HN  PHE A 509      73.100  71.630  54.690  1.00  0.00           H
ATOM   1785  CA  PHE A 509      71.550  72.050  56.080  1.00  0.00           C
ATOM   1786  HA  PHE A 509      71.420  71.670  57.080  1.00  0.00           H
ATOM   1787  CB  PHE A 509      71.220  73.540  55.930  1.00  0.00           C
ATOM   1788  HB1 PHE A 509      71.810  73.920  55.070  1.00  0.00           H
ATOM   1789  HB2 PHE A 509      70.130  73.720  55.760  1.00  0.00           H
ATOM   1790  CG  PHE A 509      71.660  74.370  57.110  1.00  0.00           C
ATOM   1791  CD1 PHE A 509      73.010  74.730  57.380  1.00  0.00           C
ATOM   1792  HD1 PHE A 509      73.840  74.390  56.770  1.00  0.00           H
ATOM   1793  CE1 PHE A 509      73.350  75.560  58.470  1.00  0.00           C
ATOM   1794  HE1 PHE A 509      74.390  75.770  58.670  1.00  0.00           H
ATOM   1795  CZ  PHE A 509      72.360  76.060  59.310  1.00  0.00           C
ATOM   1796  HZ  PHE A 509      72.720  76.690  60.110  1.00  0.00           H
ATOM   1797  CD2 PHE A 509      70.690  74.930  57.960  1.00  0.00           C
ATOM   1798  HD2 PHE A 509      69.660  74.740  57.690  1.00  0.00           H
ATOM   1799  CE2 PHE A 509      70.960  75.780  59.030  1.00  0.00           C
ATOM   1800  HE2 PHE A 509      70.190  76.360  59.500  1.00  0.00           H
ATOM   1801  C   PHE A 509      70.590  71.190  55.220  1.00  0.00           C
ATOM   1802  O   PHE A 509      70.840  70.900  54.090  1.00  0.00           O
ATOM   1803  N   ILE A 510      69.520  70.790  55.840  1.00  0.00           N
ATOM   1804  HN  ILE A 510      69.470  71.060  56.800  1.00  0.00           H
ATOM   1805  CA  ILE A 510      68.470  69.890  55.340  1.00  0.00           C
ATOM   1806  HA  ILE A 510      68.730  69.730  54.300  1.00  0.00           H
ATOM   1807  CB  ILE A 510      68.510  68.500  55.950  1.00  0.00           C
ATOM   1808  HB  ILE A 510      68.390  68.570  57.060  1.00  0.00           H
ATOM   1809  CG2 ILE A 510      67.350  67.560  55.460  1.00  0.00           C
ATOM   1810 HG21 ILE A 510      67.270  66.610  56.040  1.00  0.00           H
ATOM   1811 HG22 ILE A 510      66.350  68.040  55.570  1.00  0.00           H
ATOM   1812 HG23 ILE A 510      67.530  67.310  54.400  1.00  0.00           H
ATOM   1813  CG1 ILE A 510      69.880  67.870  55.790  1.00  0.00           C
ATOM   1814 HG11 ILE A 510      70.180  67.880  54.720  1.00  0.00           H
ATOM   1815 HG12 ILE A 510      70.670  68.500  56.250  1.00  0.00           H
ATOM   1816  CD  ILE A 510      70.050  66.420  56.270  1.00  0.00           C
ATOM   1817  HD1 ILE A 510      69.320  65.800  55.710  1.00  0.00           H
ATOM   1818  HD2 ILE A 510      71.100  66.160  56.040  1.00  0.00           H
ATOM   1819  HD3 ILE A 510      69.770  66.460  57.340  1.00  0.00           H
ATOM   1820  C   ILE A 510      67.130  70.510  55.400  1.00  0.00           C
ATOM   1821  O   ILE A 510      66.650  70.740  56.500  1.00  0.00           O
ATOM   1822  N   GLY A 511      66.330  70.750  54.270  1.00  0.00           N
ATOM   1823  HN  GLY A 511      66.820  70.590  53.410  1.00  0.00           H
ATOM   1824  CA  GLY A 511      64.890  71.000  54.320  1.00  0.00           C
ATOM   1825  HA1 GLY A 511      64.560  71.580  55.170  1.00  0.00           H
ATOM   1826  HA2 GLY A 511      64.670  71.430  53.350  1.00  0.00           H
ATOM   1827  C   GLY A 511      64.200  69.690  54.430  1.00  0.00           C
ATOM   1828  O   GLY A 511      64.590  68.690  53.840  1.00  0.00           O
ATOM   1829  N   VAL A 512      63.080  69.840  55.160  1.00  0.00           N
ATOM   1830  HN  VAL A 512      62.830  70.690  55.620  1.00  0.00           H
ATOM   1831  CA  VAL A 512      62.070  68.850  55.410  1.00  0.00           C
ATOM   1832  HA  VAL A 512      62.360  68.040  54.760  1.00  0.00           H
ATOM   1833  CB  VAL A 512      61.820  68.310  56.840  1.00  0.00           C
ATOM   1834  HB  VAL A 512      61.490  69.140  57.500  1.00  0.00           H
ATOM   1835  CG1 VAL A 512      60.830  67.090  56.860  1.00  0.00           C
ATOM   1836 HG11 VAL A 512      60.930  66.710  57.890  1.00  0.00           H
ATOM   1837 HG12 VAL A 512      59.780  67.340  56.600  1.00  0.00           H
ATOM   1838 HG13 VAL A 512      61.130  66.380  56.070  1.00  0.00           H
ATOM   1839  CG2 VAL A 512      63.150  67.920  57.380  1.00  0.00           C
ATOM   1840 HG21 VAL A 512      63.850  68.740  57.640  1.00  0.00           H
ATOM   1841 HG22 VAL A 512      62.970  67.390  58.340  1.00  0.00           H
ATOM   1842 HG23 VAL A 512      63.750  67.320  56.660  1.00  0.00           H
ATOM   1843  C   VAL A 512      60.810  69.400  54.870  1.00  0.00           C
ATOM   1844  O   VAL A 512      60.380  70.460  55.220  1.00  0.00           O
ATOM   1845  N   GLN A 513      60.250  68.750  53.850  1.00  0.00           N
ATOM   1846  HN  GLN A 513      60.630  67.890  53.510  1.00  0.00           H
ATOM   1847  CA  GLN A 513      59.100  69.320  53.110  1.00  0.00           C
ATOM   1848  HA  GLN A 513      58.970  70.370  53.340  1.00  0.00           H
ATOM   1849  CB  GLN A 513      59.370  69.120  51.580  1.00  0.00           C
ATOM   1850  HB1 GLN A 513      59.960  70.020  51.290  1.00  0.00           H
ATOM   1851  HB2 GLN A 513      59.830  68.120  51.480  1.00  0.00           H
ATOM   1852  CG  GLN A 513      58.100  69.070  50.680  1.00  0.00           C
ATOM   1853  HG1 GLN A 513      57.340  68.320  50.970  1.00  0.00           H
ATOM   1854  HG2 GLN A 513      57.570  70.050  50.650  1.00  0.00           H
ATOM   1855  CD  GLN A 513      58.430  68.690  49.260  1.00  0.00           C
ATOM   1856  OE1 GLN A 513      58.210  67.540  48.860  1.00  0.00           O
ATOM   1857  NE2 GLN A 513      58.980  69.640  48.450  1.00  0.00           N
ATOM   1858 HE21 GLN A 513      58.920  70.570  48.810  1.00  0.00           H
ATOM   1859 HE22 GLN A 513      59.480  69.440  47.600  1.00  0.00           H
ATOM   1860  C   GLN A 513      57.850  68.540  53.580  1.00  0.00           C
ATOM   1861  O   GLN A 513      58.000  67.410  54.070  1.00  0.00           O
ATOM   1862  N   LEU A 514      56.740  69.180  53.610  1.00  0.00           N
ATOM   1863  HN  LEU A 514      56.680  70.140  53.330  1.00  0.00           H
ATOM   1864  CA  LEU A 514      55.510  68.570  54.000  1.00  0.00           C
ATOM   1865  HA  LEU A 514      55.410  67.620  53.510  1.00  0.00           H
ATOM   1866  CB  LEU A 514      55.380  68.370  55.500  1.00  0.00           C
ATOM   1867  HB1 LEU A 514      56.170  67.690  55.880  1.00  0.00           H
ATOM   1868  HB2 LEU A 514      55.580  69.330  56.010  1.00  0.00           H
ATOM   1869  CG  LEU A 514      54.050  67.750  55.980  1.00  0.00           C
ATOM   1870  HG  LEU A 514      53.290  68.480  55.630  1.00  0.00           H
ATOM   1871  CD1 LEU A 514      53.720  66.380  55.390  1.00  0.00           C
ATOM   1872 HD11 LEU A 514      54.620  65.810  55.060  1.00  0.00           H
ATOM   1873 HD12 LEU A 514      53.190  65.800  56.170  1.00  0.00           H
ATOM   1874 HD13 LEU A 514      52.990  66.340  54.550  1.00  0.00           H
ATOM   1875  CD2 LEU A 514      54.020  67.700  57.490  1.00  0.00           C
ATOM   1876 HD21 LEU A 514      53.010  67.440  57.860  1.00  0.00           H
ATOM   1877 HD22 LEU A 514      54.770  67.040  57.980  1.00  0.00           H
ATOM   1878 HD23 LEU A 514      54.220  68.700  57.950  1.00  0.00           H
ATOM   1879  C   LEU A 514      54.250  69.340  53.410  1.00  0.00           C
ATOM   1880  O   LEU A 514      54.070  70.530  53.680  1.00  0.00           O
ATOM   1881  N   ASP A 515      53.370  68.620  52.600  1.00  0.00           N
ATOM   1882  HN  ASP A 515      53.570  67.680  52.330  1.00  0.00           H
ATOM   1883  CA  ASP A 515      52.010  69.150  52.140  1.00  0.00           C
ATOM   1884  HA  ASP A 515      52.200  70.110  51.690  1.00  0.00           H
ATOM   1885  CB  ASP A 515      51.390  68.280  51.040  1.00  0.00           C
ATOM   1886  HB1 ASP A 515      51.930  68.140  50.080  1.00  0.00           H
ATOM   1887  HB2 ASP A 515      51.440  67.260  51.480  1.00  0.00           H
ATOM   1888  CG  ASP A 515      50.030  68.540  50.490  1.00  0.00           C
ATOM   1889  OD1 ASP A 515      49.490  67.680  49.760  1.00  0.00           O
ATOM   1890  OD2 ASP A 515      49.570  69.710  50.650  1.00  0.00           O
ATOM   1891  C   ASP A 515      51.090  69.500  53.290  1.00  0.00           C
ATOM   1892  O   ASP A 515      50.880  68.710  54.260  1.00  0.00           O
ATOM   1893  N   GLY A 516      50.570  70.730  53.230  1.00  0.00           N
ATOM   1894  HN  GLY A 516      50.850  71.310  52.470  1.00  0.00           H
ATOM   1895  CA  GLY A 516      49.600  71.260  54.210  1.00  0.00           C
ATOM   1896  HA1 GLY A 516      49.240  70.440  54.810  1.00  0.00           H
ATOM   1897  HA2 GLY A 516      50.100  72.040  54.770  1.00  0.00           H
ATOM   1898  C   GLY A 516      48.330  71.850  53.640  1.00  0.00           C
ATOM   1899  O   GLY A 516      47.470  72.430  54.300  1.00  0.00           O
ATOM   1900  N   THR A 517      48.170  71.730  52.320  1.00  0.00           N
ATOM   1901  HN  THR A 517      48.810  71.110  51.870  1.00  0.00           H
ATOM   1902  CA  THR A 517      47.330  72.510  51.370  1.00  0.00           C
ATOM   1903  HA  THR A 517      47.730  73.520  51.410  1.00  0.00           H
ATOM   1904  CB  THR A 517      47.540  72.150  49.900  1.00  0.00           C
ATOM   1905  HB  THR A 517      47.070  71.170  49.650  1.00  0.00           H
ATOM   1906  OG1 THR A 517      48.960  72.010  49.660  1.00  0.00           O
ATOM   1907  HG1 THR A 517      49.150  71.090  49.880  1.00  0.00           H
ATOM   1908  CG2 THR A 517      47.030  73.160  48.870  1.00  0.00           C
ATOM   1909 HG21 THR A 517      47.550  74.130  49.000  1.00  0.00           H
ATOM   1910 HG22 THR A 517      47.330  72.760  47.870  1.00  0.00           H
ATOM   1911 HG23 THR A 517      45.920  73.240  48.850  1.00  0.00           H
ATOM   1912  C   THR A 517      45.890  72.530  51.810  1.00  0.00           C
ATOM   1913  O   THR A 517      45.120  73.470  51.570  1.00  0.00           O
ATOM   1914  N   GLU A 518      45.520  71.380  52.370  1.00  0.00           N
ATOM   1915  HN  GLU A 518      46.200  70.640  52.390  1.00  0.00           H
ATOM   1916  CA  GLU A 518      44.240  71.070  53.110  1.00  0.00           C
ATOM   1917  HA  GLU A 518      43.470  70.760  52.430  1.00  0.00           H
ATOM   1918  CB  GLU A 518      44.470  69.770  53.890  1.00  0.00           C
ATOM   1919  HB1 GLU A 518      45.540  69.800  54.170  1.00  0.00           H
ATOM   1920  HB2 GLU A 518      43.930  69.900  54.860  1.00  0.00           H
ATOM   1921  CG  GLU A 518      44.250  68.380  53.230  1.00  0.00           C
ATOM   1922  HG1 GLU A 518      43.170  68.190  53.000  1.00  0.00           H
ATOM   1923  HG2 GLU A 518      44.830  68.550  52.300  1.00  0.00           H
ATOM   1924  CD  GLU A 518      44.840  67.200  54.100  1.00  0.00           C
ATOM   1925  OE1 GLU A 518      46.010  66.900  53.910  1.00  0.00           O
ATOM   1926  OE2 GLU A 518      44.010  66.450  54.680  1.00  0.00           O
ATOM   1927  C   GLU A 518      43.510  72.170  53.880  1.00  0.00           C
ATOM   1928  O   GLU A 518      44.170  73.000  54.470  1.00  0.00           O
ATOM   1929  N   HIS A 519      42.150  72.190  53.910  1.00  0.00           N
ATOM   1930  HN  HIS A 519      41.740  71.600  53.220  1.00  0.00           H
ATOM   1931  CA  HIS A 519      41.450  73.230  54.670  1.00  0.00           C
ATOM   1932  HA  HIS A 519      41.790  74.220  54.410  1.00  0.00           H
ATOM   1933  CB  HIS A 519      39.980  73.410  54.080  1.00  0.00           C
ATOM   1934  HB1 HIS A 519      40.090  73.720  53.020  1.00  0.00           H
ATOM   1935  HB2 HIS A 519      39.360  72.490  54.160  1.00  0.00           H
ATOM   1936  ND1 HIS A 519      39.970  75.830  54.650  1.00  0.00           N
ATOM   1937  CG  HIS A 519      39.340  74.630  54.640  1.00  0.00           C
ATOM   1938  CE1 HIS A 519      39.180  76.580  55.280  1.00  0.00           C
ATOM   1939  HE1 HIS A 519      39.340  77.650  55.460  1.00  0.00           H
ATOM   1940  NE2 HIS A 519      38.040  75.980  55.750  1.00  0.00           N
ATOM   1941  HE2 HIS A 519      37.170  76.360  56.050  1.00  0.00           H
ATOM   1942  CD2 HIS A 519      38.230  74.640  55.350  1.00  0.00           C
ATOM   1943  HD2 HIS A 519      37.460  73.880  55.390  1.00  0.00           H
ATOM   1944  C   HIS A 519      41.600  73.200  56.170  1.00  0.00           C
ATOM   1945  O   HIS A 519      41.670  72.150  56.750  1.00  0.00           O
ATOM   1946  N   VAL A 520      41.550  74.450  56.690  1.00  0.00           N
ATOM   1947  HN  VAL A 520      41.460  75.270  56.140  1.00  0.00           H
ATOM   1948  CA  VAL A 520      41.390  74.700  58.170  1.00  0.00           C
ATOM   1949  HA  VAL A 520      42.390  74.500  58.540  1.00  0.00           H
ATOM   1950  CB  VAL A 520      41.100  76.250  58.530  1.00  0.00           C
ATOM   1951  HB  VAL A 520      40.180  76.600  58.020  1.00  0.00           H
ATOM   1952  CG1 VAL A 520      40.840  76.450  60.010  1.00  0.00           C
ATOM   1953 HG11 VAL A 520      40.670  77.530  60.200  1.00  0.00           H
ATOM   1954 HG12 VAL A 520      39.940  75.880  60.320  1.00  0.00           H
ATOM   1955 HG13 VAL A 520      41.760  76.140  60.560  1.00  0.00           H
ATOM   1956  CG2 VAL A 520      42.260  77.180  58.200  1.00  0.00           C
ATOM   1957 HG21 VAL A 520      43.090  76.790  58.830  1.00  0.00           H
ATOM   1958 HG22 VAL A 520      42.400  77.180  57.100  1.00  0.00           H
ATOM   1959 HG23 VAL A 520      42.050  78.200  58.570  1.00  0.00           H
ATOM   1960  C   VAL A 520      40.280  73.780  58.810  1.00  0.00           C
ATOM   1961  O   VAL A 520      39.140  73.770  58.370  1.00  0.00           O
ATOM   1962  N   ARG A 521      40.710  73.030  59.860  1.00  0.00           N
ATOM   1963  HN  ARG A 521      41.620  73.190  60.230  1.00  0.00           H
ATOM   1964  CA  ARG A 521      39.900  71.980  60.510  1.00  0.00           C
ATOM   1965  HA  ARG A 521      39.410  71.360  59.770  1.00  0.00           H
ATOM   1966  CB  ARG A 521      40.700  70.990  61.380  1.00  0.00           C
ATOM   1967  HB1 ARG A 521      41.080  71.520  62.280  1.00  0.00           H
ATOM   1968  HB2 ARG A 521      39.970  70.220  61.710  1.00  0.00           H
ATOM   1969  CG  ARG A 521      41.860  70.220  60.550  1.00  0.00           C
ATOM   1970  HG1 ARG A 521      41.570  70.130  59.480  1.00  0.00           H
ATOM   1971  HG2 ARG A 521      42.800  70.810  60.450  1.00  0.00           H
ATOM   1972  CD  ARG A 521      42.170  68.890  61.250  1.00  0.00           C
ATOM   1973  HD1 ARG A 521      42.000  68.900  62.350  1.00  0.00           H
ATOM   1974  HD2 ARG A 521      41.430  68.170  60.850  1.00  0.00           H
ATOM   1975  NE  ARG A 521      43.550  68.530  60.910  1.00  0.00           N
ATOM   1976  HE  ARG A 521      44.100  69.210  60.420  1.00  0.00           H
ATOM   1977  CZ  ARG A 521      44.240  67.540  61.460  1.00  0.00           C
ATOM   1978  NH1 ARG A 521      45.510  67.470  61.100  1.00  0.00           N
ATOM   1979 HH11 ARG A 521      45.890  68.240  60.580  1.00  0.00           H
ATOM   1980 HH12 ARG A 521      45.980  66.750  61.610  1.00  0.00           H
ATOM   1981  NH2 ARG A 521      43.740  66.710  62.310  1.00  0.00           N
ATOM   1982 HH21 ARG A 521      42.800  66.780  62.640  1.00  0.00           H
ATOM   1983 HH22 ARG A 521      44.410  66.120  62.770  1.00  0.00           H
ATOM   1984  C   ARG A 521      38.860  72.730  61.410  1.00  0.00           C
ATOM   1985  O   ARG A 521      39.070  73.820  61.930  1.00  0.00           O
ATOM   1986  N   ASP A 522      37.630  72.240  61.540  1.00  0.00           N
ATOM   1987  HN  ASP A 522      37.390  71.380  61.090  1.00  0.00           H
ATOM   1988  CA  ASP A 522      36.640  72.820  62.470  1.00  0.00           C
ATOM   1989  HA  ASP A 522      36.860  73.820  62.820  1.00  0.00           H
ATOM   1990  CB  ASP A 522      35.150  72.660  61.920  1.00  0.00           C
ATOM   1991  HB1 ASP A 522      35.030  71.570  61.770  1.00  0.00           H
ATOM   1992  HB2 ASP A 522      34.540  73.070  62.750  1.00  0.00           H
ATOM   1993  CG  ASP A 522      35.040  73.460  60.620  1.00  0.00           C
ATOM   1994  OD1 ASP A 522      35.450  74.640  60.590  1.00  0.00           O
ATOM   1995  OD2 ASP A 522      34.480  72.890  59.640  1.00  0.00           O
ATOM   1996  C   ASP A 522      36.810  72.050  63.790  1.00  0.00           C
ATOM   1997  O   ASP A 522      36.060  72.300  64.720  1.00  0.00           O
ATOM   1998  N   ALA A 523      37.830  71.180  63.910  1.00  0.00           N
ATOM   1999  HN  ALA A 523      38.480  71.270  63.160  1.00  0.00           H
ATOM   2000  CA  ALA A 523      38.100  70.390  65.090  1.00  0.00           C
ATOM   2001  HA  ALA A 523      37.130  70.270  65.550  1.00  0.00           H
ATOM   2002  CB  ALA A 523      38.820  69.100  64.730  1.00  0.00           C
ATOM   2003  HB1 ALA A 523      39.820  69.280  64.280  1.00  0.00           H
ATOM   2004  HB2 ALA A 523      38.960  68.380  65.570  1.00  0.00           H
ATOM   2005  HB3 ALA A 523      38.160  68.480  64.090  1.00  0.00           H
ATOM   2006  C   ALA A 523      38.950  71.140  66.070  1.00  0.00           C
ATOM   2007  O   ALA A 523      39.660  72.100  65.710  1.00  0.00           O
ATOM   2008  N   ALA A 524      38.920  70.800  67.380  1.00  0.00           N
ATOM   2009  HN  ALA A 524      38.200  70.150  67.610  1.00  0.00           H
ATOM   2010  CA  ALA A 524      39.730  71.300  68.450  1.00  0.00           C
ATOM   2011  HA  ALA A 524      39.650  72.370  68.530  1.00  0.00           H
ATOM   2012  CB  ALA A 524      39.090  70.730  69.780  1.00  0.00           C
ATOM   2013  HB1 ALA A 524      38.000  70.920  69.660  1.00  0.00           H
ATOM   2014  HB2 ALA A 524      39.330  69.650  69.870  1.00  0.00           H
ATOM   2015  HB3 ALA A 524      39.490  71.330  70.620  1.00  0.00           H
ATOM   2016  C   ALA A 524      41.210  70.990  68.300  1.00  0.00           C
ATOM   2017  O   ALA A 524      41.660  70.350  67.340  1.00  0.00           O
ATOM   2018  N   GLU A 525      41.930  71.350  69.360  1.00  0.00           N
ATOM   2019  HN  GLU A 525      41.520  71.730  70.190  1.00  0.00           H
ATOM   2020  CA  GLU A 525      43.380  71.410  69.340  1.00  0.00           C
ATOM   2021  HA  GLU A 525      43.770  71.820  68.420  1.00  0.00           H
ATOM   2022  CB  GLU A 525      43.800  72.310  70.560  1.00  0.00           C
ATOM   2023  HB1 GLU A 525      43.500  72.030  71.590  1.00  0.00           H
ATOM   2024  HB2 GLU A 525      44.900  72.400  70.710  1.00  0.00           H
ATOM   2025  CG  GLU A 525      43.240  73.790  70.390  1.00  0.00           C
ATOM   2026  HG1 GLU A 525      43.610  74.050  69.380  1.00  0.00           H
ATOM   2027  HG2 GLU A 525      42.130  73.790  70.350  1.00  0.00           H
ATOM   2028  CD  GLU A 525      43.750  74.990  71.180  1.00  0.00           C
ATOM   2029  OE1 GLU A 525      43.020  75.680  71.890  1.00  0.00           O
ATOM   2030  OE2 GLU A 525      44.970  75.190  71.070  1.00  0.00           O
ATOM   2031  C   GLU A 525      44.130  70.090  69.450  1.00  0.00           C
ATOM   2032  O   GLU A 525      45.270  69.930  68.960  1.00  0.00           O
ATOM   2033  N   ARG A 526      43.470  69.070  70.070  1.00  0.00           N
ATOM   2034  HN  ARG A 526      42.530  69.220  70.380  1.00  0.00           H
ATOM   2035  CA  ARG A 526      44.090  67.920  70.570  1.00  0.00           C
ATOM   2036  HA  ARG A 526      45.100  67.930  70.210  1.00  0.00           H
ATOM   2037  CB  ARG A 526      43.900  67.890  72.100  1.00  0.00           C
ATOM   2038  HB1 ARG A 526      42.870  68.220  72.330  1.00  0.00           H
ATOM   2039  HB2 ARG A 526      44.200  66.940  72.600  1.00  0.00           H
ATOM   2040  CG  ARG A 526      44.710  68.980  72.840  1.00  0.00           C
ATOM   2041  HG1 ARG A 526      44.310  69.990  72.580  1.00  0.00           H
ATOM   2042  HG2 ARG A 526      44.600  68.810  73.930  1.00  0.00           H
ATOM   2043  CD  ARG A 526      46.140  68.910  72.590  1.00  0.00           C
ATOM   2044  HD1 ARG A 526      46.440  67.860  72.830  1.00  0.00           H
ATOM   2045  HD2 ARG A 526      46.320  69.070  71.500  1.00  0.00           H
ATOM   2046  NE  ARG A 526      46.900  69.900  73.430  1.00  0.00           N
ATOM   2047  HE  ARG A 526      46.470  70.780  73.630  1.00  0.00           H
ATOM   2048  CZ  ARG A 526      48.160  69.790  73.710  1.00  0.00           C
ATOM   2049  NH1 ARG A 526      48.960  68.900  73.220  1.00  0.00           N
ATOM   2050 HH11 ARG A 526      48.700  68.580  72.310  1.00  0.00           H
ATOM   2051 HH12 ARG A 526      49.910  69.050  73.470  1.00  0.00           H
ATOM   2052  NH2 ARG A 526      48.750  70.530  74.630  1.00  0.00           N
ATOM   2053 HH21 ARG A 526      48.170  71.070  75.240  1.00  0.00           H
ATOM   2054 HH22 ARG A 526      49.580  70.050  74.910  1.00  0.00           H
ATOM   2055  C   ARG A 526      43.560  66.730  69.850  1.00  0.00           C
ATOM   2056  O   ARG A 526      42.320  66.550  69.750  1.00  0.00           O
ATOM   2057  N   GLU A 527      44.430  65.840  69.330  1.00  0.00           N
ATOM   2058  HN  GLU A 527      45.400  65.930  69.510  1.00  0.00           H
ATOM   2059  CA  GLU A 527      43.970  64.660  68.610  1.00  0.00           C
ATOM   2060  HA  GLU A 527      42.900  64.720  68.440  1.00  0.00           H
ATOM   2061  CB  GLU A 527      44.810  64.550  67.270  1.00  0.00           C
ATOM   2062  HB1 GLU A 527      45.900  64.510  67.460  1.00  0.00           H
ATOM   2063  HB2 GLU A 527      44.540  63.630  66.700  1.00  0.00           H
ATOM   2064  CG  GLU A 527      44.460  65.660  66.200  1.00  0.00           C
ATOM   2065  HG1 GLU A 527      43.520  65.430  65.660  1.00  0.00           H
ATOM   2066  HG2 GLU A 527      44.270  66.700  66.530  1.00  0.00           H
ATOM   2067  CD  GLU A 527      45.530  65.780  65.100  1.00  0.00           C
ATOM   2068  OE1 GLU A 527      46.470  66.600  65.270  1.00  0.00           O
ATOM   2069  OE2 GLU A 527      45.390  65.090  64.030  1.00  0.00           O
ATOM   2070  C   GLU A 527      44.100  63.360  69.350  1.00  0.00           C
ATOM   2071  O   GLU A 527      43.770  62.300  68.830  1.00  0.00           O
ATOM   2072  N   GLY A 528      44.500  63.280  70.680  1.00  0.00           N
ATOM   2073  HN  GLY A 528      44.690  64.090  71.230  1.00  0.00           H
ATOM   2074  CA  GLY A 528      44.740  61.990  71.340  1.00  0.00           C
ATOM   2075  HA1 GLY A 528      45.330  61.370  70.670  1.00  0.00           H
ATOM   2076  HA2 GLY A 528      45.240  62.120  72.290  1.00  0.00           H
ATOM   2077  C   GLY A 528      43.430  61.220  71.680  1.00  0.00           C
ATOM   2078  O   GLY A 528      43.550  59.980  71.800  1.00  0.00           O
ATOM   2079  N   VAL A 529      42.260  61.900  71.800  1.00  0.00           N
ATOM   2080  HN  VAL A 529      42.290  62.900  71.830  1.00  0.00           H
ATOM   2081  CA  VAL A 529      40.950  61.310  72.170  1.00  0.00           C
ATOM   2082  HA  VAL A 529      41.100  60.720  73.060  1.00  0.00           H
ATOM   2083  CB  VAL A 529      40.180  62.550  72.530  1.00  0.00           C
ATOM   2084  HB  VAL A 529      40.850  63.280  73.030  1.00  0.00           H
ATOM   2085  CG1 VAL A 529      39.760  63.340  71.230  1.00  0.00           C
ATOM   2086 HG11 VAL A 529      38.860  62.930  70.730  1.00  0.00           H
ATOM   2087 HG12 VAL A 529      39.500  64.350  71.610  1.00  0.00           H
ATOM   2088 HG13 VAL A 529      40.600  63.570  70.540  1.00  0.00           H
ATOM   2089  CG2 VAL A 529      39.020  62.310  73.530  1.00  0.00           C
ATOM   2090 HG21 VAL A 529      38.470  63.240  73.760  1.00  0.00           H
ATOM   2091 HG22 VAL A 529      38.310  61.570  73.110  1.00  0.00           H
ATOM   2092 HG23 VAL A 529      39.490  61.980  74.490  1.00  0.00           H
ATOM   2093  C   VAL A 529      40.330  60.490  71.080  1.00  0.00           C
ATOM   2094  O   VAL A 529      39.260  59.920  71.230  1.00  0.00           O
ATOM   2095  N   MET A 530      40.970  60.420  69.900  1.00  0.00           N
ATOM   2096  HN  MET A 530      41.870  60.850  69.920  1.00  0.00           H
ATOM   2097  CA  MET A 530      40.550  59.800  68.660  1.00  0.00           C
ATOM   2098  HA  MET A 530      39.480  59.860  68.730  1.00  0.00           H
ATOM   2099  CB  MET A 530      41.090  60.610  67.440  1.00  0.00           C
ATOM   2100  HB1 MET A 530      42.200  60.550  67.410  1.00  0.00           H
ATOM   2101  HB2 MET A 530      40.630  60.130  66.540  1.00  0.00           H
ATOM   2102  CG  MET A 530      40.750  62.070  67.500  1.00  0.00           C
ATOM   2103  HG1 MET A 530      39.650  62.140  67.390  1.00  0.00           H
ATOM   2104  HG2 MET A 530      41.060  62.550  68.450  1.00  0.00           H
ATOM   2105  SD  MET A 530      41.620  62.990  66.180  1.00  0.00           S
ATOM   2106  CE  MET A 530      40.620  64.480  66.420  1.00  0.00           C
ATOM   2107  HE1 MET A 530      40.780  64.660  67.500  1.00  0.00           H
ATOM   2108  HE2 MET A 530      40.840  65.360  65.780  1.00  0.00           H
ATOM   2109  HE3 MET A 530      39.530  64.320  66.260  1.00  0.00           H
ATOM   2110  C   MET A 530      41.130  58.340  68.570  1.00  0.00           C
ATOM   2111  O   MET A 530      40.760  57.580  67.670  1.00  0.00           O
ATOM   2112  N   LEU A 531      42.030  57.990  69.470  1.00  0.00           N
ATOM   2113  HN  LEU A 531      42.320  58.630  70.170  1.00  0.00           H
ATOM   2114  CA  LEU A 531      42.770  56.710  69.530  1.00  0.00           C
ATOM   2115  HA  LEU A 531      42.390  56.040  68.760  1.00  0.00           H
ATOM   2116  CB  LEU A 531      44.280  56.870  69.390  1.00  0.00           C
ATOM   2117  HB1 LEU A 531      44.430  57.320  68.380  1.00  0.00           H
ATOM   2118  HB2 LEU A 531      44.670  57.610  70.120  1.00  0.00           H
ATOM   2119  CG  LEU A 531      45.100  55.560  69.540  1.00  0.00           C
ATOM   2120  HG  LEU A 531      44.900  55.110  70.530  1.00  0.00           H
ATOM   2121  CD1 LEU A 531      44.860  54.570  68.430  1.00  0.00           C
ATOM   2122 HD11 LEU A 531      45.380  53.620  68.670  1.00  0.00           H
ATOM   2123 HD12 LEU A 531      43.780  54.430  68.220  1.00  0.00           H
ATOM   2124 HD13 LEU A 531      45.300  54.930  67.480  1.00  0.00           H
ATOM   2125  CD2 LEU A 531      46.530  55.970  69.480  1.00  0.00           C
ATOM   2126 HD21 LEU A 531      46.820  56.560  70.380  1.00  0.00           H
ATOM   2127 HD22 LEU A 531      47.180  55.070  69.520  1.00  0.00           H
ATOM   2128 HD23 LEU A 531      46.870  56.520  68.570  1.00  0.00           H
ATOM   2129  C   LEU A 531      42.320  56.080  70.840  1.00  0.00           C
ATOM   2130  O   LEU A 531      42.550  56.670  71.890  1.00  0.00           O
ATOM   2131  N   ILE A 532      41.620  54.880  70.840  1.00  0.00           N
ATOM   2132  HN  ILE A 532      41.210  54.440  70.050  1.00  0.00           H
ATOM   2133  CA  ILE A 532      40.830  54.470  72.010  1.00  0.00           C
ATOM   2134  HA  ILE A 532      40.730  55.340  72.640  1.00  0.00           H
ATOM   2135  CB  ILE A 532      39.390  54.210  71.670  1.00  0.00           C
ATOM   2136  HB  ILE A 532      39.360  53.570  70.760  1.00  0.00           H
ATOM   2137  CG2 ILE A 532      38.570  53.480  72.780  1.00  0.00           C
ATOM   2138 HG21 ILE A 532      37.470  53.410  72.610  1.00  0.00           H
ATOM   2139 HG22 ILE A 532      38.970  52.450  72.950  1.00  0.00           H
ATOM   2140 HG23 ILE A 532      38.710  54.050  73.720  1.00  0.00           H
ATOM   2141  CG1 ILE A 532      38.660  55.490  71.060  1.00  0.00           C
ATOM   2142 HG11 ILE A 532      38.980  55.670  70.010  1.00  0.00           H
ATOM   2143 HG12 ILE A 532      37.560  55.340  70.980  1.00  0.00           H
ATOM   2144  CD  ILE A 532      38.770  56.700  71.920  1.00  0.00           C
ATOM   2145  HD1 ILE A 532      38.750  56.460  73.010  1.00  0.00           H
ATOM   2146  HD2 ILE A 532      39.770  57.160  71.760  1.00  0.00           H
ATOM   2147  HD3 ILE A 532      37.920  57.370  71.660  1.00  0.00           H
ATOM   2148  C   ILE A 532      41.350  53.350  72.850  1.00  0.00           C
ATOM   2149  O   ILE A 532      41.560  52.240  72.340  1.00  0.00           O
ATOM   2150  N   LYS A 533      41.650  53.550  74.100  1.00  0.00           N
ATOM   2151  HN  LYS A 533      41.550  54.410  74.600  1.00  0.00           H
ATOM   2152  CA  LYS A 533      42.010  52.480  75.080  1.00  0.00           C
ATOM   2153  HA  LYS A 533      42.810  51.900  74.650  1.00  0.00           H
ATOM   2154  CB  LYS A 533      42.480  53.030  76.450  1.00  0.00           C
ATOM   2155  HB1 LYS A 533      41.620  53.670  76.770  1.00  0.00           H
ATOM   2156  HB2 LYS A 533      42.690  52.260  77.220  1.00  0.00           H
ATOM   2157  CG  LYS A 533      43.750  53.870  76.440  1.00  0.00           C
ATOM   2158  HG1 LYS A 533      43.470  54.760  75.840  1.00  0.00           H
ATOM   2159  HG2 LYS A 533      43.910  54.210  77.490  1.00  0.00           H
ATOM   2160  CD  LYS A 533      44.920  53.120  75.880  1.00  0.00           C
ATOM   2161  HD1 LYS A 533      44.930  52.110  76.330  1.00  0.00           H
ATOM   2162  HD2 LYS A 533      44.800  52.880  74.800  1.00  0.00           H
ATOM   2163  CE  LYS A 533      46.300  53.770  76.160  1.00  0.00           C
ATOM   2164  HE1 LYS A 533      46.410  54.210  77.170  1.00  0.00           H
ATOM   2165  HE2 LYS A 533      47.130  53.050  75.970  1.00  0.00           H
ATOM   2166  NZ  LYS A 533      46.540  54.960  75.280  1.00  0.00           N
ATOM   2167  HZ1 LYS A 533      46.420  54.870  74.250  1.00  0.00           H
ATOM   2168  HZ2 LYS A 533      46.030  55.800  75.640  1.00  0.00           H
ATOM   2169  HZ3 LYS A 533      47.550  55.150  75.410  1.00  0.00           H
ATOM   2170  C   LYS A 533      41.000  51.420  75.360  1.00  0.00           C
ATOM   2171  O   LYS A 533      39.820  51.570  75.170  1.00  0.00           O
ATOM   2172  N   LYS A 534      41.410  50.190  75.640  1.00  0.00           N
ATOM   2173  HN  LYS A 534      42.400  50.060  75.590  1.00  0.00           H
ATOM   2174  CA  LYS A 534      40.540  49.190  76.290  1.00  0.00           C
ATOM   2175  HA  LYS A 534      39.540  49.290  75.890  1.00  0.00           H
ATOM   2176  CB  LYS A 534      40.950  47.660  75.960  1.00  0.00           C
ATOM   2177  HB1 LYS A 534      42.040  47.750  76.110  1.00  0.00           H
ATOM   2178  HB2 LYS A 534      40.560  46.890  76.670  1.00  0.00           H
ATOM   2179  CG  LYS A 534      40.720  47.250  74.490  1.00  0.00           C
ATOM   2180  HG1 LYS A 534      40.840  48.110  73.800  1.00  0.00           H
ATOM   2181  HG2 LYS A 534      41.460  46.490  74.160  1.00  0.00           H
ATOM   2182  CD  LYS A 534      39.310  46.620  74.250  1.00  0.00           C
ATOM   2183  HD1 LYS A 534      39.330  45.610  74.720  1.00  0.00           H
ATOM   2184  HD2 LYS A 534      38.570  47.310  74.690  1.00  0.00           H
ATOM   2185  CE  LYS A 534      39.180  46.390  72.740  1.00  0.00           C
ATOM   2186  HE1 LYS A 534      39.410  47.230  72.050  1.00  0.00           H
ATOM   2187  HE2 LYS A 534      39.850  45.530  72.510  1.00  0.00           H
ATOM   2188  NZ  LYS A 534      37.730  45.950  72.450  1.00  0.00           N
ATOM   2189  HZ1 LYS A 534      37.690  45.540  71.500  1.00  0.00           H
ATOM   2190  HZ2 LYS A 534      37.470  45.110  73.000  1.00  0.00           H
ATOM   2191  HZ3 LYS A 534      36.990  46.690  72.420  1.00  0.00           H
ATOM   2192  C   LYS A 534      40.510  49.460  77.760  1.00  0.00           C
ATOM   2193  O   LYS A 534      41.230  50.300  78.290  1.00  0.00           O
ATOM   2194  N   THR A 535      39.700  48.710  78.490  1.00  0.00           N
ATOM   2195  HN  THR A 535      39.090  48.040  78.070  1.00  0.00           H
ATOM   2196  CA  THR A 535      39.560  48.920  79.950  1.00  0.00           C
ATOM   2197  HA  THR A 535      40.520  49.160  80.370  1.00  0.00           H
ATOM   2198  CB  THR A 535      38.740  50.150  80.280  1.00  0.00           C
ATOM   2199  HB  THR A 535      39.110  51.050  79.750  1.00  0.00           H
ATOM   2200  OG1 THR A 535      38.810  50.400  81.680  1.00  0.00           O
ATOM   2201  HG1 THR A 535      38.900  51.350  81.780  1.00  0.00           H
ATOM   2202  CG2 THR A 535      37.310  50.120  79.780  1.00  0.00           C
ATOM   2203 HG21 THR A 535      36.750  51.050  80.040  1.00  0.00           H
ATOM   2204 HG22 THR A 535      37.130  50.000  78.690  1.00  0.00           H
ATOM   2205 HG23 THR A 535      36.640  49.420  80.320  1.00  0.00           H
ATOM   2206  C   THR A 535      39.100  47.590  80.570  1.00  0.00           C
ATOM   2207  O   THR A 535      38.520  46.680  79.970  1.00  0.00           O
ATOM   2208  N   ALA A 536      39.370  47.410  81.880  1.00  0.00           N
ATOM   2209  HN  ALA A 536      39.710  48.180  82.410  1.00  0.00           H
ATOM   2210  CA  ALA A 536      39.340  46.110  82.510  1.00  0.00           C
ATOM   2211  HA  ALA A 536      38.430  45.640  82.180  1.00  0.00           H
ATOM   2212  CB  ALA A 536      40.570  45.290  82.130  1.00  0.00           C
ATOM   2213  HB1 ALA A 536      40.510  44.250  82.500  1.00  0.00           H
ATOM   2214  HB2 ALA A 536      40.490  45.220  81.020  1.00  0.00           H
ATOM   2215  HB3 ALA A 536      41.560  45.770  82.310  1.00  0.00           H
ATOM   2216  C   ALA A 536      39.310  46.370  84.020  1.00  0.00           C
ATOM   2217  O   ALA A 536      39.540  47.520  84.460  1.00  0.00           O
ATOM   2218  N   GLU A 537      39.150  45.430  84.910  1.00  0.00           N
ATOM   2219  HN  GLU A 537      39.270  44.460  84.750  1.00  0.00           H
ATOM   2220  CA  GLU A 537      38.920  45.500  86.290  1.00  0.00           C
ATOM   2221  HA  GLU A 537      38.990  46.500  86.670  1.00  0.00           H
ATOM   2222  CB  GLU A 537      37.630  44.880  86.880  1.00  0.00           C
ATOM   2223  HB1 GLU A 537      36.760  45.190  86.250  1.00  0.00           H
ATOM   2224  HB2 GLU A 537      37.610  43.780  86.780  1.00  0.00           H
ATOM   2225  CG  GLU A 537      37.190  45.310  88.370  1.00  0.00           C
ATOM   2226  HG1 GLU A 537      37.960  44.790  88.980  1.00  0.00           H
ATOM   2227  HG2 GLU A 537      37.170  46.420  88.500  1.00  0.00           H
ATOM   2228  CD  GLU A 537      35.900  44.720  88.880  1.00  0.00           C
ATOM   2229  OE1 GLU A 537      35.940  43.530  89.210  1.00  0.00           O
ATOM   2230  OE2 GLU A 537      34.950  45.520  88.930  1.00  0.00           O
ATOM   2231  C   GLU A 537      40.100  44.830  86.930  1.00  0.00           C
ATOM   2232  O   GLU A 537      40.640  43.860  86.410  1.00  0.00           O
ATOM   2233  N   ASN A 538      40.570  45.400  88.110  1.00  0.00           N
ATOM   2234  HN  ASN A 538      40.170  46.260  88.400  1.00  0.00           H
ATOM   2235  CA  ASN A 538      41.700  44.820  88.890  1.00  0.00           C
ATOM   2236  HA  ASN A 538      42.490  44.690  88.160  1.00  0.00           H
ATOM   2237  CB  ASN A 538      42.190  45.830  90.010  1.00  0.00           C
ATOM   2238  HB1 ASN A 538      41.500  46.030  90.850  1.00  0.00           H
ATOM   2239  HB2 ASN A 538      43.120  45.400  90.450  1.00  0.00           H
ATOM   2240  CG  ASN A 538      42.440  47.220  89.400  1.00  0.00           C
ATOM   2241  OD1 ASN A 538      41.620  48.100  89.690  1.00  0.00           O
ATOM   2242  ND2 ASN A 538      43.540  47.360  88.610  1.00  0.00           N
ATOM   2243 HD21 ASN A 538      44.190  46.600  88.530  1.00  0.00           H
ATOM   2244 HD22 ASN A 538      43.680  48.190  88.080  1.00  0.00           H
ATOM   2245  C   ASN A 538      41.310  43.510  89.540  1.00  0.00           C
ATOM   2246  O   ASN A 538      40.140  43.200  89.730  1.00  0.00           O
ATOM   2247  N   ILE A 539      42.340  42.650  89.710  1.00  0.00           N
ATOM   2248  HN  ILE A 539      43.290  42.930  89.580  1.00  0.00           H
ATOM   2249  CA  ILE A 539      42.100  41.450  90.530  1.00  0.00           C
ATOM   2250  HA  ILE A 539      41.110  41.070  90.310  1.00  0.00           H
ATOM   2251  CB  ILE A 539      43.160  40.390  90.250  1.00  0.00           C
ATOM   2252  HB  ILE A 539      44.190  40.780  90.450  1.00  0.00           H
ATOM   2253  CG2 ILE A 539      42.960  39.090  91.120  1.00  0.00           C
ATOM   2254 HG21 ILE A 539      43.570  38.260  90.700  1.00  0.00           H
ATOM   2255 HG22 ILE A 539      43.290  39.270  92.170  1.00  0.00           H
ATOM   2256 HG23 ILE A 539      41.900  38.810  91.250  1.00  0.00           H
ATOM   2257  CG1 ILE A 539      43.080  40.050  88.730  1.00  0.00           C
ATOM   2258 HG11 ILE A 539      43.350  40.950  88.130  1.00  0.00           H
ATOM   2259 HG12 ILE A 539      43.980  39.410  88.580  1.00  0.00           H
ATOM   2260  CD  ILE A 539      41.780  39.320  88.280  1.00  0.00           C
ATOM   2261  HD1 ILE A 539      40.940  40.050  88.300  1.00  0.00           H
ATOM   2262  HD2 ILE A 539      41.760  39.120  87.190  1.00  0.00           H
ATOM   2263  HD3 ILE A 539      41.630  38.410  88.890  1.00  0.00           H
ATOM   2264  C   ILE A 539      42.110  41.800  92.020  1.00  0.00           C
ATOM   2265  O   ILE A 539      42.910  42.600  92.440  1.00  0.00           O
ATOM   2266  N   ASP A 540      41.180  41.190  92.770  1.00  0.00           N
ATOM   2267  HN  ASP A 540      40.450  40.660  92.340  1.00  0.00           H
ATOM   2268  CA  ASP A 540      41.160  41.150  94.210  1.00  0.00           C
ATOM   2269  HA  ASP A 540      42.110  41.460  94.620  1.00  0.00           H
ATOM   2270  CB  ASP A 540      40.220  42.270  94.780  1.00  0.00           C
ATOM   2271  HB1 ASP A 540      40.360  43.210  94.190  1.00  0.00           H
ATOM   2272  HB2 ASP A 540      39.240  41.820  94.490  1.00  0.00           H
ATOM   2273  CG  ASP A 540      40.140  42.530  96.330  1.00  0.00           C
ATOM   2274  OD1 ASP A 540      39.190  43.150  96.790  1.00  0.00           O
ATOM   2275  OD2 ASP A 540      41.050  42.030  97.000  1.00  0.00           O
ATOM   2276  C   ASP A 540      40.930  39.710  94.740  1.00  0.00           C
ATOM   2277  O   ASP A 540      40.250  38.830  94.200  1.00  0.00           O
ATOM   2278  N   GLU A 541      41.570  39.450  95.940  1.00  0.00           N
ATOM   2279  HN  GLU A 541      41.760  40.270  96.470  1.00  0.00           H
ATOM   2280  CA  GLU A 541      41.520  38.120  96.510  1.00  0.00           C
ATOM   2281  HA  GLU A 541      41.740  37.370  95.770  1.00  0.00           H
ATOM   2282  CB  GLU A 541      42.510  37.990  97.760  1.00  0.00           C
ATOM   2283  HB1 GLU A 541      42.480  36.900  97.990  1.00  0.00           H
ATOM   2284  HB2 GLU A 541      43.500  38.330  97.400  1.00  0.00           H
ATOM   2285  CG  GLU A 541      42.210  38.810  98.990  1.00  0.00           C
ATOM   2286  HG1 GLU A 541      41.820  39.790  98.650  1.00  0.00           H
ATOM   2287  HG2 GLU A 541      41.480  38.300  99.650  1.00  0.00           H
ATOM   2288  CD  GLU A 541      43.470  39.060  99.880  1.00  0.00           C
ATOM   2289  OE1 GLU A 541      43.290  39.810 100.870  1.00  0.00           O
ATOM   2290  OE2 GLU A 541      44.540  38.510  99.710  1.00  0.00           O
ATOM   2291  C   GLU A 541      40.130  37.570  96.920  1.00  0.00           C
ATOM   2292  O   GLU A 541      39.300  38.390  97.320  1.00  0.00           O
ATOM   2293  N   ALA A 542      39.880  36.230  96.870  1.00  0.00           N
ATOM   2294  HN  ALA A 542      40.590  35.670  96.450  1.00  0.00           H
ATOM   2295  CA  ALA A 542      38.630  35.630  97.310  1.00  0.00           C
ATOM   2296  HA  ALA A 542      37.820  36.100  96.780  1.00  0.00           H
ATOM   2297  CB  ALA A 542      38.730  34.200  96.880  1.00  0.00           C
ATOM   2298  HB1 ALA A 542      39.280  33.510  97.560  1.00  0.00           H
ATOM   2299  HB2 ALA A 542      37.710  33.780  96.980  1.00  0.00           H
ATOM   2300  HB3 ALA A 542      39.020  34.110  95.810  1.00  0.00           H
ATOM   2301  C   ALA A 542      38.370  35.720  98.770  1.00  0.00           C
ATOM   2302  O   ALA A 542      37.220  35.680  99.170  1.00  0.00           O
ATOM   2303  N   ALA A 543      39.450  35.930  99.620  1.00  0.00           N
ATOM   2304  HN  ALA A 543      40.380  36.100  99.310  1.00  0.00           H
ATOM   2305  CA  ALA A 543      39.310  35.860 101.120  1.00  0.00           C
ATOM   2306  HA  ALA A 543      38.760  34.960 101.330  1.00  0.00           H
ATOM   2307  CB  ALA A 543      40.730  35.600 101.810  1.00  0.00           C
ATOM   2308  HB1 ALA A 543      40.750  35.560 102.920  1.00  0.00           H
ATOM   2309  HB2 ALA A 543      41.280  34.740 101.360  1.00  0.00           H
ATOM   2310  HB3 ALA A 543      41.350  36.520 101.690  1.00  0.00           H
ATOM   2311  C   ALA A 543      38.710  37.030 101.840  1.00  0.00           C
ATOM   2312  O   ALA A 543      38.450  37.060 103.060  1.00  0.00           O
ATOM   2313  N   LYS A 544      38.400  38.110 101.050  1.00  0.00           N
ATOM   2314  HN  LYS A 544      38.810  38.080 100.140  1.00  0.00           H
ATOM   2315  CA  LYS A 544      37.560  39.250 101.390  1.00  0.00           C
ATOM   2316  HA  LYS A 544      38.010  39.840 102.180  1.00  0.00           H
ATOM   2317  CB  LYS A 544      37.500  40.340 100.210  1.00  0.00           C
ATOM   2318  HB1 LYS A 544      37.170  39.820  99.290  1.00  0.00           H
ATOM   2319  HB2 LYS A 544      36.810  41.170 100.490  1.00  0.00           H
ATOM   2320  CG  LYS A 544      38.910  40.830  99.780  1.00  0.00           C
ATOM   2321  HG1 LYS A 544      39.570  39.960  99.620  1.00  0.00           H
ATOM   2322  HG2 LYS A 544      38.880  41.370  98.800  1.00  0.00           H
ATOM   2323  CD  LYS A 544      39.520  41.710 100.870  1.00  0.00           C
ATOM   2324  HD1 LYS A 544      38.860  42.530 101.240  1.00  0.00           H
ATOM   2325  HD2 LYS A 544      39.740  41.120 101.780  1.00  0.00           H
ATOM   2326  CE  LYS A 544      40.910  42.200 100.510  1.00  0.00           C
ATOM   2327  HE1 LYS A 544      41.360  42.790 101.340  1.00  0.00           H
ATOM   2328  HE2 LYS A 544      41.530  41.320 100.220  1.00  0.00           H
ATOM   2329  NZ  LYS A 544      40.770  43.050  99.340  1.00  0.00           N
ATOM   2330  HZ1 LYS A 544      40.010  43.750  99.230  1.00  0.00           H
ATOM   2331  HZ2 LYS A 544      41.670  43.570  99.390  1.00  0.00           H
ATOM   2332  HZ3 LYS A 544      40.830  42.480  98.480  1.00  0.00           H
ATOM   2333  C   LYS A 544      36.120  38.790 101.810  1.00  0.00           C
ATOM   2334  O   LYS A 544      35.600  39.250 102.840  1.00  0.00           O
ATOM   2335  N   GLU A 545      35.580  37.860 101.010  1.00  0.00           N
ATOM   2336  HN  GLU A 545      36.020  37.560 100.170  1.00  0.00           H
ATOM   2337  CA  GLU A 545      34.350  37.100 101.250  1.00  0.00           C
ATOM   2338  HA  GLU A 545      33.580  37.750 100.880  1.00  0.00           H
ATOM   2339  CB  GLU A 545      34.270  35.840 100.340  1.00  0.00           C
ATOM   2340  HB1 GLU A 545      35.140  35.230 100.680  1.00  0.00           H
ATOM   2341  HB2 GLU A 545      33.350  35.240 100.450  1.00  0.00           H
ATOM   2342  CG  GLU A 545      34.290  36.130  98.800  1.00  0.00           C
ATOM   2343  HG1 GLU A 545      33.320  36.680  98.680  1.00  0.00           H
ATOM   2344  HG2 GLU A 545      35.160  36.640  98.340  1.00  0.00           H
ATOM   2345  CD  GLU A 545      34.130  34.870  97.980  1.00  0.00           C
ATOM   2346  OE1 GLU A 545      33.720  34.960  96.800  1.00  0.00           O
ATOM   2347  OE2 GLU A 545      34.360  33.780  98.470  1.00  0.00           O
ATOM   2348  C   GLU A 545      33.830  36.620 102.630  1.00  0.00           C
ATOM   2349  O   GLU A 545      34.560  36.010 103.440  1.00  0.00           O
ATOM   2350  N   LEU A 546      32.490  36.730 102.870  1.00  0.00           N
ATOM   2351  HN  LEU A 546      31.880  37.080 102.170  1.00  0.00           H
ATOM   2352  CA  LEU A 546      32.030  36.590 104.200  1.00  0.00           C
ATOM   2353  HA  LEU A 546      32.840  36.670 104.910  1.00  0.00           H
ATOM   2354  CB  LEU A 546      31.000  37.760 104.610  1.00  0.00           C
ATOM   2355  HB1 LEU A 546      30.100  37.760 103.960  1.00  0.00           H
ATOM   2356  HB2 LEU A 546      30.650  37.540 105.640  1.00  0.00           H
ATOM   2357  CG  LEU A 546      31.650  39.210 104.730  1.00  0.00           C
ATOM   2358  HG  LEU A 546      32.690  38.940 105.010  1.00  0.00           H
ATOM   2359  CD1 LEU A 546      31.500  39.860 103.290  1.00  0.00           C
ATOM   2360 HD11 LEU A 546      32.050  39.280 102.530  1.00  0.00           H
ATOM   2361 HD12 LEU A 546      30.410  39.960 103.070  1.00  0.00           H
ATOM   2362 HD13 LEU A 546      31.920  40.890 103.310  1.00  0.00           H
ATOM   2363  CD2 LEU A 546      30.990  40.170 105.790  1.00  0.00           C
ATOM   2364 HD21 LEU A 546      31.100  39.590 106.730  1.00  0.00           H
ATOM   2365 HD22 LEU A 546      31.610  41.080 105.870  1.00  0.00           H
ATOM   2366 HD23 LEU A 546      29.910  40.330 105.570  1.00  0.00           H
ATOM   2367  C   LEU A 546      31.320  35.230 104.410  1.00  0.00           C
ATOM   2368  OT1 LEU A 546      31.560  34.460 105.360  1.00  0.00           O
ATOM   2369  OT2 LEU A 546      30.460  34.910 103.540  1.00  0.00           O
ATOM   2370  N   PHE B   1      86.890  65.220  59.590  1.00  0.00           N
ATOM   2371  H1  PHE B   1      86.920  65.980  60.300  1.00  0.00           H
ATOM   2372  H2  PHE B   1      87.790  64.700  59.550  1.00  0.00           H
ATOM   2373  H3  PHE B   1      86.660  65.690  58.690  1.00  0.00           H
ATOM   2374  CA  PHE B   1      85.810  64.310  60.040  1.00  0.00           C
ATOM   2375  HA  PHE B   1      85.650  63.480  59.370  1.00  0.00           H
ATOM   2376  CB  PHE B   1      86.410  63.760  61.440  1.00  0.00           C
ATOM   2377  HB1 PHE B   1      87.170  62.990  61.210  1.00  0.00           H
ATOM   2378  HB2 PHE B   1      86.900  64.540  62.060  1.00  0.00           H
ATOM   2379  CG  PHE B   1      85.270  63.360  62.310  1.00  0.00           C
ATOM   2380  CD1 PHE B   1      84.660  64.250  63.200  1.00  0.00           C
ATOM   2381  HD1 PHE B   1      85.090  65.240  63.280  1.00  0.00           H
ATOM   2382  CE1 PHE B   1      83.650  63.800  64.050  1.00  0.00           C
ATOM   2383  HE1 PHE B   1      83.120  64.530  64.630  1.00  0.00           H
ATOM   2384  CZ  PHE B   1      83.080  62.490  63.950  1.00  0.00           C
ATOM   2385  HZ  PHE B   1      82.290  62.080  64.560  1.00  0.00           H
ATOM   2386  CD2 PHE B   1      84.920  62.000  62.340  1.00  0.00           C
ATOM   2387  HD2 PHE B   1      85.230  61.210  61.670  1.00  0.00           H
ATOM   2388  CE2 PHE B   1      83.830  61.580  63.190  1.00  0.00           C
ATOM   2389  HE2 PHE B   1      83.580  60.530  63.190  1.00  0.00           H
ATOM   2390  C   PHE B   1      84.440  65.040  59.970  1.00  0.00           C
ATOM   2391  O   PHE B   1      84.340  66.250  60.090  1.00  0.00           O
ATOM   2392  N   LEU B   2      83.350  64.280  59.760  1.00  0.00           N
ATOM   2393  HN  LEU B   2      83.470  63.340  59.430  1.00  0.00           H
ATOM   2394  CA  LEU B   2      82.020  64.830  59.650  1.00  0.00           C
ATOM   2395  HA  LEU B   2      81.890  65.570  60.430  1.00  0.00           H
ATOM   2396  CB  LEU B   2      81.750  65.510  58.230  1.00  0.00           C
ATOM   2397  HB1 LEU B   2      80.750  65.970  58.120  1.00  0.00           H
ATOM   2398  HB2 LEU B   2      82.440  66.380  58.170  1.00  0.00           H
ATOM   2399  CG  LEU B   2      81.780  64.530  57.000  1.00  0.00           C
ATOM   2400  HG  LEU B   2      81.360  63.500  57.120  1.00  0.00           H
ATOM   2401  CD1 LEU B   2      80.980  65.220  55.830  1.00  0.00           C
ATOM   2402 HD11 LEU B   2      79.950  65.350  56.240  1.00  0.00           H
ATOM   2403 HD12 LEU B   2      81.340  66.230  55.540  1.00  0.00           H
ATOM   2404 HD13 LEU B   2      80.920  64.530  54.960  1.00  0.00           H
ATOM   2405  CD2 LEU B   2      83.260  64.310  56.440  1.00  0.00           C
ATOM   2406 HD21 LEU B   2      83.230  63.590  55.590  1.00  0.00           H
ATOM   2407 HD22 LEU B   2      83.680  65.290  56.140  1.00  0.00           H
ATOM   2408 HD23 LEU B   2      83.920  63.820  57.190  1.00  0.00           H
ATOM   2409  C   LEU B   2      80.960  63.810  59.870  1.00  0.00           C
ATOM   2410  O   LEU B   2      79.730  64.090  59.780  1.00  0.00           O
ATOM   2411  N   ALA B   3      81.340  62.590  60.260  1.00  0.00           N
ATOM   2412  HN  ALA B   3      82.320  62.480  60.370  1.00  0.00           H
ATOM   2413  CA  ALA B   3      80.470  61.480  60.410  1.00  0.00           C
ATOM   2414  HA  ALA B   3      79.810  61.390  59.570  1.00  0.00           H
ATOM   2415  CB  ALA B   3      81.250  60.170  60.370  1.00  0.00           C
ATOM   2416  HB1 ALA B   3      82.010  60.110  61.180  1.00  0.00           H
ATOM   2417  HB2 ALA B   3      80.620  59.270  60.550  1.00  0.00           H
ATOM   2418  HB3 ALA B   3      81.840  60.200  59.430  1.00  0.00           H
ATOM   2419  C   ALA B   3      79.540  61.660  61.640  1.00  0.00           C
ATOM   2420  O   ALA B   3      79.970  62.060  62.700  1.00  0.00           O
ATOM   2421  N   THR B   4      78.180  61.400  61.500  1.00  0.00           N
ATOM   2422  HN  THR B   4      77.840  61.090  60.620  1.00  0.00           H
ATOM   2423  CA  THR B   4      77.120  61.590  62.500  1.00  0.00           C
ATOM   2424  HA  THR B   4      77.450  62.390  63.150  1.00  0.00           H
ATOM   2425  CB  THR B   4      75.800  61.940  61.820  1.00  0.00           C
ATOM   2426  HB  THR B   4      76.020  62.660  61.000  1.00  0.00           H
ATOM   2427  OG1 THR B   4      74.990  62.770  62.630  1.00  0.00           O
ATOM   2428  HG1 THR B   4      75.290  63.680  62.500  1.00  0.00           H
ATOM   2429  CG2 THR B   4      74.990  60.800  61.380  1.00  0.00           C
ATOM   2430 HG21 THR B   4      75.660  60.020  60.970  1.00  0.00           H
ATOM   2431 HG22 THR B   4      74.200  60.550  62.120  1.00  0.00           H
ATOM   2432 HG23 THR B   4      74.380  61.160  60.520  1.00  0.00           H
ATOM   2433  C   THR B   4      76.980  60.230  63.270  1.00  0.00           C
ATOM   2434  O   THR B   4      77.560  59.160  63.020  1.00  0.00           O
ATOM   2435  N   THR B   5      76.250  60.180  64.400  1.00  0.00           N
ATOM   2436  HN  THR B   5      76.030  61.080  64.790  1.00  0.00           H
ATOM   2437  CA  THR B   5      76.150  59.010  65.320  1.00  0.00           C
ATOM   2438  HA  THR B   5      77.150  58.750  65.650  1.00  0.00           H
ATOM   2439  CB  THR B   5      75.230  59.340  66.440  1.00  0.00           C
ATOM   2440  HB  THR B   5      74.220  59.720  66.150  1.00  0.00           H
ATOM   2441  OG1 THR B   5      75.920  60.320  67.230  1.00  0.00           O
ATOM   2442  HG1 THR B   5      75.620  61.140  66.830  1.00  0.00           H
ATOM   2443  CG2 THR B   5      74.910  58.240  67.430  1.00  0.00           C
ATOM   2444 HG21 THR B   5      74.260  58.640  68.250  1.00  0.00           H
ATOM   2445 HG22 THR B   5      74.560  57.370  66.840  1.00  0.00           H
ATOM   2446 HG23 THR B   5      75.870  57.950  67.900  1.00  0.00           H
ATOM   2447  C   THR B   5      75.540  57.830  64.580  1.00  0.00           C
ATOM   2448  O   THR B   5      75.870  56.690  64.810  1.00  0.00           O
ATOM   2449  N   LEU B   6      74.580  58.030  63.700  1.00  0.00           N
ATOM   2450  HN  LEU B   6      74.060  58.880  63.750  1.00  0.00           H
ATOM   2451  CA  LEU B   6      73.830  56.980  62.960  1.00  0.00           C
ATOM   2452  HA  LEU B   6      73.500  56.230  63.660  1.00  0.00           H
ATOM   2453  CB  LEU B   6      72.630  57.620  62.190  1.00  0.00           C
ATOM   2454  HB1 LEU B   6      72.040  58.170  62.950  1.00  0.00           H
ATOM   2455  HB2 LEU B   6      72.930  58.410  61.480  1.00  0.00           H
ATOM   2456  CG  LEU B   6      71.660  56.680  61.380  1.00  0.00           C
ATOM   2457  HG  LEU B   6      72.260  56.210  60.570  1.00  0.00           H
ATOM   2458  CD1 LEU B   6      71.170  55.500  62.240  1.00  0.00           C
ATOM   2459 HD11 LEU B   6      72.010  54.820  62.540  1.00  0.00           H
ATOM   2460 HD12 LEU B   6      70.820  55.940  63.200  1.00  0.00           H
ATOM   2461 HD13 LEU B   6      70.480  54.920  61.600  1.00  0.00           H
ATOM   2462  CD2 LEU B   6      70.470  57.410  60.720  1.00  0.00           C
ATOM   2463 HD21 LEU B   6      69.910  56.570  60.280  1.00  0.00           H
ATOM   2464 HD22 LEU B   6      69.850  57.960  61.460  1.00  0.00           H
ATOM   2465 HD23 LEU B   6      70.750  58.140  59.920  1.00  0.00           H
ATOM   2466  C   LEU B   6      74.720  56.260  61.930  1.00  0.00           C
ATOM   2467  O   LEU B   6      74.540  55.050  61.700  1.00  0.00           O
ATOM   2468  N   GLU B   7      75.750  56.910  61.430  1.00  0.00           N
ATOM   2469  HN  GLU B   7      75.910  57.860  61.680  1.00  0.00           H
ATOM   2470  CA  GLU B   7      76.760  56.250  60.610  1.00  0.00           C
ATOM   2471  HA  GLU B   7      76.310  55.820  59.730  1.00  0.00           H
ATOM   2472  CB  GLU B   7      77.640  57.350  59.980  1.00  0.00           C
ATOM   2473  HB1 GLU B   7      78.190  57.970  60.720  1.00  0.00           H
ATOM   2474  HB2 GLU B   7      78.480  56.940  59.370  1.00  0.00           H
ATOM   2475  CG  GLU B   7      76.890  58.260  58.880  1.00  0.00           C
ATOM   2476  HG1 GLU B   7      76.630  57.530  58.080  1.00  0.00           H
ATOM   2477  HG2 GLU B   7      76.070  58.850  59.330  1.00  0.00           H
ATOM   2478  CD  GLU B   7      77.680  59.400  58.280  1.00  0.00           C
ATOM   2479  OE1 GLU B   7      78.520  59.150  57.310  1.00  0.00           O
ATOM   2480  OE2 GLU B   7      77.480  60.600  58.720  1.00  0.00           O
ATOM   2481  C   GLU B   7      77.640  55.290  61.330  1.00  0.00           C
ATOM   2482  O   GLU B   7      77.910  54.200  60.920  1.00  0.00           O
ATOM   2483  N   ARG B   8      78.030  55.790  62.530  1.00  0.00           N
ATOM   2484  HN  ARG B   8      77.560  56.660  62.650  1.00  0.00           H
ATOM   2485  CA  ARG B   8      78.800  55.140  63.590  1.00  0.00           C
ATOM   2486  HA  ARG B   8      79.620  54.710  63.020  1.00  0.00           H
ATOM   2487  CB  ARG B   8      79.320  56.230  64.560  1.00  0.00           C
ATOM   2488  HB1 ARG B   8      79.740  57.030  63.900  1.00  0.00           H
ATOM   2489  HB2 ARG B   8      78.390  56.590  65.040  1.00  0.00           H
ATOM   2490  CG  ARG B   8      80.320  55.750  65.610  1.00  0.00           C
ATOM   2491  HG1 ARG B   8      80.490  56.490  66.420  1.00  0.00           H
ATOM   2492  HG2 ARG B   8      79.860  54.870  66.120  1.00  0.00           H
ATOM   2493  CD  ARG B   8      81.660  55.160  65.050  1.00  0.00           C
ATOM   2494  HD1 ARG B   8      81.530  54.280  64.390  1.00  0.00           H
ATOM   2495  HD2 ARG B   8      82.080  55.980  64.440  1.00  0.00           H
ATOM   2496  NE  ARG B   8      82.510  54.740  66.210  1.00  0.00           N
ATOM   2497  HE  ARG B   8      82.370  54.890  67.190  1.00  0.00           H
ATOM   2498  CZ  ARG B   8      83.540  53.960  66.080  1.00  0.00           C
ATOM   2499  NH1 ARG B   8      84.100  53.470  64.990  1.00  0.00           N
ATOM   2500 HH11 ARG B   8      83.680  53.760  64.130  1.00  0.00           H
ATOM   2501 HH12 ARG B   8      84.630  52.620  64.980  1.00  0.00           H
ATOM   2502  NH2 ARG B   8      84.110  53.580  67.190  1.00  0.00           N
ATOM   2503 HH21 ARG B   8      83.740  54.150  67.920  1.00  0.00           H
ATOM   2504 HH22 ARG B   8      85.040  53.210  67.190  1.00  0.00           H
ATOM   2505  C   ARG B   8      78.150  53.960  64.300  1.00  0.00           C
ATOM   2506  O   ARG B   8      78.840  53.010  64.470  1.00  0.00           O
ATOM   2507  N   ILE B   9      76.890  54.020  64.780  1.00  0.00           N
ATOM   2508  HN  ILE B   9      76.320  54.810  64.560  1.00  0.00           H
ATOM   2509  CA  ILE B   9      76.160  52.970  65.380  1.00  0.00           C
ATOM   2510  HA  ILE B   9      76.600  52.030  65.070  1.00  0.00           H
ATOM   2511  CB  ILE B   9      76.170  53.120  66.940  1.00  0.00           C
ATOM   2512  HB  ILE B   9      75.460  52.440  67.460  1.00  0.00           H
ATOM   2513  CG2 ILE B   9      77.550  52.690  67.550  1.00  0.00           C
ATOM   2514 HG21 ILE B   9      78.320  53.410  67.210  1.00  0.00           H
ATOM   2515 HG22 ILE B   9      77.530  52.700  68.660  1.00  0.00           H
ATOM   2516 HG23 ILE B   9      77.830  51.650  67.260  1.00  0.00           H
ATOM   2517  CG1 ILE B   9      75.800  54.580  67.410  1.00  0.00           C
ATOM   2518 HG11 ILE B   9      76.620  55.270  67.120  1.00  0.00           H
ATOM   2519 HG12 ILE B   9      74.960  55.040  66.860  1.00  0.00           H
ATOM   2520  CD  ILE B   9      75.620  54.930  68.930  1.00  0.00           C
ATOM   2521  HD1 ILE B   9      75.110  55.920  68.960  1.00  0.00           H
ATOM   2522  HD2 ILE B   9      74.970  54.110  69.300  1.00  0.00           H
ATOM   2523  HD3 ILE B   9      76.580  54.950  69.490  1.00  0.00           H
ATOM   2524  C   ILE B   9      74.740  52.930  64.900  1.00  0.00           C
ATOM   2525  O   ILE B   9      74.120  53.850  64.460  1.00  0.00           O
ATOM   2526  N   GLU B  10      74.280  51.650  64.890  1.00  0.00           N
ATOM   2527  HN  GLU B  10      74.940  50.940  65.110  1.00  0.00           H
ATOM   2528  CA  GLU B  10      72.970  51.280  64.520  1.00  0.00           C
ATOM   2529  HA  GLU B  10      72.740  51.920  63.670  1.00  0.00           H
ATOM   2530  CB  GLU B  10      72.790  49.830  63.950  1.00  0.00           C
ATOM   2531  HB1 GLU B  10      73.260  49.240  64.770  1.00  0.00           H
ATOM   2532  HB2 GLU B  10      71.700  49.590  63.900  1.00  0.00           H
ATOM   2533  CG  GLU B  10      73.540  49.620  62.620  1.00  0.00           C
ATOM   2534  HG1 GLU B  10      74.530  50.070  62.860  1.00  0.00           H
ATOM   2535  HG2 GLU B  10      73.750  48.570  62.320  1.00  0.00           H
ATOM   2536  CD  GLU B  10      72.870  50.330  61.450  1.00  0.00           C
ATOM   2537  OE1 GLU B  10      73.590  50.870  60.570  1.00  0.00           O
ATOM   2538  OE2 GLU B  10      71.670  50.070  61.180  1.00  0.00           O
ATOM   2539  C   GLU B  10      71.900  51.630  65.600  1.00  0.00           C
ATOM   2540  O   GLU B  10      72.180  51.730  66.790  1.00  0.00           O
ATOM   2541  N   LYS B  11      70.610  51.740  65.260  1.00  0.00           N
ATOM   2542  HN  LYS B  11      70.360  51.660  64.290  1.00  0.00           H
ATOM   2543  CA  LYS B  11      69.560  52.050  66.100  1.00  0.00           C
ATOM   2544  HA  LYS B  11      69.980  52.580  66.940  1.00  0.00           H
ATOM   2545  CB  LYS B  11      68.560  53.090  65.440  1.00  0.00           C
ATOM   2546  HB1 LYS B  11      68.370  52.630  64.450  1.00  0.00           H
ATOM   2547  HB2 LYS B  11      67.570  53.020  65.940  1.00  0.00           H
ATOM   2548  CG  LYS B  11      69.060  54.510  65.240  1.00  0.00           C
ATOM   2549  HG1 LYS B  11      69.270  54.870  66.270  1.00  0.00           H
ATOM   2550  HG2 LYS B  11      70.050  54.490  64.720  1.00  0.00           H
ATOM   2551  CD  LYS B  11      68.100  55.520  64.660  1.00  0.00           C
ATOM   2552  HD1 LYS B  11      67.380  55.810  65.450  1.00  0.00           H
ATOM   2553  HD2 LYS B  11      68.660  56.460  64.450  1.00  0.00           H
ATOM   2554  CE  LYS B  11      67.450  55.130  63.350  1.00  0.00           C
ATOM   2555  HE1 LYS B  11      68.180  54.720  62.620  1.00  0.00           H
ATOM   2556  HE2 LYS B  11      66.670  54.390  63.640  1.00  0.00           H
ATOM   2557  NZ  LYS B  11      66.730  56.330  62.880  1.00  0.00           N
ATOM   2558  HZ1 LYS B  11      65.910  56.690  63.410  1.00  0.00           H
ATOM   2559  HZ2 LYS B  11      67.260  57.220  62.760  1.00  0.00           H
ATOM   2560  HZ3 LYS B  11      66.470  56.060  61.900  1.00  0.00           H
ATOM   2561  C   LYS B  11      68.820  50.890  66.690  1.00  0.00           C
ATOM   2562  O   LYS B  11      68.910  49.830  66.130  1.00  0.00           O
ATOM   2563  N   ASN B  12      68.150  51.070  67.880  1.00  0.00           N
ATOM   2564  HN  ASN B  12      68.030  51.990  68.270  1.00  0.00           H
ATOM   2565  CA  ASN B  12      67.550  49.920  68.510  1.00  0.00           C
ATOM   2566  HA  ASN B  12      67.670  49.040  67.890  1.00  0.00           H
ATOM   2567  CB  ASN B  12      68.130  49.660  69.970  1.00  0.00           C
ATOM   2568  HB1 ASN B  12      67.950  50.640  70.460  1.00  0.00           H
ATOM   2569  HB2 ASN B  12      67.600  48.870  70.540  1.00  0.00           H
ATOM   2570  CG  ASN B  12      69.540  49.270  69.970  1.00  0.00           C
ATOM   2571  OD1 ASN B  12      70.160  49.010  68.960  1.00  0.00           O
ATOM   2572  ND2 ASN B  12      70.090  49.350  71.190  1.00  0.00           N
ATOM   2573 HD21 ASN B  12      69.440  49.540  71.920  1.00  0.00           H
ATOM   2574 HD22 ASN B  12      71.070  49.250  71.390  1.00  0.00           H
ATOM   2575  C   ASN B  12      66.070  50.190  68.720  1.00  0.00           C
ATOM   2576  O   ASN B  12      65.670  51.290  69.120  1.00  0.00           O
ATOM   2577  N   PHE B  13      65.200  49.120  68.490  1.00  0.00           N
ATOM   2578  HN  PHE B  13      65.520  48.180  68.400  1.00  0.00           H
ATOM   2579  CA  PHE B  13      63.770  49.350  68.190  1.00  0.00           C
ATOM   2580  HA  PHE B  13      63.480  50.390  68.140  1.00  0.00           H
ATOM   2581  CB  PHE B  13      63.480  48.800  66.820  1.00  0.00           C
ATOM   2582  HB1 PHE B  13      63.710  47.720  66.750  1.00  0.00           H
ATOM   2583  HB2 PHE B  13      62.410  48.890  66.540  1.00  0.00           H
ATOM   2584  CG  PHE B  13      64.340  49.530  65.790  1.00  0.00           C
ATOM   2585  CD1 PHE B  13      65.530  49.040  65.250  1.00  0.00           C
ATOM   2586  HD1 PHE B  13      66.030  48.160  65.630  1.00  0.00           H
ATOM   2587  CE1 PHE B  13      66.210  49.760  64.290  1.00  0.00           C
ATOM   2588  HE1 PHE B  13      67.140  49.350  63.910  1.00  0.00           H
ATOM   2589  CZ  PHE B  13      65.710  50.970  63.830  1.00  0.00           C
ATOM   2590  HZ  PHE B  13      66.270  51.580  63.130  1.00  0.00           H
ATOM   2591  CD2 PHE B  13      63.840  50.750  65.400  1.00  0.00           C
ATOM   2592  HD2 PHE B  13      62.970  51.100  65.940  1.00  0.00           H
ATOM   2593  CE2 PHE B  13      64.550  51.480  64.430  1.00  0.00           C
ATOM   2594  HE2 PHE B  13      64.090  52.380  64.070  1.00  0.00           H
ATOM   2595  C   PHE B  13      62.950  48.630  69.280  1.00  0.00           C
ATOM   2596  O   PHE B  13      63.320  47.480  69.630  1.00  0.00           O
ATOM   2597  N   VAL B  14      61.870  49.230  69.880  1.00  0.00           N
ATOM   2598  HN  VAL B  14      61.640  50.110  69.470  1.00  0.00           H
ATOM   2599  CA  VAL B  14      60.880  48.560  70.660  1.00  0.00           C
ATOM   2600  HA  VAL B  14      60.920  47.540  70.320  1.00  0.00           H
ATOM   2601  CB  VAL B  14      60.920  48.710  72.180  1.00  0.00           C
ATOM   2602  HB  VAL B  14      61.950  48.470  72.520  1.00  0.00           H
ATOM   2603  CG1 VAL B  14      60.550  50.160  72.630  1.00  0.00           C
ATOM   2604 HG11 VAL B  14      60.900  50.320  73.670  1.00  0.00           H
ATOM   2605 HG12 VAL B  14      60.990  51.010  72.060  1.00  0.00           H
ATOM   2606 HG13 VAL B  14      59.440  50.250  72.660  1.00  0.00           H
ATOM   2607  CG2 VAL B  14      59.960  47.750  72.860  1.00  0.00           C
ATOM   2608 HG21 VAL B  14      58.920  48.100  72.710  1.00  0.00           H
ATOM   2609 HG22 VAL B  14      59.910  46.790  72.310  1.00  0.00           H
ATOM   2610 HG23 VAL B  14      60.040  47.660  73.970  1.00  0.00           H
ATOM   2611  C   VAL B  14      59.570  49.030  70.120  1.00  0.00           C
ATOM   2612  O   VAL B  14      59.450  50.180  69.770  1.00  0.00           O
ATOM   2613  N   ILE B  15      58.560  48.150  69.950  1.00  0.00           N
ATOM   2614  HN  ILE B  15      58.620  47.170  70.170  1.00  0.00           H
ATOM   2615  CA  ILE B  15      57.280  48.540  69.350  1.00  0.00           C
ATOM   2616  HA  ILE B  15      57.300  49.600  69.140  1.00  0.00           H
ATOM   2617  CB  ILE B  15      56.970  47.780  68.050  1.00  0.00           C
ATOM   2618  HB  ILE B  15      56.880  46.700  68.320  1.00  0.00           H
ATOM   2619  CG2 ILE B  15      55.530  48.140  67.630  1.00  0.00           C
ATOM   2620 HG21 ILE B  15      55.540  49.210  67.360  1.00  0.00           H
ATOM   2621 HG22 ILE B  15      55.140  47.520  66.790  1.00  0.00           H
ATOM   2622 HG23 ILE B  15      54.820  47.930  68.460  1.00  0.00           H
ATOM   2623  CG1 ILE B  15      58.040  48.090  67.030  1.00  0.00           C
ATOM   2624 HG11 ILE B  15      58.000  49.140  66.680  1.00  0.00           H
ATOM   2625 HG12 ILE B  15      59.070  47.830  67.370  1.00  0.00           H
ATOM   2626  CD  ILE B  15      57.760  47.380  65.680  1.00  0.00           C
ATOM   2627  HD1 ILE B  15      57.140  46.470  65.830  1.00  0.00           H
ATOM   2628  HD2 ILE B  15      57.170  48.070  65.030  1.00  0.00           H
ATOM   2629  HD3 ILE B  15      58.700  47.120  65.140  1.00  0.00           H
ATOM   2630  C   ILE B  15      56.340  48.340  70.500  1.00  0.00           C
ATOM   2631  O   ILE B  15      56.300  47.300  71.140  1.00  0.00           O
ATOM   2632  N   THR B  16      55.540  49.330  70.860  1.00  0.00           N
ATOM   2633  HN  THR B  16      55.510  50.160  70.300  1.00  0.00           H
ATOM   2634  CA  THR B  16      54.600  49.280  72.050  1.00  0.00           C
ATOM   2635  HA  THR B  16      54.600  48.270  72.440  1.00  0.00           H
ATOM   2636  CB  THR B  16      55.080  50.220  73.100  1.00  0.00           C
ATOM   2637  HB  THR B  16      56.180  50.110  73.220  1.00  0.00           H
ATOM   2638  OG1 THR B  16      54.450  50.080  74.380  1.00  0.00           O
ATOM   2639  HG1 THR B  16      55.070  49.550  74.880  1.00  0.00           H
ATOM   2640  CG2 THR B  16      54.920  51.640  72.690  1.00  0.00           C
ATOM   2641 HG21 THR B  16      55.610  51.840  71.850  1.00  0.00           H
ATOM   2642 HG22 THR B  16      53.850  51.900  72.560  1.00  0.00           H
ATOM   2643 HG23 THR B  16      55.230  52.290  73.530  1.00  0.00           H
ATOM   2644  C   THR B  16      53.210  49.600  71.520  1.00  0.00           C
ATOM   2645  O   THR B  16      53.100  50.120  70.400  1.00  0.00           O
ATOM   2646  N   ASP B  17      52.060  49.330  72.260  1.00  0.00           N
ATOM   2647  HN  ASP B  17      52.220  48.840  73.120  1.00  0.00           H
ATOM   2648  CA  ASP B  17      50.670  49.430  71.770  1.00  0.00           C
ATOM   2649  HA  ASP B  17      50.560  49.730  70.740  1.00  0.00           H
ATOM   2650  CB  ASP B  17      49.940  48.060  71.780  1.00  0.00           C
ATOM   2651  HB1 ASP B  17      50.510  47.440  71.060  1.00  0.00           H
ATOM   2652  HB2 ASP B  17      50.090  47.540  72.750  1.00  0.00           H
ATOM   2653  CG  ASP B  17      48.490  48.060  71.330  1.00  0.00           C
ATOM   2654  OD1 ASP B  17      47.980  49.120  71.080  1.00  0.00           O
ATOM   2655  OD2 ASP B  17      47.870  46.980  71.090  1.00  0.00           O
ATOM   2656  C   ASP B  17      49.860  50.520  72.560  1.00  0.00           C
ATOM   2657  O   ASP B  17      49.550  50.390  73.710  1.00  0.00           O
ATOM   2658  N   PRO B  18      49.530  51.670  71.890  1.00  0.00           N
ATOM   2659  CD  PRO B  18      49.510  51.830  70.430  1.00  0.00           C
ATOM   2660  HD1 PRO B  18      49.170  50.900  69.930  1.00  0.00           H
ATOM   2661  HD2 PRO B  18      50.530  52.070  70.060  1.00  0.00           H
ATOM   2662  CA  PRO B  18      48.790  52.780  72.500  1.00  0.00           C
ATOM   2663  HA  PRO B  18      49.070  53.000  73.520  1.00  0.00           H
ATOM   2664  CB  PRO B  18      48.950  53.820  71.450  1.00  0.00           C
ATOM   2665  HB1 PRO B  18      48.300  54.720  71.500  1.00  0.00           H
ATOM   2666  HB2 PRO B  18      50.020  54.110  71.530  1.00  0.00           H
ATOM   2667  CG  PRO B  18      48.760  53.130  70.110  1.00  0.00           C
ATOM   2668  HG1 PRO B  18      47.730  52.860  69.770  1.00  0.00           H
[truncated: 1,011,395 more chars]
