# Supplementary material for: Structural dynamics of protein-protein association involved in the light-induced transition of Avena sativa LOV2 protein
Source: Nat Commun. 2024 Aug 14;15:6991. doi: 10.1038/s41467-024-51461-z (PMC11324726; doi:10.1038/s41467-024-51461-z)
Supplement: Supplementary file 6 — Supplementary Data 3 [file 41467_2024_51461_MOESM6_ESM.xlsx]

## Sheet: Sheet1
Elution volume (ml)	wt_dark (Absorbance)	Elution volume (ml)	wt_light (Absorbance)	Elution volume (ml)	C450A_dark (Absorbance)	Elution volume (ml)	C450A_light (Absorbance)	Elution volume (ml)	413_dark (Absorbance)	Elution volume (ml)	475_dark (Absorbance)	Elution volume (ml)	K413E_light (Absorbance)	Elution volume (ml)	E475K_light (Absorbance)	Elution volume (ml)	ΔJα25_dark state (Absorbance)	Elution volume (ml)	ΔJα25_illuminated state (Absorbance)	Elution volume (ml)	ΔA'α10_dark state (Absorbance)	Elution volume (ml)	ΔA'α10_illuminated state (Absorbance)	Elution volume (ml)	ΔJα/ΔA'α_dark (Absorbance)	Elution volume (ml)	ΔJα/ΔA'α_light (Absorbance)
10.0001	0.3126	10.0012	0.78381	10.0017	-0.13349	10.1501	-0.0347	10.0012	-0.10726	10.0011	-0.11604	10.0012	0.13135	10	0.44458	10.0017	3.1299	10.0008	4.1255	10.0001	1.70878	10.0005	2.45774	10.0017	1.23314	10.0008	3.32116
10.0021	0.3118	10.0032	0.7839	10.0037	-0.13049	10.1521	-0.0341	10.0032	-0.10539	10.0031	-0.1161	10.0032	0.13118	10.002	0.44428	10.0037	3.12737	10.0028	4.10256	10.0021	1.70878	10.0025	2.45728	10.0037	1.23314	10.0028	3.32965
10.0041	0.31137	10.0052	0.7839	10.0057	-0.12847	10.1541	-0.0341	10.0052	-0.10539	10.0051	-0.11552	10.0052	0.13114	10.004	0.44428	10.0057	3.11047	10.0048	4.10341	10.0041	1.6928	10.0045	2.45728	10.0057	1.22763	10.0047	3.32965
10.0061	0.31137	10.0072	0.78237	10.0077	-0.12847	10.1561	-0.0339	10.0072	-0.10366	10.0071	-0.11552	10.0072	0.13114	10.006	0.44422	10.0077	3.11047	10.0068	4.10341	10.0061	1.67944	10.0065	2.4542	10.0077	1.21524	10.0068	3.32865
10.0081	0.31101	10.0092	0.78237	10.0097	-0.12863	10.1581	-0.03215	10.0092	-0.10265	10.0091	-0.11662	10.0092	0.13196	10.008	0.4441	10.0097	3.10455	10.0088	4.09576	10.0081	1.67944	10.0085	2.45142	10.0097	1.21524	10.0087	3.32865
10.0101	0.31004	10.0112	0.78218	10.0117	-0.12863	10.1601	-0.03215	10.0112	-0.10265	10.0111	-0.1165	10.0112	0.13286	10.01	0.4441	10.0117	3.08765	10.0108	4.08811	10.0101	1.67098	10.0105	2.45142	10.0117	1.20101	10.0107	3.32865
10.0121	0.31004	10.0132	0.78151	10.0137	-0.12782	10.1621	-0.0309	10.0132	-0.1002	10.0131	-0.1165	10.0132	0.13286	10.012	0.44416	10.0137	3.08765	10.0128	4.08811	10.0121	1.66158	10.0125	2.4488	10.0137	1.18769	10.0128	3.31567
10.0141	0.30964	10.0152	0.78151	10.0157	-0.12741	10.1641	-0.0309	10.0152	-0.09855	10.0151	-0.11759	10.0152	0.13343	10.014	0.44326	10.0157	3.08343	10.0148	4.08047	10.0141	1.66158	10.0145	2.44526	10.0157	1.18769	10.0147	3.31817
10.0161	0.30882	10.0172	0.78026	10.0177	-0.12741	10.1661	-0.0305	10.0172	-0.09855	10.0171	-0.11696	10.0172	0.13343	10.016	0.44326	10.0177	3.07329	10.0168	4.06517	10.0161	1.6533	10.0165	2.44526	10.0177	1.18172	10.0168	3.31817
10.0181	0.30882	10.0192	0.77834	10.0197	-0.12555	10.1681	-0.02965	10.0192	-0.09768	10.0191	-0.11696	10.0192	0.1331	10.018	0.44332	10.0197	3.07329	10.0188	4.06517	10.0181	1.6471	10.0185	2.44264	10.0197	1.18172	10.0188	3.32266
10.0201	0.30766	10.0212	0.77834	10.0217	-0.12555	10.1701	-0.02965	10.0212	-0.09495	10.0211	-0.11754	10.0212	0.1327	10.02	0.44332	10.0217	3.07752	10.0208	4.05328	10.0201	1.6471	10.0205	2.44264	10.0217	1.17943	10.0207	3.32016
10.0221	0.30766	10.0232	0.77681	10.0237	-0.12417	10.1721	-0.0293	10.0232	-0.09495	10.0231	-0.11794	10.0232	0.1327	10.022	0.4438	10.0237	3.05555	10.0228	4.01674	10.0221	1.64333	10.0225	2.4377	10.0237	1.17989	10.0228	3.32016
10.0241	0.30752	10.0252	0.77681	10.0257	-0.12191	10.1741	-0.0293	10.0252	-0.0943	10.0251	-0.11794	10.0252	0.13282	10.024	0.44392	10.0257	3.05555	10.0248	4.01674	10.0241	1.64032	10.0245	2.42969	10.0257	1.17989	10.0248	3.31866
10.0261	0.30752	10.0272	0.77566	10.0277	-0.12191	10.1761	-0.0289	10.0272	-0.0943	10.0271	-0.11857	10.0272	0.13225	10.026	0.44392	10.0277	3.04879	10.0268	3.99805	10.0261	1.64032	10.0265	2.42969	10.0277	1.17346	10.0267	3.31866
10.0281	0.30795	10.0292	0.77374	10.0297	-0.12174	10.1781	-0.02765	10.0292	-0.09379	10.0291	-0.11857	10.0292	0.13225	10.028	0.44338	10.0297	3.04879	10.0288	3.99125	10.0281	1.63299	10.0285	2.42259	10.0297	1.16749	10.0288	3.31068
10.0301	0.30781	10.0312	0.77374	10.0317	-0.12174	10.1801	-0.02765	10.0312	-0.09444	10.0311	-0.11828	10.0312	0.13086	10.03	0.44284	10.0317	3.03696	10.0308	3.99125	10.0301	1.62829	10.0305	2.41812	10.0317	1.16749	10.0307	3.31068
10.0321	0.30817	10.0332	0.77116	10.0337	-0.12174	10.1821	-0.02655	10.0332	-0.09444	10.0331	-0.11828	10.0332	0.13102	10.032	0.44284	10.0337	3.02682	10.0328	3.95981	10.0321	1.62829	10.0325	2.41812	10.0337	1.16244	10.0328	3.31168
10.0341	0.30817	10.0352	0.76972	10.0357	-0.12174	10.1841	-0.02605	10.0352	-0.09574	10.0351	-0.11828	10.0352	0.13102	10.034	0.44122	10.0357	3.02682	10.0348	3.96321	10.0341	1.61531	10.0345	2.40625	10.0357	1.17071	10.0348	3.31168
10.0361	0.3081	10.0372	0.76972	10.0377	-0.12344	10.1861	-0.02605	10.0372	-0.09588	10.0371	-0.11742	10.0372	0.13118	10.036	0.43985	10.0377	3.00992	10.0368	3.96321	10.0361	1.61531	10.0365	2.40009	10.0377	1.17071	10.0367	3.30818
10.0381	0.3081	10.0392	0.7679	10.0397	-0.12344	10.1881	-0.02535	10.0392	-0.09588	10.0391	-0.11742	10.0392	0.13118	10.038	0.43985	10.0397	3.01161	10.0388	3.94622	10.0381	1.59951	10.0385	2.40009	10.0397	1.17071	10.0388	3.30818
10.0401	0.30817	10.0412	0.76589	10.0417	-0.12344	10.1901	-0.02535	10.0412	-0.09588	10.0411	-0.11667	10.0412	0.13122	10.04	0.43739	10.0417	3.00908	10.0408	3.91393	10.0401	1.58973	10.0405	2.39299	10.0417	1.17208	10.0407	3.2997
10.0421	0.30795	10.0432	0.76589	10.0437	-0.12474	10.1921	-0.02495	10.0432	-0.09588	10.0431	-0.11662	10.0432	0.1311	10.042	0.43739	10.0437	3.00908	10.0428	3.91393	10.0421	1.58973	10.0425	2.38436	10.0437	1.17208	10.0427	3.28523
10.0441	0.30795	10.0452	0.76359	10.0457	-0.12474	10.1941	-0.025	10.0452	-0.09617	10.0451	-0.11662	10.0452	0.1311	10.044	0.43523	10.0457	3.02006	10.0448	3.90118	10.0441	1.57732	10.0445	2.38436	10.0457	1.16795	10.0448	3.28523
10.0461	0.30756	10.0472	0.76359	10.0477	-0.12693	10.1961	-0.025	10.0472	-0.09617	10.0471	-0.11524	10.0472	0.13159	10.046	0.43296	10.0477	3.02344	10.0468	3.90628	10.0461	1.56265	10.0465	2.37727	10.0477	1.16841	10.0467	3.28173
10.0481	0.30756	10.0492	0.76148	10.0497	-0.12992	10.1981	-0.02595	10.0492	-0.09617	10.0491	-0.11598	10.0492	0.13135	10.048	0.43296	10.0497	3.02344	10.0488	3.90628	10.0481	1.56265	10.0485	2.37311	10.0497	1.16841	10.0488	3.27274
10.0501	0.30774	10.0512	0.75927	10.0517	-0.12992	10.2001	-0.02595	10.0512	-0.09588	10.0511	-0.11598	10.0512	0.13135	10.05	0.43092	10.0517	3.00992	10.0508	3.89863	10.0501	1.54516	10.0505	2.37311	10.0517	1.14821	10.0508	3.27274
10.0521	0.30806	10.0532	0.75927	10.0537	-0.13211	10.2021	-0.02615	10.0532	-0.09502	10.0531	-0.11604	10.0532	0.13171	10.052	0.43056	10.0537	2.98711	10.0528	3.90288	10.0521	1.52993	10.0525	2.36894	10.0537	1.12709	10.0527	3.27025
10.0541	0.30806	10.0552	0.75774	10.0557	-0.13211	10.2041	-0.0265	10.0552	-0.09502	10.0551	-0.11633	10.0552	0.13266	10.054	0.43056	10.0557	2.98711	10.0548	3.90288	10.0541	1.52993	10.0545	2.35985	10.0557	1.12709	10.0548	3.26675
10.0561	0.30802	10.0572	0.75477	10.0577	-0.13478	10.2061	-0.0265	10.0572	-0.09451	10.0571	-0.11633	10.0572	0.13266	10.056	0.42888	10.0577	3.0057	10.0568	3.88504	10.0561	1.51263	10.0565	2.35985	10.0577	1.10551	10.0567	3.26675
10.0581	0.30817	10.0592	0.75477	10.0597	-0.13235	10.2081	-0.0267	10.0592	-0.09329	10.0591	-0.1165	10.0592	0.13257	10.058	0.42631	10.0597	3.00908	10.0588	3.87569	10.0581	1.49739	10.0585	2.35723	10.0597	1.09404	10.0588	3.26127
10.0601	0.30817	10.0612	0.75381	10.0617	-0.13235	10.2101	-0.02785	10.0612	-0.09329	10.0611	-0.1165	10.0612	0.13257	10.06	0.42631	10.0617	3.00908	10.0608	3.87569	10.0601	1.49739	10.0605	2.35121	10.0617	1.09404	10.0608	3.25927
10.0621	0.30799	10.0632	0.75256	10.0637	-0.13389	10.2121	-0.02785	10.0632	-0.09199	10.0631	-0.11702	10.0632	0.132	10.062	0.42601	10.0637	2.99556	10.0628	3.8638	10.0621	1.48554	10.0625	2.35121	10.0637	1.07751	10.0628	3.25927
10.0641	0.30799	10.0652	0.75256	10.0657	-0.13389	10.2141	-0.02855	10.0652	-0.09199	10.0651	-0.11754	10.0652	0.13233	10.064	0.42601	10.0657	2.99471	10.0648	3.8519	10.0641	1.47182	10.0645	2.3452	10.0657	1.07751	10.0648	3.24979
10.0661	0.30759	10.0672	0.75122	10.0677	-0.13341	10.2161	-0.02855	10.0672	-0.09033	10.0671	-0.11754	10.0672	0.13233	10.066	0.42433	10.0677	2.99471	10.0668	3.8519	10.0661	1.47182	10.0665	2.33734	10.0677	1.08256	10.0668	3.24479
10.0681	0.30828	10.0692	0.75122	10.0697	-0.133	10.2181	-0.02965	10.0692	-0.08954	10.0691	-0.11731	10.0692	0.13245	10.068	0.42433	10.0697	2.99049	10.0688	3.85105	10.0681	1.45583	10.0685	2.33734	10.0697	1.09909	10.0688	3.24479
10.0701	0.30828	10.0712	0.75093	10.0717	-0.133	10.2201	-0.0296	10.0712	-0.08954	10.0711	-0.11765	10.0712	0.13204	10.07	0.42433	10.0717	2.96683	10.0708	3.82556	10.0701	1.44436	10.0705	2.33133	10.0717	1.09909	10.0708	3.2403
10.0721	0.30763	10.0732	0.75141	10.0737	-0.13292	10.2221	-0.0296	10.0732	-0.08781	10.0731	-0.11765	10.0732	0.13204	10.072	0.42331	10.0737	2.96683	10.0728	3.82556	10.0721	1.44436	10.0725	2.32115	10.0737	1.11148	10.0728	3.22233
10.0741	0.30763	10.0752	0.75141	10.0757	-0.13292	10.2241	-0.0293	10.0752	-0.08623	10.0751	-0.11765	10.0752	0.13237	10.074	0.42289	10.0757	2.94064	10.0748	3.82981	10.0741	1.42687	10.0745	2.32115	10.0757	1.13719	10.0748	3.22233
10.0761	0.3072	10.0772	0.75055	10.0777	-0.13357	10.2261	-0.0293	10.0772	-0.08623	10.0771	-0.11713	10.0772	0.13253	10.076	0.42289	10.0777	2.91698	10.0768	3.83491	10.0761	1.41276	10.0765	2.31406	10.0777	1.13719	10.0768	3.21235
10.0781	0.30615	10.0792	0.75276	10.0797	-0.13333	10.2281	-0.03045	10.0792	-0.08493	10.0791	-0.11713	10.0792	0.13253	10.078	0.42241	10.0797	2.91698	10.0787	3.83491	10.0781	1.41276	10.0785	2.31159	10.0797	1.15372	10.0788	3.21784
10.0801	0.30615	10.0812	0.75276	10.0817	-0.13333	10.2301	-0.03215	10.0812	-0.08328	10.0811	-0.11656	10.0812	0.13286	10.08	0.42062	10.0817	2.93303	10.0808	3.84085	10.0801	1.3932	10.0805	2.31159	10.0817	1.16428	10.0808	3.21784
10.0821	0.30669	10.0832	0.75314	10.0837	-0.13559	10.2321	-0.03215	10.0832	-0.08328	10.0831	-0.11501	10.0832	0.13286	10.082	0.42062	10.0837	2.94064	10.0828	3.85275	10.0821	1.37853	10.0825	2.30666	10.0837	1.1652	10.0828	3.20886
10.0841	0.3082	10.0852	0.75314	10.0857	-0.136	10.2341	-0.032	10.0852	-0.0809	10.0851	-0.11501	10.0852	0.13294	10.084	0.41846	10.0857	2.94064	10.0848	3.85275	10.0841	1.37853	10.0845	2.30203	10.0857	1.1652	10.0848	3.20886
10.0861	0.3082	10.0872	0.74969	10.0877	-0.136	10.2361	-0.03295	10.0872	-0.0809	10.0871	-0.11466	10.0872	0.13339	10.086	0.41846	10.0877	2.93388	10.0868	3.87314	10.0861	1.36311	10.0865	2.30203	10.0877	1.17759	10.0868	3.19488
10.0881	0.30921	10.0892	0.74729	10.0897	-0.1377	10.2381	-0.03295	10.0892	-0.07967	10.0891	-0.11466	10.0892	0.13339	10.088	0.41708	10.0897	2.91951	10.0887	3.88759	10.0881	1.34393	10.0885	2.29741	10.0897	1.17759	10.0888	3.19239
10.0901	0.30921	10.0912	0.74729	10.0917	-0.1377	10.2401	-0.03375	10.0912	-0.0778	10.0911	-0.11455	10.0912	0.13372	10.09	0.41588	10.0916	2.91951	10.0907	3.88759	10.0901	1.34393	10.0905	2.29309	10.0917	1.18172	10.0908	3.18739
10.0921	0.31008	10.0932	0.74509	10.0937	-0.13794	10.2421	-0.03375	10.0932	-0.0778	10.0931	-0.11392	10.0932	0.13417	10.092	0.41588	10.0937	2.92289	10.0928	3.91053	10.0921	1.32775	10.0925	2.29309	10.0937	1.17576	10.0928	3.18739
10.0941	0.3108	10.0952	0.74365	10.0957	-0.13875	10.2441	-0.0342	10.0952	-0.07694	10.0951	-0.11392	10.0952	0.13417	10.094	0.41612	10.0957	2.9212	10.0948	3.92157	10.0941	1.31497	10.0945	2.28955	10.0957	1.17576	10.0948	3.1839
10.0961	0.3108	10.0972	0.74365	10.0977	-0.13875	10.2461	-0.0347	10.0972	-0.07477	10.0971	-0.11351	10.0972	0.13421	10.096	0.41517	10.0976	2.9212	10.0968	3.92157	10.0961	1.31497	10.0965	2.28446	10.0977	1.17254	10.0968	3.1814
10.0981	0.31173	10.0992	0.74231	10.0997	-0.14021	10.2481	-0.0347	10.0992	-0.07477	10.0991	-0.11351	10.0992	0.1347	10.098	0.41517	10.0997	2.91191	10.0988	3.91138	10.0981	1.29898	10.0985	2.28446	10.0997	1.16703	10.0988	3.1814
10.1001	0.31234	10.1012	0.74087	10.1017	-0.14021	10.2501	-0.03495	10.1012	-0.07384	10.1011	-0.11173	10.1012	0.1347	10.1	0.41451	10.1016	2.90346	10.1007	3.92242	10.1001	1.28187	10.1005	2.28091	10.1017	1.16703	10.1008	3.1824
10.1021	0.31234	10.1032	0.74087	10.1037	-0.13932	10.2521	-0.03495	10.1032	-0.07384	10.1031	-0.11075	10.1032	0.13454	10.102	0.41445	10.1037	2.85614	10.1028	3.92242	10.1021	1.28187	10.1025	2.2786	10.1037	1.16841	10.1028	3.17392
10.1041	0.31231	10.1052	0.74116	10.1057	-0.13932	10.2541	-0.03405	10.1052	-0.07132	10.1051	-0.11075	10.1052	0.13454	10.104	0.41445	10.1057	2.85614	10.1047	3.91053	10.1041	1.26908	10.1045	2.2786	10.1057	1.16566	10.1048	3.17392
10.1061	0.31231	10.1072	0.74116	10.1077	-0.13989	10.2561	-0.03275	10.1072	-0.0693	10.1071	-0.1107	10.1072	0.13511	10.106	0.41445	10.1076	2.82066	10.1067	3.92412	10.1061	1.25798	10.1065	2.2732	10.1077	1.16566	10.1067	3.17092
10.1081	0.31177	10.1092	0.73991	10.1097	-0.13875	10.2581	-0.03275	10.1092	-0.0693	10.1091	-0.11081	10.1092	0.13638	10.108	0.41445	10.1097	2.82066	10.1088	3.92412	10.1081	1.25798	10.1085	2.26827	10.1097	1.16749	10.1088	3.16593
10.1101	0.31252	10.1112	0.73905	10.1117	-0.13875	10.2601	-0.0317	10.1112	-0.06721	10.1111	-0.11081	10.1112	0.13638	10.11	0.41343	10.1116	2.79615	10.1107	3.91648	10.1101	1.25008	10.1105	2.26827	10.1117	1.16749	10.1108	3.16593
10.1121	0.31252	10.1132	0.73905	10.1137	-0.13851	10.2621	-0.0317	10.1132	-0.06534	10.1131	-0.1096	10.1132	0.13703	10.112	0.41253	10.1136	2.76489	10.1128	3.90033	10.1121	1.23786	10.1125	2.2601	10.1137	1.17254	10.1128	3.15595
10.1141	0.31353	10.1152	0.73666	10.1157	-0.13746	10.2641	-0.03105	10.1152	-0.06534	10.1151	-0.10857	10.1152	0.13674	10.114	0.41253	10.1157	2.74123	10.1148	3.90033	10.1141	1.23786	10.1145	2.25856	10.1157	1.1831	10.1148	3.14247
10.1161	0.31353	10.1172	0.73244	10.1177	-0.13746	10.2661	-0.03045	10.1172	-0.06361	10.1171	-0.10857	10.1172	0.13674	10.116	0.41253	10.1176	2.74123	10.1167	3.87909	10.1161	1.23034	10.1165	2.25856	10.1177	1.1831	10.1167	3.14247
10.1181	0.31443	10.1192	0.73244	10.1197	-0.13592	10.2681	-0.03045	10.1192	-0.06253	10.1191	-0.10719	10.1192	0.13785	10.118	0.41379	10.1197	2.6973	10.1188	3.84	10.1181	1.22093	10.1185	2.25178	10.1197	1.19871	10.1188	3.14397
10.1201	0.31432	10.1212	0.72985	10.1217	-0.13592	10.2701	-0.02895	10.1212	-0.06253	10.1211	-0.10719	10.1212	0.13854	10.12	0.41379	10.1217	2.6973	10.1207	3.81961	10.1201	1.22093	10.1205	2.23913	10.1217	1.20652	10.1207	3.14397
10.1221	0.31432	10.1232	0.72736	10.1237	-0.13495	10.2721	-0.02775	10.1232	-0.06051	10.1231	-0.10558	10.1232	0.13854	10.122	0.41373	10.1236	2.67026	10.1227	3.81961	10.1221	1.21172	10.1225	2.23913	10.1237	1.20881	10.1228	3.14547
10.1241	0.31443	10.1252	0.72736	10.1257	-0.13495	10.2741	-0.02775	10.1252	-0.06051	10.1251	-0.1057	10.1252	0.13728	10.124	0.41373	10.1257	2.66181	10.1248	3.81366	10.1241	1.20269	10.1245	2.23281	10.1257	1.20881	10.1248	3.13798
10.1261	0.31396	10.1272	0.72506	10.1277	-0.13406	10.2761	-0.02805	10.1272	-0.05864	10.1271	-0.1057	10.1272	0.13728	10.126	0.41199	10.1276	2.66181	10.1267	3.81961	10.1261	1.20269	10.1265	2.22618	10.1277	1.21845	10.1267	3.1315
10.1281	0.31396	10.1292	0.72506	10.1297	-0.13406	10.2781	-0.02805	10.1292	-0.05597	10.1291	-0.10512	10.1292	0.13589	10.128	0.41289	10.1296	2.64998	10.1288	3.81961	10.1281	1.18802	10.1285	2.22618	10.1297	1.21845	10.1288	3.1315
10.1301	0.31418	10.1312	0.72372	10.1317	-0.13406	10.2801	-0.02955	10.1312	-0.05597	10.1311	-0.10363	10.1312	0.13576	10.13	0.41289	10.1317	2.6635	10.1308	3.82811	10.1301	1.17674	10.1305	2.22464	10.1317	1.21432	10.1308	3.11852
10.1321	0.31382	10.1332	0.72276	10.1337	-0.136	10.2821	-0.03005	10.1332	-0.05331	10.1331	-0.10363	10.1332	0.13576	10.132	0.41229	10.1336	2.66603	10.1327	3.84255	10.1321	1.17674	10.1325	2.21971	10.1337	1.21248	10.1327	3.11852
10.1341	0.31382	10.1352	0.72276	10.1357	-0.136	10.2841	-0.03005	10.1352	-0.04978	10.1351	-0.10328	10.1352	0.13523	10.134	0.41181	10.1357	2.66603	10.1348	3.84255	10.1341	1.16583	10.1345	2.21971	10.1357	1.21248	10.1348	3.11802
10.1361	0.314	10.1372	0.72228	10.1377	-0.13632	10.2861	-0.02965	10.1372	-0.04978	10.1371	-0.10323	10.1372	0.13474	10.136	0.41181	10.1377	2.65843	10.1367	3.85615	10.1361	1.15661	10.1365	2.21786	10.1377	1.20973	10.1367	3.11702
10.1381	0.314	10.1392	0.71931	10.1397	-0.13559	10.2881	-0.02965	10.1392	-0.04805	10.1391	-0.10323	10.1392	0.13474	10.138	0.41067	10.1396	2.65843	10.1387	3.85615	10.1381	1.15661	10.1385	2.21108	10.1397	1.20284	10.1387	3.11702
10.1401	0.31432	10.1412	0.71931	10.1417	-0.13559	10.2901	-0.0306	10.1412	-0.0461	10.1411	-0.1034	10.1412	0.13482	10.14	0.41091	10.1417	2.6466	10.1408	3.85615	10.1401	1.14928	10.1405	2.21108	10.1417	1.20284	10.1408	3.12002
10.1421	0.31339	10.1432	0.71595	10.1437	-0.13349	10.2921	-0.0308	10.1432	-0.0461	10.1431	-0.10386	10.1432	0.13495	10.142	0.41091	10.1436	2.67279	10.1427	3.88589	10.1421	1.14345	10.1425	2.20953	10.1437	1.20789	10.1427	3.12101
10.1441	0.31339	10.1452	0.71595	10.1457	-0.13219	10.2941	-0.0308	10.1452	-0.04394	10.1451	-0.10386	10.1452	0.13495	10.144	0.41181	10.1457	2.67279	10.1448	3.89948	10.1441	1.14345	10.1445	2.20475	10.1457	1.19963	10.1448	3.12101
10.1461	0.31371	10.1472	0.71471	10.1477	-0.13219	10.2961	-0.0305	10.1472	-0.04394	10.1471	-0.10363	10.1472	0.13478	10.146	0.41181	10.1477	2.67195	10.1468	3.89948	10.1461	1.13875	10.1465	2.20475	10.1477	1.19963	10.1468	3.12151
10.1481	0.31371	10.1492	0.71385	10.1497	-0.13017	10.2981	-0.03045	10.1492	-0.04272	10.1491	-0.10363	10.1492	0.13478	10.148	0.41163	10.1497	2.68716	10.1487	3.91308	10.1481	1.13593	10.1485	2.20229	10.1497	1.20835	10.1487	3.1285
10.1501	0.3131	10.1512	0.71385	10.1517	-0.13017	10.3001	-0.03045	10.1512	-0.04121	10.1511	-0.10472	10.1512	0.13527	10.15	0.41169	10.1517	2.68716	10.1508	3.90713	10.1501	1.13593	10.1505	2.19905	10.1517	1.20835	10.1508	3.1285
10.1521	0.31404	10.1532	0.71433	10.1537	-0.12758	10.3021	-0.03125	10.1532	-0.04121	10.1531	-0.10552	10.1532	0.13597	10.152	0.41169	10.1537	2.68378	10.1527	3.90713	10.1521	1.1284	10.1525	2.19905	10.1537	1.20835	10.1527	3.12351
10.1541	0.31404	10.1552	0.71346	10.1557	-0.12758	10.3041	-0.03125	10.1552	-0.0389	10.1551	-0.10552	10.1552	0.13597	10.154	0.41307	10.1557	2.68209	10.1547	3.89523	10.1541	1.12107	10.1545	2.19581	10.1557	1.20606	10.1547	3.13299
10.1561	0.31368	10.1572	0.71346	10.1577	-0.12434	10.3061	-0.03005	10.1572	-0.03739	10.1571	-0.10621	10.1572	0.13572	10.156	0.41379	10.1577	2.67786	10.1568	3.87569	10.1561	1.12107	10.1565	2.19581	10.1577	1.20606	10.1568	3.13299
10.1581	0.31375	10.1592	0.71327	10.1597	-0.12393	10.3081	-0.0291	10.1592	-0.03739	10.1591	-0.10633	10.1592	0.13523	10.158	0.41379	10.1597	2.67786	10.1587	3.87569	10.1581	1.1111	10.1585	2.19381	10.1597	1.21019	10.1587	3.1315
10.1601	0.31375	10.1612	0.71404	10.1617	-0.12393	10.3101	-0.0291	10.1612	-0.03652	10.1611	-0.10633	10.1612	0.13523	10.16	0.41367	10.1617	2.67195	10.1608	3.8655	10.1601	1.1111	10.1605	2.19088	10.1617	1.22121	10.1608	3.1295
10.1621	0.31386	10.1632	0.71404	10.1637	-0.12409	10.3121	-0.02865	10.1632	-0.03652	10.1631	-0.10782	10.1632	0.13515	10.162	0.41379	10.1637	2.66012	10.1628	3.84425	10.1621	1.10377	10.1625	2.18471	10.1637	1.23865	10.1628	3.1295
10.1641	0.31328	10.1652	0.71394	10.1657	-0.12409	10.3141	-0.02865	10.1652	-0.03645	10.1651	-0.10782	10.1652	0.13515	10.164	0.41379	10.1657	2.66012	10.1647	3.84425	10.1641	1.09624	10.1645	2.18471	10.1657	1.23865	10.1647	3.12401
10.1661	0.31328	10.1671	0.71394	10.1677	-0.12336	10.3161	-0.0288	10.1672	-0.03551	10.1671	-0.10823	10.1672	0.13425	10.166	0.41397	10.1677	2.64745	10.1668	3.82811	10.1661	1.09624	10.1665	2.17824	10.1677	1.25564	10.1668	3.1295
10.1681	0.31296	10.1692	0.71231	10.1697	-0.1232	10.3181	-0.028	10.1692	-0.03551	10.1691	-0.10915	10.1692	0.13351	10.168	0.41397	10.1697	2.63731	10.1687	3.81791	10.1681	1.08665	10.1685	2.17824	10.1697	1.25564	10.1687	3.1295
10.1701	0.31296	10.1712	0.71346	10.1717	-0.1232	10.3201	-0.028	10.1712	-0.03379	10.1711	-0.10915	10.1712	0.13351	10.17	0.41373	10.1717	2.63731	10.1707	3.81791	10.1701	1.07838	10.1705	2.17145	10.1717	1.2639	10.1707	3.11901
10.1721	0.31299	10.1731	0.71346	10.1737	-0.12158	10.3221	-0.0279	10.1732	-0.0322	10.1731	-0.1096	10.1732	0.13351	10.172	0.41343	10.1737	2.62886	10.1728	3.78902	10.1721	1.07838	10.1725	2.16436	10.1737	1.26528	10.1728	3.11802
10.1741	0.31278	10.1752	0.71433	10.1757	-0.12158	10.3241	-0.0288	10.1752	-0.0322	10.1751	-0.10926	10.1752	0.13261	10.174	0.41343	10.1757	2.62041	10.1747	3.79072	10.1741	1.07067	10.1745	2.16436	10.1757	1.26528	10.1747	3.11802
10.1761	0.31278	10.1771	0.71548	10.1777	-0.12101	10.3261	-0.0288	10.1772	-0.03047	10.1771	-0.10926	10.1772	0.13261	10.176	0.41355	10.1776	2.62041	10.1768	3.79072	10.1761	1.05468	10.1765	2.15912	10.1777	1.26941	10.1768	3.11552
10.1781	0.3126	10.1791	0.71548	10.1797	-0.12118	10.3281	-0.02755	10.1792	-0.02903	10.1791	-0.1088	10.1792	0.13216	10.178	0.41199	10.1797	2.62125	10.1788	3.78647	10.1781	1.05468	10.1785	2.15265	10.1797	1.26712	10.1788	3.11552
10.1801	0.3126	10.1812	0.7171	10.1817	-0.12118	10.3301	-0.02755	10.1812	-0.02903	10.1811	-0.1088	10.1812	0.13139	10.18	0.41199	10.1817	2.60604	10.1807	3.78308	10.1801	1.04377	10.1805	2.15265	10.1817	1.26712	10.1807	3.11652
10.1821	0.3122	10.1831	0.7171	10.1837	-0.12158	10.3321	-0.026	10.1832	-0.0273	10.1831	-0.1084	10.1832	0.13139	10.182	0.41067	10.1837	2.60604	10.1828	3.78308	10.1821	1.03098	10.1825	2.1491	10.1837	1.27217	10.1828	3.12151
10.1841	0.31134	10.1852	0.7172	10.1857	-0.12158	10.3341	-0.02495	10.1852	-0.0273	10.1851	-0.10817	10.1852	0.13098	10.184	0.41175	10.1857	2.59844	10.1847	3.78223	10.1841	1.03098	10.1845	2.14478	10.1857	1.27309	10.1847	3.12151
10.1861	0.31134	10.1872	0.71797	10.1877	-0.12126	10.3361	-0.02495	10.1872	-0.02622	10.1871	-0.10817	10.1872	0.13098	10.186	0.41175	10.1877	2.58408	10.1867	3.79667	10.1861	1.01895	10.1865	2.14478	10.1877	1.27309	10.1867	3.125
10.1881	0.31148	10.1891	0.71797	10.1897	-0.12215	10.3381	-0.0244	10.1892	-0.02565	10.1891	-0.10869	10.1892	0.13053	10.188	0.41145	10.1897	2.58408	10.1888	3.79667	10.1881	1.00108	10.1885	2.14093	10.1897	1.28273	10.1888	3.12251
10.1901	0.31227	10.1912	0.71854	10.1917	-0.12215	10.3401	-0.0244	10.1912	-0.02565	10.1911	-0.10771	10.1912	0.13069	10.19	0.41145	10.1917	2.58408	10.1907	3.81536	10.1901	1.00108	10.1905	2.13754	10.1917	1.29512	10.1907	3.12251
10.1921	0.31227	10.1931	0.7196	10.1937	-0.12409	10.3421	-0.0241	10.1932	-0.02428	10.1931	-0.10771	10.1932	0.13069	10.192	0.41067	10.1937	2.58239	10.1928	3.81281	10.1921	0.99017	10.1925	2.13754	10.1937	1.29512	10.1928	3.12151
10.1941	0.31242	10.1951	0.7196	10.1957	-0.12587	10.344	-0.0224	10.1952	-0.02327	10.1951	-0.108	10.1952	0.13028	10.194	0.40888	10.1957	2.58239	10.1948	3.81281	10.1941	0.97738	10.1945	2.13322	10.1957	1.30155	10.1948	3.12201
10.1961	0.31299	10.1972	0.72075	10.1977	-0.12587	10.3461	-0.0224	10.1972	-0.02327	10.1972	-0.10736	10.1972	0.13049	10.196	0.40888	10.1977	2.59422	10.1967	3.81961	10.1961	0.97738	10.1965	2.13399	10.1976	1.2965	10.1967	3.12201
10.1981	0.31299	10.1991	0.72199	10.1997	-0.12628	10.3481	-0.02205	10.1992	-0.02291	10.1991	-0.10736	10.1992	0.13049	10.198	0.40846	10.1997	2.59422	10.1988	3.82896	10.1981	0.96704	10.1985	2.13399	10.1997	1.2965	10.1988	3.12201
10.2001	0.3145	10.2012	0.72199	10.2017	-0.12628	10.3501	-0.02205	10.2012	-0.02154	10.2011	-0.10656	10.2012	0.13061	10.2	0.40774	10.2017	2.59422	10.2007	3.82896	10.2001	0.955	10.2005	2.13075	10.2017	1.30752	10.2007	3.10554
10.2021	0.3145	10.2032	0.72343	10.2037	-0.12693	10.3521	-0.02265	10.2032	-0.02154	10.2031	-0.10656	10.2032	0.13065	10.202	0.40774	10.2037	2.58915	10.2027	3.84	10.2021	0.955	10.2025	2.1289	10.2037	1.30339	10.2027	3.10304
10.2041	0.31443	10.2051	0.72343	10.2057	-0.12911	10.3541	-0.02215	10.2052	-0.02039	10.2051	-0.10587	10.2052	0.13065	10.204	0.40828	10.2057	2.59844	10.2048	3.83576	10.2041	0.94635	10.2045	2.1289	10.2057	1.30339	10.2048	3.10304
10.2061	0.31501	10.2072	0.72458	10.2077	-0.12911	10.356	-0.02215	10.2072	-0.02039	10.2071	-0.1065	10.2072	0.13098	10.206	0.4078	10.2077	2.59844	10.2067	3.83576	10.2061	0.93808	10.2065	2.12073	10.2076	1.30752	10.2067	3.10005
10.2081	0.31501	10.2091	0.72573	10.2097	-0.12895	10.3581	-0.0227	10.2092	-0.01909	10.2091	-0.1065	10.2092	0.13098	10.208	0.4078	10.2097	2.59506	10.2088	3.83491	10.2081	0.93808	10.2085	2.11904	10.2096	1.30752	10.2088	3.10005
10.2101	0.31612	10.2111	0.72573	10.2117	-0.12895	10.36	-0.0219	10.2112	-0.01823	10.2111	-0.10478	10.2112	0.13196	10.21	0.4081	10.2117	2.6052	10.2108	3.82131	10.2101	0.92736	10.2105	2.11904	10.2117	1.30155	10.2108	3.08507
10.2121	0.31612	10.2132	0.72592	10.2137	-0.12992	10.362	-0.0219	10.2132	-0.01823	10.2131	-0.10391	10.2132	0.13233	10.212	0.4081	10.2137	2.6052	10.2127	3.81876	10.2121	0.92077	10.2125	2.11256	10.2137	1.30155	10.2127	3.0756
10.2141	0.31656	10.2151	0.72659	10.2157	-0.12992	10.3641	-0.02205	10.2152	-0.01606	10.2151	-0.10391	10.2152	0.13233	10.214	0.40762	10.2157	2.61365	10.2148	3.81876	10.2141	0.92077	10.2145	2.10948	10.2157	1.29237	10.2148	3.0756
10.2161	0.31659	10.2172	0.72659	10.2177	-0.13049	10.366	-0.02205	10.2172	-0.01325	10.2171	-0.10294	10.2172	0.13364	10.216	0.40858	10.2177	2.59506	10.2167	3.82556	10.2161	0.914	10.2165	2.10948	10.2177	1.29237	10.2167	3.07509
10.2181	0.31659	10.2192	0.72822	10.2197	-0.13163	10.3681	-0.02225	10.2192	-0.01325	10.2191	-0.10087	10.2192	0.13458	10.218	0.40858	10.2197	2.59506	10.2187	3.82556	10.2181	0.90159	10.2185	2.10377	10.2196	1.28502	10.2188	3.06961
10.2201	0.3176	10.2211	0.72707	10.2217	-0.13163	10.3701	-0.02215	10.2212	-0.01102	10.2211	-0.10087	10.2212	0.13458	10.22	0.40971	10.2217	2.59591	10.2208	3.8434	10.2201	0.90159	10.2205	2.10007	10.2217	1.28502	10.2208	3.06961
10.2221	0.31875	10.2232	0.72707	10.2237	-0.13438	10.372	-0.02215	10.2232	-0.01102	10.2231	-0.10035	10.2232	0.1356	10.222	0.41061	10.2237	2.58661	10.2227	3.86634	10.2221	0.8952	10.2225	2.10007	10.2236	1.26895	10.2227	3.06511
10.2241	0.31875	10.2251	0.72506	10.2257	-0.13438	10.3741	-0.0221	10.2252	-0.00944	10.2251	-0.10035	10.2252	0.13658	10.224	0.41061	10.2257	2.58661	10.2248	3.86634	10.2241	0.88561	10.2245	2.10054	10.2256	1.24875	10.2248	3.06112
10.2261	0.31951	10.2271	0.72506	10.2277	-0.13584	10.376	-0.0221	10.2272	-0.00656	10.2271	-0.09995	10.2272	0.13658	10.226	0.41145	10.2277	2.59084	10.2267	3.86719	10.2261	0.88561	10.2265	2.09637	10.2277	1.24875	10.2267	3.06112
10.2281	0.31951	10.2292	0.72247	10.2297	-0.13681	10.378	-0.0217	10.2292	-0.00656	10.2291	-0.09937	10.2292	0.13691	10.228	0.41145	10.2297	2.57901	10.2287	3.88164	10.2281	0.8794	10.2285	2.09637	10.2296	1.22947	10.2287	3.05513
10.2301	0.32059	10.2311	0.72314	10.2317	-0.13681	10.3801	-0.02105	10.2312	-0.00411	10.2311	-0.09937	10.2312	0.13691	10.23	0.41247	10.2317	2.57901	10.2307	3.88164	10.2301	0.87188	10.2305	2.09237	10.2317	1.21157	10.2308	3.04764
10.2321	0.32095	10.2332	0.72314	10.2337	-0.13802	10.382	-0.02105	10.2332	0	10.2331	-0.0996	10.2332	0.13728	10.232	0.41289	10.2337	2.59422	10.2327	3.90118	10.2321	0.87188	10.2325	2.0919	10.2337	1.21157	10.2327	3.04764
10.2341	0.32095	10.2352	0.7241	10.2357	-0.13989	10.3841	-0.01985	10.2352	0	10.2351	-0.09989	10.2352	0.13768	10.234	0.41289	10.2357	2.58154	10.2348	3.91563	10.2341	0.86605	10.2345	2.0919	10.2356	1.19779	10.2348	3.06012
10.2361	0.32214	10.2371	0.72448	10.2377	-0.13989	10.386	-0.0207	10.2372	0.00216	10.2371	-0.09989	10.2372	0.13768	10.236	0.41421	10.2377	2.5714	10.2367	3.91563	10.2361	0.86473	10.2365	2.08928	10.2377	1.18861	10.2368	3.05912
10.2381	0.32214	10.2392	0.72448	10.2397	-0.13924	10.388	-0.0207	10.2392	0.00497	10.2391	-0.10167	10.2392	0.13883	10.238	0.41588	10.2397	2.5714	10.2387	3.92752	10.2381	0.86473	10.2385	2.08466	10.2396	1.18861	10.2387	3.05912
10.2401	0.32232	10.2411	0.72592	10.2417	-0.13924	10.3901	-0.02015	10.2412	0.00497	10.2411	-0.10167	10.2412	0.14063	10.24	0.41588	10.2417	2.55873	10.2407	3.93347	10.2401	0.86323	10.2405	2.08466	10.2416	1.16566	10.2408	3.05313
10.2421	0.32282	10.2431	0.72592	10.2437	-0.13738	10.392	-0.02015	10.2432	0.00778	10.2431	-0.10047	10.2432	0.14063	10.242	0.41876	10.2437	2.54859	10.2427	3.95386	10.2421	0.85834	10.2425	2.08265	10.2437	1.15877	10.2427	3.05812
10.2441	0.32282	10.2452	0.72621	10.2457	-0.13754	10.3941	-0.0198	10.2452	0.00778	10.2451	-0.10098	10.2452	0.14087	10.244	0.4205	10.2457	2.54859	10.2447	3.95386	10.2441	0.85834	10.2445	2.07957	10.2456	1.15877	10.2447	3.05812
10.2461	0.3234	10.2471	0.72602	10.2477	-0.13754	10.3961	-0.02015	10.2472	0.0085	10.2471	-0.10098	10.2472	0.14112	10.246	0.4205	10.2477	2.57563	10.2467	3.96746	10.2461	0.85063	10.2465	2.07957	10.2477	1.14408	10.2468	3.06012
10.2481	0.32412	10.2492	0.72602	10.2497	-0.13527	10.398	-0.02015	10.2492	0.0098	10.2491	-0.09983	10.2492	0.14112	10.248	0.42188	10.2497	2.57563	10.2487	3.96321	10.2481	0.84066	10.2485	2.07587	10.2497	1.1225	10.2487	3.0756
10.2501	0.32412	10.2512	0.72602	10.2517	-0.13527	10.4001	-0.0194	10.2512	0.0098	10.2511	-0.09903	10.2512	0.14128	10.25	0.42188	10.2517	2.57816	10.2508	3.96321	10.2501	0.84066	10.2505	2.07572	10.2516	1.1225	10.2508	3.0756
10.2521	0.32487	10.2531	0.72745	10.2537	-0.1343	10.402	-0.0194	10.2532	0.01102	10.2531	-0.09903	10.2532	0.14128	10.252	0.42241	10.2537	2.57478	10.2527	3.95556	10.2521	0.83088	10.2525	2.07572	10.2537	1.10965	10.2528	3.07659
10.2541	0.3261	10.2552	0.72745	10.2557	-0.13495	10.404	-0.02015	10.2552	0.01016	10.2551	-0.09817	10.2552	0.14124	10.254	0.42493	10.2557	2.57478	10.2547	3.95811	10.2541	0.82053	10.2545	2.07464	10.2556	1.10965	10.2547	3.08558
10.2561	0.3261	10.2571	0.72832	10.2577	-0.13495	10.4061	-0.01965	10.2572	0.01016	10.2571	-0.09782	10.2572	0.14141	10.256	0.42493	10.2577	2.55873	10.2567	3.95811	10.2561	0.82053	10.2565	2.07171	10.2576	1.10965	10.2568	3.08558
10.2581	0.32667	10.2591	0.73023	10.2597	-0.13381	10.408	-0.01965	10.2592	0.01282	10.2591	-0.09782	10.2592	0.14141	10.258	0.42613	10.2597	2.56802	10.2587	3.95471	10.2581	0.80737	10.2585	2.07171	10.2597	1.10873	10.2587	3.08158
10.2601	0.32667	10.2612	0.73023	10.2617	-0.13381	10.4101	-0.01985	10.2612	0.0147	10.2611	-0.09811	10.2612	0.14071	10.26	0.42673	10.2617	2.56802	10.2607	3.95811	10.2601	0.80022	10.2605	2.07202	10.2616	1.10689	10.2607	3.08458
10.2621	0.3271	10.2631	0.73033	10.2637	-0.13106	10.412	-0.0195	10.2632	0.0147	10.2631	-0.09811	10.2632	0.14047	10.262	0.42673	10.2637	2.56633	10.2628	3.95811	10.2621	0.80022	10.2625	2.06862	10.2637	1.10689	10.2628	3.08458
10.2641	0.32728	10.2652	0.73033	10.2657	-0.12992	10.414	-0.0195	10.2652	0.01722	10.2651	-0.09897	10.2652	0.14047	10.264	0.42787	10.2657	2.54267	10.2647	3.95811	10.2641	0.79402	10.2645	2.06862	10.2657	1.11056	10.2647	3.09456
10.2661	0.32728	10.2672	0.73158	10.2677	-0.12992	10.416	-0.0189	10.2672	0.01722	10.2671	-0.10047	10.2672	0.14096	10.266	0.42978	10.2677	2.54267	10.2667	3.95896	10.2661	0.78631	10.2665	2.06585	10.2676	1.11056	10.2668	3.10005
10.2681	0.32746	10.2691	0.73292	10.2697	-0.12992	10.418	-0.0189	10.2692	0.01902	10.2691	-0.10047	10.2692	0.14083	10.268	0.42978	10.2697	2.54014	10.2688	3.95896	10.2681	0.78631	10.2685	2.06277	10.2697	1.11699	10.2688	3.10005
10.2701	0.32671	10.2712	0.73292	10.2717	-0.12992	10.42	-0.0196	10.2712	0.02089	10.2711	-0.10104	10.2712	0.14083	10.27	0.4314	10.2717	2.54943	10.2707	3.96406	10.2701	0.7754	10.2705	2.06277	10.2716	1.11653	10.2707	3.10055
10.2721	0.32671	10.2731	0.73637	10.2737	-0.13138	10.422	-0.02	10.2732	0.02089	10.2731	-0.10213	10.2732	0.1412	10.272	0.4314	10.2737	2.56042	10.2728	3.93517	10.2721	0.76919	10.2725	2.06138	10.2736	1.11653	10.2728	3.09755
10.2741	0.32682	10.2752	0.73828	10.2757	-0.13138	10.424	-0.02	10.2752	0.02176	10.2751	-0.10213	10.2752	0.1412	10.274	0.43463	10.2757	2.56042	10.2747	3.93517	10.2741	0.76919	10.2745	2.05999	10.2757	1.11607	10.2747	3.09755
10.2761	0.32682	10.2772	0.73828	10.2777	-0.12895	10.426	-0.02085	10.2772	0.02262	10.2771	-0.10294	10.2772	0.14063	10.276	0.43673	10.2777	2.55957	10.2767	3.92752	10.2761	0.76299	10.2765	2.05999	10.2776	1.11929	10.2767	3.09855
10.2781	0.3271	10.2791	0.73924	10.2797	-0.12766	10.428	-0.02085	10.2792	0.02262	10.2791	-0.10414	10.2792	0.14042	10.278	0.43673	10.2797	2.55788	10.2788	3.93177	10.2781	0.76299	10.2785	2.05752	10.2797	1.11929	10.2788	3.09456
10.2801	0.3271	10.2812	0.73924	10.2817	-0.12766	10.43	-0.02035	10.2812	0.0237	10.2811	-0.10414	10.2812	0.14042	10.28	0.43895	10.2817	2.55788	10.2807	3.93177	10.2801	0.76374	10.2805	2.0549	10.2817	1.12388	10.2807	3.09456
10.2821	0.32678	10.2831	0.74126	10.2837	-0.12709	10.432	-0.02045	10.2832	0.0237	10.2831	-0.10403	10.2832	0.1401	10.282	0.44009	10.2837	2.57309	10.2828	3.93092	10.2821	0.75922	10.2825	2.0549	10.2836	1.14178	10.2828	3.09106
10.2841	0.32656	10.2851	0.74154	10.2857	-0.12709	10.434	-0.02045	10.2852	0.02363	10.2851	-0.10403	10.2852	0.13981	10.284	0.44009	10.2857	2.58746	10.2848	3.94027	10.2841	0.75922	10.2845	2.05259	10.2857	1.14178	10.2848	3.09805
10.2861	0.32617	10.2872	0.74154	10.2877	-0.12523	10.436	-0.0204	10.2872	0.02284	10.2871	-0.1042	10.2872	0.13981	10.286	0.44063	10.2877	2.58746	10.2867	3.94027	10.2861	0.75565	10.2865	2.04951	10.2876	1.13949	10.2867	3.09805
10.2881	0.32617	10.2891	0.74365	10.2897	-0.12182	10.438	-0.0204	10.2892	0.02284	10.2891	-0.10391	10.2892	0.13961	10.288	0.44051	10.2897	2.60013	10.2888	3.93602	10.2881	0.75189	10.2885	2.04951	10.2896	1.14729	10.2888	3.09805
10.2901	0.32541	10.2912	0.74701	10.2917	-0.12182	10.44	-0.02075	10.2912	0.0242	10.2911	-0.10391	10.2912	0.13948	10.29	0.44051	10.2917	2.59844	10.2907	3.94282	10.2901	0.75189	10.2905	2.04596	10.2917	1.14729	10.2907	3.09805
10.2921	0.32541	10.2932	0.74701	10.2937	-0.12296	10.442	-0.02105	10.2932	0.02413	10.2931	-0.10254	10.2932	0.13948	10.292	0.44224	10.2937	2.59844	10.2927	3.94282	10.2921	0.7423	10.2925	2.04488	10.2936	1.14775	10.2927	3.09755
10.2941	0.32556	10.2952	0.74902	10.2957	-0.1249	10.444	-0.02105	10.2952	0.02413	10.2951	-0.10156	10.2952	0.1401	10.294	0.44224	10.2957	2.61111	10.2948	3.94537	10.2941	0.7312	10.2945	2.04488	10.2957	1.15785	10.2948	3.09905
10.2961	0.32448	10.2972	0.75256	10.2977	-0.1249	10.446	-0.0214	10.2972	0.02341	10.2971	-0.10156	10.2972	0.1401	10.296	0.44272	10.2977	2.61872	10.2967	3.97086	10.2961	0.7312	10.2965	2.04627	10.2977	1.15785	10.2967	3.10704
10.2981	0.32448	10.2991	0.75256	10.2997	-0.12304	10.448	-0.0222	10.2992	0.02334	10.2991	-0.10116	10.2992	0.14047	10.298	0.44434	10.2997	2.61872	10.2988	3.97086	10.2981	0.7233	10.2985	2.04627	10.2996	1.1551	10.2988	3.10704
10.3001	0.32516	10.3011	0.75448	10.3017	-0.12304	10.45	-0.0222	10.3012	0.02334	10.3011	-0.10116	10.3012	0.14096	10.3	0.44434	10.3017	2.62548	10.3008	3.97595	10.3001	0.71465	10.3005	2.04134	10.3017	1.16198	10.3008	3.10554
10.3021	0.32516	10.3032	0.75448	10.3037	-0.12442	10.452	-0.02315	10.3032	0.02248	10.3031	-0.10024	10.3032	0.14096	10.302	0.4456	10.3037	2.62463	10.3027	3.97425	10.3021	0.71465	10.3025	2.03748	10.3036	1.16198	10.3027	3.10954
10.3041	0.32584	10.3052	0.75736	10.3057	-0.12466	10.454	-0.02315	10.3052	0.02248	10.3051	-0.09914	10.3052	0.14214	10.304	0.44512	10.3057	2.62463	10.3048	3.97425	10.3041	0.70788	10.3045	2.03748	10.3056	1.15005	10.3048	3.10954
10.3061	0.32523	10.3072	0.75851	10.3077	-0.12466	10.456	-0.02465	10.3072	0.02103	10.3071	-0.09914	10.3072	0.14304	10.306	0.44512	10.3077	2.62548	10.3067	3.96746	10.3061	0.69848	10.3065	2.03841	10.3077	1.15005	10.3067	3.12101
10.3081	0.32523	10.3092	0.75851	10.3097	-0.12466	10.458	-0.02625	10.3092	0.02082	10.3091	-0.10012	10.3092	0.14304	10.308	0.44763	10.3097	2.63139	10.3087	3.97341	10.3081	0.69848	10.3085	2.03733	10.3096	1.15693	10.3087	3.12051
10.3101	0.32552	10.3112	0.76004	10.3117	-0.12466	10.46	-0.02625	10.3112	0.02082	10.3111	-0.09949	10.3112	0.14411	10.31	0.44763	10.3117	2.63139	10.3108	3.97341	10.3101	0.69171	10.3105	2.03733	10.3117	1.16474	10.3108	3.12051
10.3121	0.3261	10.3132	0.76186	10.3137	-0.12231	10.462	-0.0269	10.3132	0.02053	10.3131	-0.09949	10.3132	0.14529	10.312	0.44841	10.3137	2.62886	10.3127	3.95896	10.3121	0.6808	10.3125	2.03671	10.3137	1.16979	10.3127	3.10903
10.3141	0.3261	10.3152	0.76186	10.3157	-0.12231	10.464	-0.0269	10.3152	0.02053	10.3151	-0.09909	10.3152	0.14529	10.314	0.44907	10.3157	2.61111	10.3148	3.94282	10.3141	0.6808	10.3145	2.03841	10.3156	1.16979	10.3148	3.10903
10.3161	0.32592	10.3171	0.76359	10.3177	-0.12417	10.466	-0.0269	10.3172	0.02053	10.3171	-0.09943	10.3172	0.1455	10.316	0.44907	10.3177	2.61111	10.3168	3.94282	10.3161	0.67384	10.3165	2.03841	10.3177	1.18999	10.3168	3.11602
10.3181	0.32592	10.3192	0.7655	10.3197	-0.12571	10.468	-0.02705	10.3192	0.02197	10.3191	-0.09943	10.3192	0.1455	10.318	0.45075	10.3197	2.59844	10.3187	3.94791	10.3181	0.65786	10.3185	2.03579	10.3196	1.18999	10.3187	3.11552
10.3201	0.32689	10.3212	0.7655	10.3217	-0.12571	10.47	-0.02705	10.3212	0.02132	10.3211	-0.10029	10.3212	0.1459	10.32	0.45344	10.3217	2.60604	10.3208	3.95216	10.3201	0.65786	10.3205	2.03317	10.3216	1.19825	10.3208	3.11552
10.3221	0.32689	10.3232	0.76857	10.3237	-0.12709	10.472	-0.02795	10.3232	0.02132	10.3231	-0.10029	10.3232	0.14607	10.322	0.45344	10.3237	2.60604	10.3227	3.93772	10.3221	0.64356	10.3225	2.02885	10.3237	1.21708	10.3227	3.11253
10.3241	0.32689	10.3252	0.76857	10.3257	-0.12709	10.474	-0.02925	10.3252	0.02161	10.3251	-0.10012	10.3252	0.14607	10.324	0.45596	10.3257	2.62041	10.3247	3.93772	10.3241	0.63604	10.3245	2.02885	10.3256	1.21708	10.3247	3.10903
10.3261	0.32685	10.3271	0.77259	10.3277	-0.12644	10.476	-0.02925	10.3272	0.02161	10.3271	-0.0992	10.3272	0.14595	10.326	0.45806	10.3277	2.62125	10.3268	3.95386	10.3261	0.63604	10.3265	2.02792	10.3277	1.20101	10.3268	3.10903
10.3281	0.32628	10.3292	0.77556	10.3297	-0.1279	10.478	-0.0285	10.3292	0.02147	10.3291	-0.0992	10.3292	0.14652	10.328	0.45806	10.3297	2.62125	10.3287	3.95386	10.3281	0.62513	10.3285	2.02792	10.3297	1.18815	10.3287	3.10205
10.3301	0.32628	10.3312	0.77556	10.3317	-0.1279	10.48	-0.0285	10.3312	0.02269	10.3311	-0.09886	10.3312	0.14652	10.33	0.45937	10.3317	2.64153	10.3308	3.96066	10.3301	0.61197	10.3305	2.02453	10.3316	1.18815	10.3308	3.09206
10.3321	0.32682	10.3332	0.77748	10.3337	-0.12944	10.482	-0.02935	10.3332	0.02269	10.3331	-0.09759	10.3332	0.14599	10.332	0.45937	10.3337	2.65674	10.3328	3.95131	10.3321	0.61197	10.3325	2.02222	10.3337	1.17438	10.3328	3.09206
10.3341	0.32682	10.3352	0.78093	10.3357	-0.12944	10.484	-0.02975	10.3352	0.02132	10.3351	-0.09759	10.3352	0.14623	10.334	0.46177	10.3356	2.65674	10.3347	3.95131	10.3341	0.60219	10.3345	2.02222	10.3356	1.16841	10.3347	3.08458
10.3361	0.32617	10.3372	0.78093	10.3377	-0.12968	10.486	-0.02975	10.3372	0.02212	10.3371	-0.09759	10.3372	0.14623	10.336	0.46339	10.3377	2.67702	10.3368	3.93687	10.3361	0.58977	10.3365	2.01991	10.3377	1.16841	10.3368	3.07609
10.3381	0.32588	10.3392	0.78419	10.3397	-0.13	10.488	-0.02885	10.3392	0.02212	10.3391	-0.0969	10.3392	0.1455	10.338	0.46339	10.3397	2.69054	10.3387	3.92582	10.3381	0.58977	10.3385	2.0216	10.3397	1.16244	10.3387	3.07609
10.3401	0.32588	10.3412	0.78419	10.3417	-0.13	10.49	-0.02885	10.3412	0.02248	10.3411	-0.0969	10.3412	0.1455	10.34	0.46477	10.3416	2.69054	10.3407	3.92582	10.3401	0.57623	10.3405	2.0216	10.3416	1.14591	10.3407	3.0741
10.3421	0.32678	10.3432	0.78764	10.3437	-0.13171	10.492	-0.02725	10.3432	0.02226	10.3431	-0.09564	10.3432	0.14435	10.342	0.46674	10.3437	2.69983	10.3428	3.91818	10.3421	0.56833	10.3425	2.02268	10.3437	1.14591	10.3428	3.0711
10.3441	0.3275	10.3452	0.79004	10.3457	-0.13171	10.494	-0.02545	10.3452	0.02226	10.3451	-0.09564	10.3452	0.14406	10.344	0.46674	10.3456	2.6973	10.3447	3.92837	10.3441	0.56833	10.3445	2.02145	10.3456	1.13214	10.3447	3.0711
10.3461	0.3275	10.3471	0.79004	10.3477	-0.13138	10.496	-0.02545	10.3472	0.0232	10.3471	-0.09501	10.3472	0.14406	10.346	0.46836	10.3476	2.6973	10.3468	3.92837	10.3461	0.561	10.3465	2.02145	10.3476	1.13214	10.3468	3.07759
10.3481	0.328	10.3492	0.79349	10.3497	-0.1326	10.498	-0.0254	10.3492	0.0232	10.3491	-0.09328	10.3492	0.14357	10.348	0.46992	10.3497	2.68124	10.3488	3.93602	10.3481	0.55592	10.3485	2.02345	10.3497	1.12663	10.3487	3.08707
10.3501	0.328	10.3512	0.79885	10.3517	-0.1326	10.5	-0.02565	10.3512	0.0237	10.3511	-0.09328	10.3512	0.14271	10.35	0.46992	10.3516	2.67364	10.3507	3.93432	10.3501	0.55592	10.3505	2.02438	10.3516	1.10781	10.3507	3.08707
10.3521	0.32858	10.3532	0.79885	10.3537	-0.13057	10.502	-0.02565	10.3532	0.0237	10.3531	-0.09334	10.3532	0.14271	10.352	0.47177	10.3537	2.65083	10.3528	3.92412	10.3521	0.55235	10.3525	2.029	10.3537	1.1046	10.3528	3.09106
10.3541	0.32872	10.3552	0.80345	10.3557	-0.13057	10.504	-0.0248	10.3552	0.0237	10.3551	-0.09311	10.3552	0.14214	10.354	0.47177	10.3557	2.65083	10.3547	3.92412	10.3541	0.54765	10.3545	2.029	10.3557	1.1046	10.3547	3.09705
10.3561	0.32872	10.3572	0.80853	10.3577	-0.12944	10.506	-0.0248	10.3572	0.02348	10.3571	-0.09311	10.3572	0.14214	10.356	0.47411	10.3576	2.61703	10.3567	3.91393	10.3561	0.54765	10.3565	2.02962	10.3576	1.09358	10.3567	3.09705
10.3581	0.32869	10.3591	0.80853	10.3597	-0.1292	10.508	-0.02445	10.3592	0.0232	10.3591	-0.09317	10.3592	0.14214	10.358	0.47735	10.3597	2.61703	10.3588	3.90288	10.3581	0.54577	10.3585	2.02962	10.3597	1.09358	10.3588	3.10055
10.3601	0.32952	10.3612	0.81313	10.3617	-0.1292	10.51	-0.024	10.3612	0.0232	10.3611	-0.09317	10.3612	0.14231	10.36	0.47735	10.3616	2.6052	10.3607	3.90288	10.3601	0.54332	10.3605	2.0327	10.3616	1.09587	10.3607	3.11253
10.3621	0.32952	10.3632	0.81313	10.3637	-0.1292	10.512	-0.024	10.3632	0.02276	10.3631	-0.09305	10.3632	0.14231	10.362	0.47878	10.3636	2.57816	10.3628	3.89184	10.3621	0.54332	10.3625	2.03378	10.3636	1.09725	10.3628	3.11253
10.3641	0.33038	10.3651	0.81687	10.3657	-0.1292	10.514	-0.0236	10.3651	0.02276	10.3651	-0.09225	10.3652	0.14325	10.364	0.48088	10.3657	2.57816	10.3648	3.88674	10.3641	0.54483	10.3645	2.03378	10.3657	1.09541	10.3648	3.127
10.3661	0.33038	10.3672	0.82051	10.3677	-0.12879	10.516	-0.0236	10.3672	0.02154	10.3671	-0.09225	10.3672	0.14423	10.366	0.48088	10.3676	2.57309	10.3667	3.88674	10.3661	0.54182	10.3665	2.03579	10.3676	1.09541	10.3667	3.127
10.3681	0.33117	10.3691	0.82051	10.3697	-0.12758	10.518	-0.0227	10.3692	0.02118	10.3691	-0.09162	10.3692	0.14423	10.368	0.4834	10.3697	2.57309	10.3688	3.90203	10.3681	0.54182	10.3685	2.03825	10.3697	1.08807	10.3688	3.13749
10.3701	0.33236	10.3712	0.82473	10.3717	-0.12758	10.52	-0.02195	10.3712	0.02118	10.3711	-0.09121	10.3712	0.14517	10.37	0.48639	10.3717	2.57309	10.3707	3.90883	10.3701	0.54069	10.3705	2.03825	10.3717	1.08807	10.3707	3.14397
10.3721	0.33236	10.3732	0.8277	10.3737	-0.12693	10.522	-0.02195	10.3732	0.02017	10.3731	-0.09121	10.3732	0.14545	10.372	0.48639	10.3736	2.54943	10.3727	3.90883	10.3721	0.53975	10.3725	2.04226	10.3736	1.08394	10.3727	3.15595
10.3741	0.33301	10.3751	0.8277	10.3757	-0.12693	10.524	-0.02025	10.3751	0.01959	10.3751	-0.09006	10.3752	0.14545	10.374	0.48951	10.3757	2.52831	10.3748	3.90968	10.3741	0.53975	10.3745	2.04519	10.3757	1.08072	10.3747	3.15595
10.3761	0.33301	10.3772	0.8322	10.3777	-0.12523	10.526	-0.02025	10.3772	0.01959	10.3771	-0.08978	10.3772	0.14611	10.376	0.48951	10.3776	2.53254	10.3767	3.92242	10.3761	0.54313	10.3765	2.04519	10.3776	1.08072	10.3767	3.15295
10.3781	0.33391	10.3791	0.83565	10.3797	-0.12385	10.528	-0.01945	10.3791	0.01916	10.3791	-0.08978	10.3792	0.14627	10.378	0.49286	10.3796	2.53254	10.3788	3.92242	10.3781	0.54313	10.3785	2.04781	10.3796	1.06924	10.3787	3.14747
10.3801	0.33423	10.3811	0.83565	10.3817	-0.12385	10.53	-0.01795	10.3812	0.01923	10.3811	-0.0888	10.3812	0.14627	10.38	0.49532	10.3817	2.53761	10.3808	3.94791	10.3801	0.54313	10.3805	2.05336	10.3817	1.06465	10.3807	3.14747
10.3821	0.33423	10.3832	0.8391	10.3837	-0.12352	10.532	-0.01795	10.3832	0.01923	10.3831	-0.0888	10.3832	0.14562	10.382	0.49532	10.3836	2.52916	10.3827	3.96151	10.3821	0.54351	10.3825	2.05336	10.3836	1.06465	10.3827	3.15695
10.3841	0.3343	10.3851	0.8391	10.3857	-0.12352	10.534	-0.016	10.3851	0.01923	10.3851	-0.08719	10.3852	0.14562	10.384	0.49705	10.3857	2.52916	10.3848	3.96151	10.3841	0.53975	10.3845	2.05953	10.3857	1.06741	10.3848	3.14846
10.3861	0.3352	10.3872	0.84179	10.3877	-0.1232	10.536	-0.0148	10.3872	0.01923	10.3871	-0.08719	10.3872	0.14615	10.386	0.50029	10.3877	2.54352	10.3867	3.96066	10.3861	0.53975	10.3865	2.06477	10.3877	1.07475	10.3867	3.14846
10.3881	0.3352	10.3892	0.84438	10.3897	-0.12223	10.538	-0.0148	10.3892	0.01931	10.3891	-0.08719	10.3892	0.14689	10.388	0.50029	10.3896	2.54521	10.3887	3.95131	10.3881	0.53674	10.3885	2.06477	10.3896	1.07475	10.3887	3.15545
10.3901	0.33618	10.3911	0.84438	10.3917	-0.12223	10.54	-0.0129	10.3911	0.01895	10.3911	-0.0865	10.3912	0.14689	10.39	0.50233	10.3917	2.54521	10.3908	3.95131	10.3901	0.53298	10.3905	2.07063	10.3917	1.07338	10.3907	3.14896
10.3921	0.33618	10.3932	0.84754	10.3937	-0.12239	10.542	-0.0129	10.3932	0.01895	10.3931	-0.08776	10.3932	0.14783	10.392	0.50442	10.3936	2.53929	10.3927	3.94791	10.3921	0.53298	10.3925	2.07957	10.3936	1.07705	10.3927	3.14896
10.3941	0.33646	10.3951	0.85338	10.3957	-0.12239	10.544	-0.00995	10.3951	0.01866	10.3951	-0.08776	10.3952	0.14987	10.394	0.50442	10.3956	2.53423	10.3948	3.93942	10.3941	0.53185	10.3945	2.07957	10.3956	1.07705	10.3947	3.14597
10.3961	0.33715	10.3971	0.85338	10.3977	-0.12247	10.546	-0.00705	10.3971	0.01844	10.3971	-0.08794	10.3972	0.14987	10.396	0.5076	10.3977	2.53423	10.3968	3.93942	10.3961	0.53317	10.3965	2.08558	10.3977	1.08256	10.3968	3.14597
10.3981	0.33715	10.3992	0.85521	10.3997	-0.12288	10.548	-0.00705	10.3992	0.01844	10.3991	-0.08857	10.3992	0.15073	10.398	0.5076	10.3996	2.52324	10.3987	3.91903	10.3981	0.53317	10.3985	2.09129	10.3996	1.08256	10.3987	3.15246
10.4001	0.33679	10.4011	0.85521	10.4017	-0.12288	10.55	-0.00515	10.4011	0.01772	10.4011	-0.08857	10.4012	0.15212	10.4	0.50945	10.4017	2.5131	10.4008	3.90033	10.4001	0.53223	10.4005	2.09129	10.4017	1.08945	10.4008	3.16044
10.4021	0.33704	10.4032	0.8577	10.4037	-0.1215	10.552	-0.00515	10.4032	0.01578	10.4031	-0.08799	10.4032	0.15212	10.402	0.51245	10.4037	2.5131	10.4027	3.90033	10.4021	0.53223	10.4025	2.09792	10.4037	1.09679	10.4027	3.16693
10.4041	0.33704	10.4052	0.86211	10.4057	-0.1215	10.554	-0.00355	10.4052	0.01578	10.4051	-0.08799	10.4052	0.15335	10.404	0.51245	10.4056	2.48775	10.4047	3.8434	10.4041	0.53016	10.4045	2.10162	10.4056	1.09679	10.4047	3.16693
10.4061	0.3374	10.4071	0.86211	10.4077	-0.12328	10.556	-0.0021	10.4071	0.01441	10.4071	-0.08868	10.4072	0.15335	10.406	0.51473	10.4077	2.47508	10.4068	3.79072	10.4061	0.53279	10.4065	2.10162	10.4077	1.10735	10.4068	3.16843
10.4081	0.3374	10.4092	0.86699	10.4097	-0.12328	10.558	-0.0021	10.4092	0.01441	10.4091	-0.09006	10.4092	0.15478	10.408	0.5194	10.4096	2.47508	10.4087	3.79072	10.4081	0.53279	10.4085	2.10069	10.4096	1.11975	10.4087	3.15845
10.4101	0.33866	10.4111	0.87341	10.4117	-0.12207	10.56	-0.00015	10.4111	0.01217	10.4111	-0.09006	10.4112	0.15584	10.41	0.5194	10.4116	2.46494	10.4108	3.73974	10.4101	0.53241	10.4105	2.10115	10.4116	1.13306	10.4108	3.15845
10.4121	0.33924	10.4131	0.87341	10.4137	-0.12004	10.562	0.0012	10.4131	0.01102	10.4131	-0.09104	10.4132	0.15584	10.412	0.52341	10.4137	2.45565	10.4128	3.7202	10.4121	0.53298	10.4125	2.10115	10.4137	1.13306	10.4128	3.15346
10.4141	0.33924	10.4152	0.87936	10.4157	-0.12004	10.564	0.0012	10.4152	0.01102	10.4151	-0.09207	10.4152	0.15666	10.414	0.52341	10.4156	2.45565	10.4147	3.7202	10.4141	0.53298	10.4145	2.10007	10.4156	1.13352	10.4147	3.15346
10.4161	0.33945	10.4171	0.88712	10.4177	-0.12029	10.566	0.00295	10.4171	0.009	10.4171	-0.09207	10.4172	0.1569	10.416	0.52593	10.4177	2.44297	10.4168	3.67856	10.4161	0.53373	10.4165	2.10208	10.4177	1.13352	10.4168	3.14996
10.4181	0.3397	10.4192	0.88712	10.4197	-0.12029	10.568	0.00295	10.4192	0.00634	10.4191	-0.09322	10.4192	0.1569	10.418	0.53042	10.4197	2.43452	10.4187	3.68026	10.4181	0.53166	10.4185	2.10208	10.4197	1.14132	10.4187	3.15545
10.4201	0.3397	10.4212	0.89277	10.4217	-0.11883	10.57	0.0041	10.4212	0.00634	10.4211	-0.09322	10.4212	0.15772	10.42	0.53042	10.4216	2.43452	10.4207	3.68026	10.4201	0.53166	10.4205	2.10254	10.4216	1.15464	10.4207	3.15545
10.4221	0.33913	10.4231	0.89277	10.4237	-0.11834	10.572	0.00565	10.4231	0.00418	10.4231	-0.09357	10.4232	0.15752	10.422	0.53383	10.4237	2.43452	10.4228	3.66752	10.4221	0.53091	10.4225	2.10455	10.4237	1.15464	10.4228	3.16094
10.4241	0.33913	10.4252	0.89958	10.4257	-0.11834	10.574	0.00565	10.4252	0.00418	10.4251	-0.09374	10.4252	0.15752	10.424	0.53725	10.4256	2.42945	10.4247	3.66412	10.4241	0.53072	10.4245	2.10455	10.4256	1.16382	10.4247	3.16294
10.4261	0.3396	10.4271	0.90667	10.4277	-0.11842	10.576	0.00645	10.4271	0.0018	10.4271	-0.09374	10.4272	0.15674	10.426	0.53725	10.4276	2.42945	10.4268	3.66412	10.4261	0.53072	10.4265	2.10655	10.4276	1.16749	10.4268	3.16294
10.4281	0.33956	10.4291	0.90667	10.4297	-0.11842	10.578	0.00645	10.4291	0.000216112	10.4291	-0.09368	10.4292	0.15674	10.428	0.53977	10.4297	2.42607	10.4288	3.65392	10.4281	0.52489	10.4285	2.10655	10.4297	1.16749	10.4287	3.16943
10.4301	0.33956	10.4312	0.91252	10.4317	-0.11907	10.58	0.0063	10.4312	0.000216112	10.4311	-0.09357	10.4312	0.15605	10.43	0.54426	10.4316	2.42607	10.4307	3.65053	10.4301	0.52	10.4305	2.10655	10.4316	1.17622	10.4307	3.17192
10.4321	0.34006	10.4331	0.91922	10.4337	-0.11915	10.582	0.0074	10.4331	-0.00216	10.4331	-0.09357	10.4332	0.1558	10.432	0.54426	10.4337	2.42607	10.4328	3.65053	10.4321	0.52	10.4325	2.11148	10.4337	1.18723	10.4328	3.17192
10.4341	0.34006	10.4352	0.91922	10.4357	-0.11915	10.584	0.0074	10.4352	-0.00533	10.4351	-0.0934	10.4352	0.1558	10.434	0.54713	10.4357	2.41002	10.4347	3.66922	10.4341	0.51436	10.4345	2.11148	10.4357	1.18723	10.4347	3.17192
10.4361	0.33996	10.4372	0.92545	10.4377	-0.12012	10.586	0.00875	10.4372	-0.00533	10.4371	-0.09288	10.4372	0.15539	10.436	0.54713	10.4376	2.40749	10.4367	3.68621	10.4361	0.50458	10.4365	2.11565	10.4376	1.19412	10.4367	3.17392
10.4381	0.33942	10.4391	0.92545	10.4397	-0.12158	10.588	0.00875	10.4391	-0.00663	10.4391	-0.09288	10.4392	0.15429	10.438	0.55007	10.4397	2.40749	10.4388	3.68621	10.4381	0.50458	10.4385	2.12305	10.4397	1.19412	10.4387	3.17392
10.4401	0.33942	10.4412	0.93245	10.4417	-0.12158	10.59	0.00905	10.4412	-0.00915	10.4411	-0.09259	10.4412	0.15429	10.44	0.5527	10.4416	2.40918	10.4407	3.66667	10.4401	0.49725	10.4405	2.12305	10.4416	1.2056	10.4407	3.17442
10.4421	0.33945	10.4431	0.93935	10.4437	-0.12223	10.592	0.00935	10.4431	-0.00915	10.4431	-0.09259	10.4432	0.15441	10.442	0.5527	10.4436	2.41509	10.4428	3.65222	10.4421	0.49085	10.4425	2.1286	10.4436	1.22213	10.4427	3.16643
10.4441	0.33924	10.4451	0.93935	10.4457	-0.12223	10.594	0.00935	10.4451	-0.01189	10.4451	-0.09213	10.4452	0.15425	10.444	0.55492	10.4457	2.41509	10.4448	3.65222	10.4441	0.49085	10.4445	2.13476	10.4457	1.22213	10.4447	3.16643
10.4461	0.33924	10.4472	0.94721	10.4477	-0.12369	10.596	0.0094	10.4472	-0.01189	10.4471	-0.09248	10.4472	0.15425	10.446	0.55834	10.4476	2.41931	10.4467	3.64543	10.4461	0.47957	10.4465	2.13476	10.4476	1.22718	10.4467	3.16743
10.4481	0.33841	10.4491	0.95296	10.4497	-0.12369	10.598	0.0103	10.4491	-0.01376	10.4491	-0.09248	10.4492	0.15519	10.448	0.55834	10.4497	2.42523	10.4488	3.63608	10.4481	0.47524	10.4485	2.13846	10.4497	1.23865	10.4487	3.16693
10.4501	0.33902	10.4512	0.95296	10.4517	-0.12547	10.6	0.0103	10.4512	-0.01556	10.4511	-0.09213	10.4512	0.15519	10.45	0.56181	10.4517	2.42523	10.4507	3.63608	10.4501	0.47524	10.4505	2.14602	10.4517	1.23865	10.4507	3.16693
10.4521	0.33902	10.4532	0.96005	10.4537	-0.12766	10.602	0.01065	10.4532	-0.01556	10.4531	-0.09144	10.4532	0.15613	10.452	0.56445	10.4536	2.42945	10.4527	3.60039	10.4521	0.47581	10.4525	2.14602	10.4536	1.24692	10.4527	3.15845
10.4541	0.33974	10.4551	0.97098	10.4557	-0.12766	10.604	0.01065	10.4551	-0.01859	10.4551	-0.09144	10.4552	0.15617	10.454	0.56445	10.4557	2.4303	10.4548	3.59615	10.4541	0.47054	10.4545	2.15311	10.4557	1.24738	10.4547	3.16294
10.4561	0.33974	10.4572	0.97098	10.4577	-0.12644	10.606	0.0099	10.4572	-0.01859	10.4571	-0.09121	10.4572	0.15617	10.456	0.56846	10.4577	2.4303	10.4567	3.59615	10.4561	0.47054	10.4565	2.15542	10.4576	1.24738	10.4567	3.16294
10.4581	0.34028	10.4591	0.97903	10.4597	-0.12644	10.608	0.01095	10.4591	-0.02305	10.4591	-0.09047	10.4592	0.15645	10.458	0.56846	10.4596	2.42016	10.4588	3.5749	10.4581	0.47261	10.4585	2.15542	10.4596	1.25472	10.4587	3.16444
10.4601	0.34028	10.4611	0.97903	10.4617	-0.12668	10.61	0.01095	10.4611	-0.02435	10.4611	-0.09047	10.4612	0.1565	10.46	0.57259	10.4617	2.40664	10.4608	3.55621	10.4601	0.47204	10.4605	2.16236	10.4617	1.25243	10.4607	3.16094
10.4621	0.34183	10.4632	0.98775	10.4637	-0.12782	10.612	0.011	10.4632	-0.02529	10.4631	-0.09041	10.4632	0.1565	10.462	0.57589	10.4636	2.39904	10.4627	3.55621	10.4621	0.47204	10.4625	2.16174	10.4636	1.25243	10.4627	3.16094
10.4641	0.34316	10.4651	0.99426	10.4657	-0.12782	10.614	0.011	10.4651	-0.02529	10.4651	-0.09041	10.4652	0.15715	10.464	0.57589	10.4657	2.39904	10.4648	3.55196	10.4641	0.47599	10.4645	2.16174	10.4656	1.24416	10.4647	3.16144
10.4661	0.34316	10.4672	0.99426	10.4677	-0.12709	10.616	0.01175	10.4672	-0.02665	10.4671	-0.08955	10.4672	0.1578	10.466	0.5796	10.4677	2.37284	10.4667	3.55366	10.4661	0.48032	10.4665	2.1659	10.4677	1.23544	10.4667	3.16144
10.4681	0.3446	10.4692	1.00299	10.4697	-0.12709	10.618	0.01195	10.4692	-0.02665	10.4691	-0.08851	10.4692	0.1578	10.468	0.5829	10.4696	2.35932	10.4688	3.55366	10.4681	0.48032	10.4685	2.16976	10.4696	1.23544	10.4687	3.14447
10.4701	0.34521	10.4711	1.00989	10.4717	-0.12725	10.62	0.01195	10.4711	-0.02644	10.4711	-0.08851	10.4712	0.15879	10.47	0.5829	10.4717	2.35932	10.4708	3.55961	10.4701	0.48446	10.4705	2.16976	10.4717	1.22763	10.4707	3.14447
10.4721	0.34521	10.4732	1.00989	10.4737	-0.12855	10.622	0.01265	10.4732	-0.02658	10.4731	-0.08736	10.4732	0.15879	10.472	0.58595	10.4736	2.35172	10.4727	3.55451	10.4721	0.48728	10.4725	2.17253	10.4736	1.21478	10.4727	3.14347
10.4741	0.34593	10.4751	1.01832	10.4757	-0.12855	10.624	0.01305	10.4751	-0.02658	10.4751	-0.08621	10.4752	0.15866	10.474	0.5896	10.4756	2.35172	10.4748	3.55451	10.4741	0.48728	10.4745	2.17762	10.4756	1.21478	10.4747	3.14347
10.4761	0.34593	10.4771	1.02484	10.4777	-0.12822	10.626	0.01305	10.4771	-0.02824	10.4771	-0.08621	10.4772	0.1594	10.476	0.5896	10.4777	2.33736	10.4767	3.56896	10.4761	0.49518	10.4765	2.17762	10.4776	1.19504	10.4767	3.13698
10.4781	0.34716	10.4792	1.02484	10.4797	-0.12822	10.628	0.01365	10.4792	-0.02874	10.4791	-0.08506	10.4792	0.1594	10.478	0.59392	10.4796	2.34496	10.4787	3.57745	10.4781	0.49593	10.4785	2.17932	10.4796	1.17346	10.4787	3.13399
10.4801	0.34813	10.4811	1.03145	10.4817	-0.12968	10.63	0.01365	10.4811	-0.02874	10.4811	-0.08506	10.4812	0.15911	10.48	0.59392	10.4817	2.33398	10.4807	3.56641	10.4801	0.49593	10.4805	2.18502	10.4816	1.17346	10.4807	3.13399
10.4821	0.34813	10.4832	1.03145	10.4837	-0.12984	10.632	0.0143	10.4832	-0.02788	10.4831	-0.08495	10.4832	0.15903	10.482	0.59763	10.4837	2.33398	10.4827	3.56641	10.4821	0.49442	10.4825	2.18502	10.4836	1.15969	10.4827	3.127
10.4841	0.34867	10.4852	1.03758	10.4857	-0.12984	10.634	0.01525	10.4852	-0.02788	10.4851	-0.0838	10.4852	0.15903	10.484	0.60332	10.4857	2.32299	10.4847	3.56216	10.4841	0.49461	10.4845	2.19196	10.4856	1.15969	10.4847	3.127
10.4861	0.34816	10.4871	1.04659	10.4877	-0.13033	10.636	0.01525	10.4871	-0.02651	10.4871	-0.0838	10.4872	0.16034	10.486	0.60332	10.4877	2.31116	10.4867	3.53327	10.4861	0.49461	10.4865	2.19735	10.4876	1.15096	10.4867	3.12301
10.4881	0.34816	10.4891	1.04659	10.4897	-0.12863	10.638	0.01695	10.4892	-0.02615	10.4891	-0.08351	10.4892	0.16075	10.488	0.60853	10.4896	2.31116	10.4887	3.53327	10.4881	0.49612	10.4885	2.19735	10.4896	1.13765	10.4887	3.1295
10.4901	0.34798	10.4911	1.05637	10.4917	-0.12863	10.64	0.01695	10.4911	-0.02615	10.4911	-0.08328	10.4912	0.16075	10.49	0.61375	10.4916	2.30018	10.4907	3.53242	10.4901	0.49837	10.4905	2.20321	10.4916	1.13765	10.4907	3.1295
10.4921	0.34917	10.4931	1.06499	10.4937	-0.12871	10.642	0.01925	10.4931	-0.02536	10.4931	-0.08328	10.4932	0.16181	10.492	0.61375	10.4937	2.27483	10.4927	3.54007	10.4921	0.49837	10.4925	2.21061	10.4936	1.12755	10.4927	3.13349
10.4941	0.34917	10.4951	1.06499	10.4957	-0.12871	10.644	0.02155	10.4952	-0.02608	10.4951	-0.08322	10.4952	0.16181	10.494	0.6201	10.4956	2.27483	10.4947	3.54007	10.4941	0.50138	10.4945	2.21061	10.4956	1.11424	10.4947	3.14397
10.4961	0.34978	10.4971	1.07343	10.4977	-0.12774	10.646	0.02155	10.4971	-0.02608	10.4971	-0.08248	10.4972	0.16222	10.496	0.62531	10.4977	2.2723	10.4967	3.52647	10.4961	0.50176	10.4965	2.21539	10.4976	1.11424	10.4967	3.14397
10.4981	0.34978	10.4991	1.07343	10.4997	-0.12774	10.648	0.02335	10.4992	-0.02651	10.4991	-0.08248	10.4992	0.16242	10.498	0.62531	10.4996	2.2723	10.4987	3.52477	10.4981	0.50176	10.4985	2.21986	10.4996	1.10138	10.4987	3.13898
10.5001	0.35054	10.5011	1.0808	10.5017	-0.12587	10.65	0.0258	10.5012	-0.02745	10.5011	-0.08092	10.5012	0.16242	10.5	0.63088	10.5016	2.24779	10.5007	3.52477	10.5001	0.50834	10.5005	2.21986	10.5016	1.09404	10.5007	3.14347
10.5021	0.35014	10.5031	1.08924	10.5037	-0.12506	10.652	0.0258	10.5031	-0.02745	10.5031	-0.08092	10.5032	0.16312	10.502	0.63088	10.5037	2.23681	10.5027	3.51288	10.5021	0.51342	10.5025	2.2268	10.5036	1.08669	10.5027	3.13798
10.5041	0.35014	10.5051	1.08924	10.5057	-0.12506	10.654	0.02825	10.5052	-0.02867	10.5051	-0.07983	10.5052	0.16402	10.504	0.63657	10.5056	2.23681	10.5047	3.49418	10.5041	0.51342	10.5045	2.22865	10.5056	1.08669	10.5047	3.13798
10.5061	0.3505	10.5071	1.0993	10.5077	-0.1228	10.656	0.02825	10.5071	-0.02867	10.5071	-0.07828	10.5072	0.16402	10.506	0.64244	10.5076	2.22498	10.5067	3.49418	10.5061	0.50947	10.5065	2.22865	10.5076	1.08945	10.5067	3.1315
10.5081	0.35068	10.5091	1.10994	10.5097	-0.1228	10.658	0.03015	10.5091	-0.03026	10.5091	-0.07828	10.5092	0.16447	10.508	0.64244	10.5096	2.22329	10.5087	3.48229	10.5081	0.51643	10.5085	2.22958	10.5096	1.08945	10.5087	3.1315
10.5101	0.35068	10.5111	1.10994	10.5117	-0.11915	10.66	0.03115	10.5112	-0.03141	10.5111	-0.07828	10.5112	0.1648	10.51	0.64843	10.5116	2.22498	10.5107	3.46699	10.5101	0.51643	10.5105	2.23235	10.5116	1.09863	10.5107	3.13948
10.5121	0.35086	10.5131	1.12125	10.5137	-0.11875	10.662	0.03115	10.5131	-0.03141	10.5131	-0.07811	10.5132	0.1648	10.512	0.65412	10.5136	2.22498	10.5127	3.46699	10.5121	0.52207	10.5125	2.23235	10.5136	1.10735	10.5127	3.13998
10.5141	0.35086	10.5151	1.13265	10.5157	-0.11875	10.664	0.03255	10.5152	-0.03299	10.5151	-0.07811	10.5152	0.16655	10.514	0.65412	10.5156	2.20639	10.5147	3.4381	10.5141	0.52508	10.5145	2.23898	10.5156	1.10735	10.5147	3.13998
10.5161	0.3504	10.5171	1.13265	10.5177	-0.11761	10.666	0.03255	10.5171	-0.03299	10.5171	-0.07788	10.5172	0.16655	10.516	0.65897	10.5176	2.19625	10.5167	3.42791	10.5161	0.52508	10.5165	2.24376	10.5176	1.11653	10.5167	3.14247
10.5181	0.35004	10.5191	1.14243	10.5197	-0.11607	10.668	0.0344	10.5191	-0.03371	10.5191	-0.07742	10.5192	0.16631	10.518	0.65897	10.5196	2.19625	10.5187	3.42791	10.5181	0.53392	10.5185	2.24376	10.5196	1.13031	10.5187	3.15096
10.5201	0.35004	10.5211	1.14243	10.5217	-0.11607	10.67	0.03595	10.5211	-0.03328	10.5211	-0.07742	10.5212	0.1668	10.52	0.66454	10.5216	2.18358	10.5207	3.39647	10.5201	0.53392	10.5205	2.24623	10.5216	1.13031	10.5207	3.15096
10.5221	0.35	10.5231	1.15316	10.5237	-0.1147	10.672	0.03595	10.5231	-0.03328	10.5231	-0.07707	10.5232	0.1668	10.522	0.67131	10.5236	2.19963	10.5227	3.38627	10.5221	0.54614	10.5225	2.25085	10.5236	1.1349	10.5227	3.15096
10.5241	0.35	10.5251	1.16696	10.5257	-0.1147	10.674	0.0363	10.5251	-0.03321	10.5251	-0.07707	10.5252	0.16758	10.524	0.67131	10.5256	2.19963	10.5247	3.38627	10.5241	0.55423	10.5245	2.25085	10.5256	1.14867	10.5247	3.16244
10.5261	0.34946	10.5271	1.16696	10.5277	-0.11324	10.676	0.0363	10.5271	-0.03451	10.5271	-0.07569	10.5272	0.16778	10.526	0.67736	10.5276	2.20217	10.5267	3.36588	10.5261	0.55423	10.5265	2.25378	10.5276	1.14867	10.5267	3.16244
10.5281	0.34996	10.5291	1.18172	10.5297	-0.11227	10.678	0.03705	10.5291	-0.03451	10.5291	-0.0761	10.5292	0.16778	10.528	0.68419	10.5296	2.20639	10.5287	3.35399	10.5281	0.56382	10.5285	2.2544	10.5296	1.15464	10.5287	3.15894
10.5301	0.34996	10.5311	1.19447	10.5317	-0.11227	10.68	0.0385	10.5311	-0.03436	10.5311	-0.0761	10.5312	0.16844	10.53	0.68419	10.5316	2.20639	10.5307	3.35399	10.5301	0.57285	10.5305	2.2544	10.5316	1.15464	10.5307	3.14846
10.5321	0.35029	10.5331	1.19447	10.5337	-0.11186	10.682	0.0385	10.5331	-0.03487	10.5331	-0.0769	10.5332	0.1684	10.532	0.69126	10.5336	2.20977	10.5327	3.35059	10.5321	0.57285	10.5325	2.25733	10.5336	1.16382	10.5327	3.14846
10.5341	0.35029	10.5351	1.20827	10.5357	-0.11186	10.684	0.03985	10.5351	-0.03487	10.5351	-0.07633	10.5352	0.1684	10.534	0.69851	10.5356	2.21822	10.5347	3.3217	10.5341	0.57868	10.5345	2.25902	10.5356	1.17162	10.5347	3.14048
10.5361	0.3504	10.5371	1.20827	10.5377	-0.11024	10.686	0.0405	10.5371	-0.03739	10.5371	-0.07633	10.5372	0.16966	10.536	0.69851	10.5376	2.21822	10.5367	3.3217	10.5361	0.58658	10.5365	2.25902	10.5376	1.17162	10.5367	3.13548
10.5381	0.35086	10.5391	1.22169	10.5397	-0.11008	10.688	0.0405	10.5391	-0.03904	10.5391	-0.07472	10.5392	0.16966	10.538	0.7045	10.5396	2.22667	10.5387	3.30385	10.5381	0.58658	10.5385	2.2618	10.5396	1.18081	10.5387	3.13548
10.5401	0.35086	10.5411	1.23472	10.5417	-0.11008	10.69	0.0413	10.5411	-0.03904	10.5411	-0.0738	10.5412	0.16999	10.54	0.7045	10.5416	2.21653	10.5407	3.27666	10.5401	0.5909	10.5405	2.2621	10.5416	1.18494	10.5407	3.13649
10.5421	0.35079	10.5431	1.23472	10.5437	-0.10894	10.692	0.0413	10.5431	-0.04048	10.5431	-0.0738	10.5432	0.17032	10.542	0.71079	10.5436	2.21653	10.5427	3.27666	10.5421	0.59166	10.5425	2.2621	10.5436	1.19871	10.5427	3.13249
10.5441	0.3518	10.5451	1.25034	10.5457	-0.10894	10.694	0.04145	10.5451	-0.04048	10.5451	-0.0734	10.5452	0.17032	10.544	0.71642	10.5456	2.2216	10.5447	3.26817	10.5441	0.59166	10.5445	2.26827	10.5456	1.19871	10.5447	3.13249
10.5461	0.3518	10.5471	1.26654	10.5477	-0.10886	10.696	0.0402	10.5471	-0.04301	10.5471	-0.0734	10.5472	0.1704	10.546	0.71642	10.5476	2.20977	10.5467	3.24183	10.5461	0.59786	10.5465	2.27182	10.5476	1.20147	10.5467	3.13199
10.5481	0.35292	10.5491	1.26654	10.5497	-0.10846	10.698	0.0402	10.5491	-0.04474	10.5491	-0.07271	10.5492	0.17048	10.548	0.72205	10.5496	2.20977	10.5487	3.24183	10.5481	0.60012	10.5485	2.27182	10.5496	1.20147	10.5487	3.13698
10.5501	0.35292	10.5511	1.28149	10.5517	-0.10846	10.7	0.0397	10.5511	-0.04474	10.5511	-0.0719	10.5512	0.17048	10.55	0.7275	10.5516	2.19456	10.5507	3.21889	10.5501	0.60012	10.5505	2.27367	10.5516	1.21432	10.5507	3.13698
10.5521	0.35382	10.5531	1.29663	10.5537	-0.10822	10.702	0.0404	10.5531	-0.04639	10.5531	-0.0719	10.5532	0.17118	10.552	0.7275	10.5536	2.1971	10.5527	3.21379	10.5521	0.6052	10.5525	2.27737	10.5536	1.22947	10.5527	3.13548
10.5541	0.35425	10.5551	1.29663	10.5557	-0.10822	10.704	0.0404	10.5551	-0.04718	10.5551	-0.0711	10.5552	0.17199	10.554	0.73355	10.5556	2.1971	10.5547	3.21379	10.5541	0.60896	10.5545	2.27737	10.5556	1.22947	10.5547	3.14048
10.5561	0.35425	10.5571	1.30976	10.5577	-0.11016	10.706	0.03965	10.5571	-0.04718	10.5571	-0.06949	10.5572	0.17199	10.556	0.73355	10.5576	2.16922	10.5567	3.22398	10.5561	0.60896	10.5565	2.2786	10.5576	1.23085	10.5567	3.14048
10.5581	0.35432	10.5591	1.30976	10.5597	-0.11146	10.708	0.03965	10.5591	-0.04841	10.5591	-0.06949	10.5592	0.17228	10.558	0.7414	10.5596	2.15739	10.5587	3.21889	10.5581	0.61197	10.5585	2.28338	10.5596	1.25564	10.5587	3.13
10.5601	0.3549	10.5611	1.32519	10.5617	-0.11146	10.71	0.03905	10.5611	-0.05021	10.5611	-0.06874	10.5612	0.17228	10.56	0.74739	10.5616	2.15739	10.5607	3.21889	10.5601	0.61554	10.5605	2.28338	10.5616	1.25564	10.5607	3.13
10.5621	0.3549	10.5631	1.33861	10.5637	-0.11089	10.712	0.0382	10.5631	-0.05021	10.5631	-0.06874	10.5632	0.17277	10.562	0.74739	10.5636	2.14978	10.5627	3.21039	10.5621	0.61554	10.5625	2.28569	10.5636	1.25748	10.5627	3.13698
10.5641	0.35583	10.5651	1.33861	10.5657	-0.11089	10.714	0.0382	10.5651	-0.05151	10.5651	-0.06776	10.5652	0.17306	10.564	0.75464	10.5656	2.15908	10.5647	3.21294	10.5641	0.62175	10.5645	2.28569	10.5656	1.2639	10.5647	3.1315
10.5661	0.35583	10.5671	1.35308	10.5677	-0.11081	10.716	0.03825	10.5671	-0.05151	10.5671	-0.06661	10.5672	0.17306	10.566	0.76153	10.5676	2.15908	10.5667	3.21294	10.5661	0.62532	10.5665	2.286	10.5676	1.2639	10.5667	3.13
10.5681	0.35659	10.5691	1.37071	10.5697	-0.11008	10.718	0.03825	10.5691	-0.05266	10.5691	-0.06661	10.5692	0.17302	10.568	0.76153	10.5696	2.17935	10.5687	3.21379	10.5681	0.62532	10.5685	2.28893	10.5696	1.25885	10.5687	3.13
10.5701	0.35691	10.5711	1.37071	10.5717	-0.11008	10.72	0.03775	10.5711	-0.05187	10.5711	-0.06541	10.5712	0.17375	10.57	0.7686	10.5716	2.19456	10.5707	3.20189	10.5701	0.6272	10.5705	2.28893	10.5716	1.26482	10.5707	3.12101
10.5721	0.35691	10.5731	1.38509	10.5737	-0.1117	10.722	0.03795	10.5731	-0.05187	10.5731	-0.06368	10.5732	0.17375	10.572	0.77632	10.5736	2.20555	10.5727	3.20189	10.5721	0.63265	10.5725	2.2897	10.5736	1.26482	10.5727	3.12351
10.5741	0.35702	10.5751	1.40157	10.5757	-0.1117	10.724	0.03795	10.5751	-0.05158	10.5751	-0.06368	10.5752	0.17437	10.574	0.77632	10.5756	2.20555	10.5747	3.21549	10.5741	0.63265	10.5745	2.28801	10.5756	1.24875	10.5747	3.12351
10.5761	0.35716	10.5771	1.40157	10.5777	-0.11202	10.726	0.03875	10.5771	-0.0528	10.5771	-0.06173	10.5772	0.17453	10.576	0.78507	10.5776	2.2216	10.5767	3.22143	10.5761	0.63698	10.5765	2.28801	10.5776	1.24049	10.5767	3.12002
10.5781	0.35716	10.5791	1.41767	10.5797	-0.11129	10.728	0.03875	10.5791	-0.0528	10.5791	-0.05966	10.5792	0.17453	10.578	0.79441	10.5796	2.2216	10.5787	3.22143	10.5781	0.63943	10.5785	2.28924	10.5796	1.24049	10.5787	3.12002
10.5801	0.35774	10.5811	1.41767	10.5817	-0.11129	10.73	0.04035	10.5811	-0.05288	10.5811	-0.05966	10.5812	0.17437	10.58	0.79441	10.5816	2.22921	10.5807	3.20954	10.5801	0.63943	10.5805	2.29371	10.5816	1.2336	10.5807	3.12451
10.5821	0.35875	10.5831	1.43406	10.5837	-0.11008	10.732	0.0414	10.5831	-0.05446	10.5831	-0.05788	10.5832	0.17437	10.582	0.8034	10.5836	2.21738	10.5827	3.22143	10.5821	0.64526	10.5825	2.29618	10.5836	1.22075	10.5827	3.12301
10.5841	0.35875	10.5851	1.44911	10.5857	-0.11008	10.734	0.0414	10.5851	-0.05446	10.5851	-0.05788	10.5852	0.17453	10.584	0.8034	10.5856	2.21738	10.5847	3.22143	10.5841	0.64638	10.5845	2.29618	10.5856	1.22075	10.5847	3.12301
10.5861	0.35943	10.5871	1.44911	10.5877	-0.10984	10.736	0.0419	10.5871	-0.05432	10.5871	-0.05558	10.5872	0.17555	10.586	0.81179	10.5876	2.20217	10.5867	3.22653	10.5861	0.64638	10.5865	2.29818	10.5876	1.22167	10.5867	3.11901
10.5881	0.35943	10.5891	1.46396	10.5897	-0.10992	10.738	0.04255	10.5891	-0.05432	10.5891	-0.05247	10.5892	0.17555	10.588	0.81927	10.5896	2.19203	10.5887	3.22823	10.5881	0.64732	10.5885	2.29818	10.5896	1.22167	10.5887	3.11951
10.5901	0.36044	10.5911	1.47958	10.5917	-0.10992	10.74	0.04255	10.5911	-0.0536	10.5911	-0.05247	10.5912	0.17719	10.59	0.81927	10.5916	2.19203	10.5907	3.22823	10.5901	0.64187	10.5905	2.29849	10.5916	1.21203	10.5907	3.1255
10.5921	0.36159	10.5931	1.47958	10.5937	-0.10854	10.742	0.0434	10.5931	-0.05316	10.5931	-0.04989	10.5932	0.17825	10.592	0.82934	10.5936	2.16415	10.5927	3.23503	10.5921	0.64187	10.5925	2.30157	10.5936	1.20881	10.5927	3.1255
10.5941	0.36159	10.5951	1.49635	10.5957	-0.10854	10.744	0.0434	10.5951	-0.05316	10.5951	-0.04719	10.5952	0.17825	10.594	0.8379	10.5956	2.14894	10.5947	3.23928	10.5941	0.64168	10.5945	2.30157	10.5956	1.20192	10.5947	3.11153
10.5961	0.36246	10.5971	1.49635	10.5977	-0.10878	10.746	0.04435	10.5971	-0.05381	10.5971	-0.04719	10.5972	0.1787	10.596	0.8379	10.5976	2.14894	10.5967	3.23418	10.5961	0.63754	10.5965	2.30789	10.5976	1.20192	10.5967	3.10155
10.5981	0.36246	10.5991	1.51312	10.5997	-0.10878	10.748	0.04445	10.5991	-0.05468	10.5991	-0.04449	10.5992	0.17927	10.598	0.84671	10.5996	2.13204	10.5987	3.23418	10.5981	0.63754	10.5985	2.31113	10.5996	1.19642	10.5987	3.10155
10.6001	0.36318	10.6011	1.52923	10.6017	-0.10878	10.75	0.04445	10.6011	-0.05468	10.6011	-0.04207	10.6012	0.17927	10.6	0.85671	10.6016	2.09909	10.6007	3.22653	10.6001	0.64093	10.6005	2.31113	10.6016	1.19642	10.6007	3.11003
10.6021	0.36393	10.6031	1.52923	10.6037	-0.10805	10.752	0.0456	10.6031	-0.05626	10.6031	-0.04207	10.6032	0.18017	10.602	0.85671	10.6036	2.06782	10.6027	3.21209	10.6021	0.63943	10.6025	2.31838	10.6036	1.18448	10.6027	3.11003
10.6041	0.36393	10.6051	1.54763	10.6057	-0.10805	10.754	0.0456	10.6051	-0.05626	10.6051	-0.04023	10.6052	0.18017	10.604	0.86588	10.6056	2.06782	10.6047	3.21209	10.6041	0.63943	10.6045	2.32254	10.6056	1.18218	10.6047	3.11352
10.6061	0.364	10.6071	1.56248	10.6077	-0.10805	10.756	0.04565	10.6071	-0.05576	10.6071	-0.04023	10.6072	0.18164	10.606	0.86588	10.6076	2.0467	10.6067	3.18915	10.6061	0.64093	10.6065	2.32254	10.6076	1.18218	10.6067	3.12051
10.6081	0.364	10.6091	1.56248	10.6097	-0.10805	10.758	0.0478	10.6091	-0.05727	10.6091	-0.03897	10.6092	0.1834	10.608	0.87594	10.6096	2.0467	10.6087	3.173	10.6081	0.64751	10.6085	2.32593	10.6096	1.17943	10.6087	3.12051
10.6101	0.36526	10.6111	1.58136	10.6117	-0.10757	10.76	0.0478	10.6111	-0.05727	10.6111	-0.03747	10.6112	0.1834	10.61	0.88517	10.6116	2.02304	10.6107	3.173	10.6101	0.64751	10.6105	2.32824	10.6116	1.17484	10.6107	3.12251
10.6121	0.36645	10.6131	1.59995	10.6137	-0.10757	10.762	0.0484	10.6131	-0.05741	10.6131	-0.03747	10.6132	0.18537	10.612	0.88517	10.6136	2.01882	10.6127	3.16196	10.6121	0.65297	10.6125	2.33364	10.6136	1.17484	10.6127	3.13548
10.6141	0.36706	10.6151	1.59995	10.6157	-0.10757	10.764	0.0484	10.6151	-0.05684	10.6151	-0.0354	10.6152	0.18659	10.614	0.89499	10.6156	2.01882	10.6147	3.16196	10.6141	0.65522	10.6145	2.33364	10.6156	1.16841	10.6147	3.13548
10.6161	0.36706	10.6171	1.61874	10.6177	-0.10643	10.766	0.04905	10.6171	-0.05684	10.6171	-0.0338	10.6172	0.18659	10.616	0.90434	10.6176	2.00023	10.6167	3.16196	10.6161	0.65522	10.6165	2.34042	10.6176	1.14867	10.6167	3.14048
10.6181	0.36814	10.6191	1.61874	10.6197	-0.10643	10.768	0.05005	10.6191	-0.05662	10.6191	-0.0338	10.6192	0.18847	10.618	0.90434	10.6196	2.00614	10.6187	3.17215	10.6181	0.66068	10.6185	2.34042	10.6196	1.14867	10.6187	3.13798
10.6201	0.36814	10.6211	1.63637	10.6217	-0.10643	10.77	0.05005	10.6211	-0.05648	10.6211	-0.03207	10.6212	0.19027	10.62	0.91338	10.6216	2.00614	10.6207	3.18405	10.6201	0.66745	10.6205	2.34489	10.6216	1.1225	10.6207	3.13798
10.6221	0.36926	10.6231	1.65554	10.6237	-0.10441	10.772	0.0505	10.6231	-0.05648	10.6231	-0.03207	10.6232	0.19027	10.622	0.91338	10.6236	2.01628	10.6227	3.18405	10.6221	0.66745	10.6225	2.34921	10.6236	1.09955	10.6227	3.13998
10.6241	0.36926	10.6251	1.65554	10.6257	-0.10441	10.774	0.05035	10.6251	-0.05799	10.6251	-0.02943	10.6252	0.19224	10.624	0.92488	10.6256	2.0129	10.6247	3.1883	10.6241	0.67102	10.6245	2.34921	10.6256	1.09955	10.6247	3.1305
10.6261	0.37063	10.6271	1.67499	10.6277	-0.10441	10.776	0.05035	10.6271	-0.05799	10.6271	-0.02581	10.6272	0.19224	10.626	0.93621	10.6276	2.0129	10.6267	3.17215	10.6261	0.67478	10.6265	2.35399	10.6276	1.07843	10.6267	3.1305
10.6281	0.37243	10.6291	1.69397	10.6297	-0.10246	10.778	0.05015	10.6291	-0.0577	10.6291	-0.02581	10.6292	0.1942	10.628	0.93621	10.6296	2.00699	10.6287	3.17215	10.6281	0.67478	10.6285	2.35831	10.6296	1.072	10.6287	3.13
10.6301	0.37243	10.6311	1.69397	10.6317	-0.10246	10.78	0.05015	10.6311	-0.05756	10.6311	-0.02299	10.6312	0.19567	10.63	0.94699	10.6316	2.00783	10.6307	3.1798	10.6301	0.68005	10.6305	2.35831	10.6316	1.072	10.6307	3.11951
10.6321	0.37434	10.6331	1.71323	10.6337	-0.09963	10.782	0.04995	10.6331	-0.05756	10.6331	-0.02023	10.6332	0.19567	10.632	0.95807	10.6336	2.00699	10.6327	3.16026	10.6321	0.68494	10.6325	2.36663	10.6336	1.06649	10.6327	3.11951
10.6341	0.3747	10.6351	1.7325	10.6357	-0.09963	10.784	0.04975	10.6351	-0.05907	10.6351	-0.02023	10.6352	0.19763	10.634	0.95807	10.6356	2.00699	10.6347	3.16026	10.6341	0.68494	10.6345	2.37526	10.6356	1.06649	10.6347	3.11502
10.6361	0.3747	10.6371	1.7325	10.6377	-0.09825	10.786	0.04975	10.6371	-0.05986	10.6371	-0.01759	10.6372	0.19902	10.636	0.96891	10.6376	1.99601	10.6367	3.13902	10.6361	0.6855	10.6365	2.37526	10.6376	1.06419	10.6367	3.11352
10.6381	0.3752	10.6391	1.75339	10.6397	-0.0976	10.788	0.04915	10.6391	-0.05986	10.6391	-0.01477	10.6392	0.19902	10.638	0.97742	10.6396	1.98756	10.6387	3.10503	10.6381	0.69039	10.6385	2.38205	10.6396	1.0619	10.6387	3.11352
10.6401	0.37624	10.6411	1.75339	10.6417	-0.0976	10.79	0.04915	10.6411	-0.06051	10.6411	-0.01477	10.6412	0.19906	10.64	0.97742	10.6416	1.98756	10.6407	3.10503	10.6401	0.69039	10.6405	2.38713	10.6416	1.07062	10.6407	3.11103
10.6421	0.37624	10.6431	1.77371	10.6437	-0.0968	10.792	0.04985	10.6431	-0.06051	10.6431	-0.01333	10.6432	0.2009	10.642	0.98778	10.6436	1.96559	10.6427	3.06849	10.6421	0.69302	10.6425	2.38713	10.6436	1.07062	10.6427	3.11352
10.6441	0.37758	10.6451	1.79623	10.6457	-0.0968	10.794	0.0508	10.6451	-0.05907	10.6451	-0.01333	10.6452	0.2009	10.644	0.98778	10.6456	1.96897	10.6447	3.02346	10.6441	0.69302	10.6445	2.39222	10.6456	1.07659	10.6447	3.11352
10.6461	0.37758	10.6471	1.79623	10.6477	-0.09582	10.796	0.0508	10.6471	-0.05936	10.6471	-0.01029	10.6472	0.20185	10.646	0.99898	10.6476	1.96897	10.6467	3.02346	10.6461	0.69679	10.6465	2.40209	10.6476	1.07659	10.6467	3.10654
10.6481	0.37862	10.6491	1.81597	10.6497	-0.09526	10.798	0.05125	10.6491	-0.05936	10.6491	-0.00948	10.6492	0.20185	10.648	1.01001	10.6496	1.94531	10.6487	3.00816	10.6481	0.70431	10.6485	2.40209	10.6496	1.07843	10.6487	3.09955
10.6501	0.37963	10.6511	1.83705	10.6517	-0.09526	10.8	0.0509	10.6511	-0.06008	10.6511	-0.00948	10.6512	0.20442	10.65	1.01001	10.6516	1.94024	10.6507	2.96993	10.6501	0.70431	10.6505	2.40949	10.6516	1.08761	10.6507	3.09955
10.6521	0.37963	10.6531	1.83705	10.6537	-0.09412	10.802	0.0509	10.6531	-0.05986	10.6531	-0.00764	10.6532	0.20602	10.652	1.02139	10.6536	1.94024	10.6527	2.96993	10.6521	0.7107	10.6525	2.41658	10.6638	1.05823	10.6527	3.08308
10.6541	0.38089	10.6551	1.85986	10.6557	-0.09412	10.804	0.05135	10.6551	-0.05986	10.6551	-0.00621	10.6552	0.20602	10.654	1.03253	10.6556	1.93095	10.6547	2.95548	10.6541	0.71578	10.6545	2.41658	10.6647	1.05823	10.6547	3.08308
10.6561	0.38089	10.6571	1.85986	10.6577	-0.09072	10.806	0.05135	10.6571	-0.06066	10.6571	-0.00621	10.6572	0.20741	10.656	1.03253	10.6576	1.91067	10.6567	2.93339	10.6561	0.71578	10.6565	2.42151	10.6662	1.04537	10.6567	3.06212
10.6581	0.38226	10.6591	1.88401	10.6597	-0.09072	10.808	0.0516	10.6591	-0.06174	10.6591	-0.00603	10.6592	0.20855	10.658	1.04493	10.6596	1.91067	10.6587	2.93339	10.6581	0.72556	10.6585	2.42444	10.6673	1.04537	10.6587	3.05313
10.6601	0.38366	10.6611	1.90759	10.6617	-0.08813	10.81	0.05195	10.6611	-0.06174	10.6611	-0.00443	10.6612	0.20855	10.66	1.05787	10.6616	1.89546	10.6607	2.90365	10.6601	0.73158	10.6605	2.42444	10.6681	1.04537	10.6607	3.05313
10.6621	0.38366	10.6631	1.90759	10.6637	-0.08578	10.812	0.05195	10.6631	-0.06138	10.6631	-0.00443	10.6632	0.20966	10.662	1.05787	10.6636	1.89292	10.6627	2.87816	10.6621	0.73158	10.6625	2.42521	10.6687	1.04537	10.6627	3.05712
10.6641	0.38427	10.6651	1.93021	10.6657	-0.08578	10.814	0.05125	10.6651	-0.06138	10.6651	-0.00362	10.6652	0.20994	10.664	1.06961	10.6656	1.89292	10.6647	2.87816	10.6641	0.73741	10.6645	2.42768	10.6703	1.04308	10.6647	3.04016
10.6661	0.38409	10.6671	1.95455	10.6677	-0.08367	10.816	0.05125	10.6671	-0.0621	10.6671	-0.00362	10.6672	0.20994	10.666	1.06961	10.6676	1.90222	10.6667	2.89006	10.6661	0.74286	10.6665	2.42768	10.6715	1.04308	10.6667	3.04016
10.6681	0.38409	10.6691	1.95455	10.6697	-0.08124	10.818	0.0505	10.6691	-0.06274	10.6691	-0.00333	10.6692	0.21056	10.668	1.08135	10.6696	1.89884	10.6687	2.88581	10.6681	0.74286	10.6685	2.43138	10.6726	1.04308	10.6687	3.04465
10.6701	0.38492	10.6711	1.97813	10.6717	-0.08124	10.82	0.04835	10.6711	-0.06274	10.6711	-0.00259	10.6712	0.21056	10.67	1.09465	10.6716	1.89884	10.6707	2.88581	10.6701	0.74775	10.6705	2.43138	10.6732	1.04354	10.6707	3.04714
10.6721	0.3856	10.6731	2.00189	10.6737	-0.07995	10.822	0.04835	10.6731	-0.06346	10.6731	-0.00259	10.6732	0.21145	10.672	1.09465	10.6736	1.90813	10.6727	2.89261	10.6721	0.74888	10.6725	2.43138	10.6741	1.04354	10.6727	3.04215
10.6741	0.3856	10.6751	2.00189	10.6757	-0.07995	10.824	0.047	10.6751	-0.0639	10.6751	-0.00126	10.6752	0.21158	10.674	1.10753	10.6756	1.87349	10.6747	2.90195	10.6741	0.74888	10.6745	2.43308	10.6756	1.06557	10.6747	3.04215
10.6761	0.38571	10.6771	2.02566	10.6777	-0.07768	10.826	0.045	10.6771	-0.0639	10.6771	-0.00034485	10.6772	0.21158	10.676	1.11933	10.6776	1.87349	10.6767	2.90195	10.6761	0.7502	10.6765	2.434	10.6776	1.06557	10.6767	3.04115
10.6781	0.38571	10.6791	2.02566	10.6797	-0.07768	10.828	0.045	10.6791	-0.0639	10.6791	-0.00034485	10.6792	0.21297	10.678	1.11933	10.6796	1.86842	10.6787	2.913	10.6781	0.75133	10.6785	2.434	10.6796	1.0945	10.6787	3.03516
10.6801	0.38557	10.6811	2.05048	10.6817	-0.07711	10.83	0.0435	10.6811	-0.06455	10.6811	0.00057475	10.6812	0.2137	10.68	1.13233	10.6816	1.86166	10.6807	2.9181	10.6801	0.75133	10.6805	2.43801	10.6816	1.0945	10.6807	3.03516
10.6821	0.38571	10.6831	2.07674	10.6837	-0.07735	10.832	0.0435	10.6831	-0.06455	10.6831	0.00057475	10.6832	0.2137	10.682	1.14437	10.6836	1.86166	10.6827	2.9181	10.6821	0.75509	10.6825	2.44017	10.6836	1.1225	10.6827	3.03267
10.6841	0.38571	10.6851	2.07674	10.6857	-0.07735	10.834	0.04355	10.6851	-0.06498	10.6851	0.00161	10.6852	0.21399	10.684	1.14437	10.6856	1.86082	10.6847	2.91895	10.6841	0.75734	10.6845	2.44017	10.6856	1.14913	10.6847	3.03267
10.6861	0.38658	10.6871	2.09917	10.6877	-0.078	10.836	0.04235	10.6871	-0.06498	10.6871	0.00328	10.6872	0.21518	10.686	1.15665	10.6876	1.85828	10.6867	2.9045	10.6861	0.75734	10.6865	2.44356	10.6876	1.14913	10.6867	3.03017
10.6881	0.38658	10.6891	2.12159	10.6897	-0.078	10.838	0.04235	10.6891	-0.06591	10.6891	0.00328	10.6892	0.21518	10.688	1.15665	10.6896	1.85828	10.6887	2.9045	10.6881	0.75979	10.6885	2.44849	10.6896	1.17622	10.6887	3.03666
10.6901	0.38737	10.6911	2.12159	10.6917	-0.07849	10.84	0.0422	10.6911	-0.06613	10.6911	0.0054	10.6912	0.21587	10.69	1.16803	10.6916	1.86758	10.6907	2.87901	10.6901	0.75565	10.6905	2.44849	10.6916	1.19825	10.6907	3.03666
10.6921	0.38794	10.6931	2.14574	10.6937	-0.08068	10.842	0.042	10.6931	-0.06613	10.6931	0.00626	10.6932	0.21587	10.692	1.18001	10.6936	1.87265	10.6927	2.83738	10.6921	0.75565	10.6925	2.45481	10.6936	1.21845	10.6927	3.03816
10.6941	0.38794	10.6951	2.14574	10.6957	-0.08068	10.844	0.042	10.6951	-0.06735	10.6951	0.00626	10.6952	0.21689	10.694	1.18001	10.6956	1.87265	10.6947	2.83738	10.6941	0.75227	10.6945	2.45913	10.6956	1.21845	10.6947	3.03666
10.6961	0.38834	10.6971	2.1698	10.6977	-0.08132	10.846	0.0418	10.6971	-0.0675	10.6971	0.00874	10.6972	0.21886	10.696	1.19008	10.6976	1.87856	10.6967	2.81444	10.6961	0.75565	10.6965	2.45913	10.6976	1.24095	10.6967	3.03666
10.6981	0.38834	10.6991	2.19472	10.6997	-0.08132	10.848	0.0418	10.6991	-0.0675	10.6991	0.00994	10.6992	0.21886	10.698	1.20026	10.6996	1.88109	10.6987	2.7881	10.6981	0.75565	10.6985	2.46175	10.6996	1.24095	10.6987	3.02318
10.7001	0.38942	10.7011	2.19472	10.7017	-0.0814	10.85	0.0419	10.7011	-0.06865	10.7011	0.00994	10.7012	0.22037	10.7	1.20026	10.7016	1.88109	10.7007	2.7881	10.7001	0.75527	10.7005	2.46175	10.7016	1.25288	10.7007	3.0142
10.7021	0.39061	10.7031	2.21839	10.7037	-0.08108	10.852	0.0421	10.7031	-0.06865	10.7031	0.0119	10.7032	0.2227	10.702	1.21254	10.7036	1.89123	10.7027	2.76685	10.7021	0.75264	10.7025	2.46468	10.7036	1.25472	10.7027	3.0142
10.7041	0.39234	10.7051	2.24283	10.7057	-0.08108	10.854	0.0421	10.7051	-0.06887	10.7051	0.0119	10.7052	0.2227	10.704	1.22482	10.7056	1.88532	10.7047	2.74816	10.7041	0.75264	10.7045	2.46838	10.7056	1.25472	10.7047	3.0137
10.7061	0.39234	10.7071	2.24283	10.7077	-0.08019	10.856	0.04145	10.7071	-0.07045	10.7071	0.01333	10.7072	0.2245	10.706	1.22482	10.7076	1.88532	10.7067	2.74816	10.7061	0.74907	10.7065	2.46838	10.7076	1.25656	10.7067	3.01021
10.7081	0.39396	10.7091	2.26487	10.7097	-0.08019	10.858	0.04145	10.7091	-0.07045	10.7091	0.01512	10.7092	0.22593	10.708	1.23752	10.7096	1.8549	10.7087	2.72692	10.7081	0.75339	10.7085	2.47239	10.7096	1.25702	10.7087	3.01021
10.7101	0.39396	10.7111	2.28864	10.7117	-0.08043	10.86	0.04035	10.7111	-0.07139	10.7111	0.01512	10.7112	0.22593	10.71	1.23752	10.7116	1.83716	10.7107	2.71332	10.7101	0.75339	10.7105	2.47347	10.7116	1.25702	10.7107	3.00322
10.7121	0.39435	10.7131	2.28864	10.7137	-0.07995	10.862	0.0393	10.7131	-0.07182	10.7131	0.01627	10.7132	0.22667	10.712	1.24872	10.7136	1.80928	10.7127	2.71332	10.7121	0.75245	10.7125	2.47609	10.7136	1.24783	10.7127	3.00222
10.7141	0.39435	10.7151	2.31221	10.7157	-0.07995	10.864	0.0393	10.7151	-0.07182	10.7151	0.01661	10.7152	0.22667	10.714	1.26136	10.7156	1.80928	10.7147	2.70568	10.7141	0.75509	10.7145	2.47609	10.7156	1.24462	10.7147	3.00222
10.7161	0.39608	10.7171	2.31221	10.7177	-0.07784	10.866	0.0388	10.7171	-0.07449	10.7171	0.01661	10.7172	0.22916	10.716	1.26136	10.7176	1.77717	10.7167	2.70483	10.7161	0.75509	10.7165	2.48149	10.7176	1.24462	10.7167	3.00173
10.7181	0.3973	10.7191	2.33425	10.7197	-0.07784	10.868	0.0388	10.7191	-0.07449	10.7191	0.01787	10.7192	0.23121	10.718	1.27448	10.7196	1.77717	10.7187	2.69293	10.7181	0.75377	10.7185	2.48149	10.7196	1.25288	10.7187	3.00222
10.7201	0.3973	10.7211	2.35745	10.7217	-0.07679	10.87	0.0379	10.7211	-0.07513	10.7211	0.02023	10.7212	0.23121	10.72	1.28676	10.7216	1.75942	10.7207	2.69293	10.7201	0.75546	10.7205	2.48781	10.7216	1.25288	10.7207	3.00222
10.7221	0.39921	10.7231	2.35745	10.7237	-0.07622	10.872	0.03805	10.7231	-0.07679	10.7231	0.02023	10.7232	0.23268	10.722	1.28676	10.7236	1.73323	10.7227	2.68019	10.7221	0.75546	10.7225	2.49043	10.7236	1.25334	10.7227	2.99523
10.7241	0.40087	10.7251	2.38074	10.7257	-0.07622	10.874	0.03805	10.7251	-0.07679	10.7251	0.02178	10.7252	0.23431	10.724	1.29994	10.7256	1.73323	10.7247	2.67169	10.7241	0.75847	10.7245	2.49043	10.7256	1.25518	10.7247	3.00023
10.7261	0.40087	10.7271	2.40029	10.7277	-0.07468	10.876	0.03805	10.7271	-0.07809	10.7271	0.02178	10.7272	0.23431	10.726	1.29994	10.7276	1.73239	10.7267	2.67169	10.7261	0.76694	10.7265	2.49181	10.7276	1.25839	10.7267	3.00023
10.7281	0.40231	10.7291	2.40029	10.7297	-0.07468	10.878	0.03805	10.7291	-0.07823	10.7291	0.02259	10.7292	0.23509	10.728	1.313	10.7296	1.70281	10.7287	2.65979	10.7281	0.76694	10.7285	2.49983	10.7296	1.25839	10.7287	3.00272
10.7301	0.40314	10.7311	2.42319	10.7317	-0.07363	10.88	0.03825	10.7311	-0.07823	10.7311	0.02402	10.7312	0.23664	10.73	1.32636	10.7316	1.70281	10.7307	2.66149	10.7301	0.76694	10.7305	2.49983	10.7316	1.2662	10.7307	3.00721
10.7321	0.40314	10.7331	2.44418	10.7337	-0.07136	10.882	0.0391	10.7331	-0.07722	10.7331	0.02402	10.7332	0.23664	10.732	1.32636	10.7336	1.66564	10.7327	2.66149	10.7321	0.77502	10.7325	2.50646	10.7336	1.26895	10.7327	3.00721
10.7341	0.40389	10.7351	2.44418	10.7357	-0.07136	10.884	0.0391	10.7351	-0.07751	10.7351	0.02615	10.7352	0.23808	10.734	1.33894	10.7356	1.63184	10.7347	2.653	10.7341	0.77502	10.7345	2.51402	10.7356	1.26895	10.7347	2.99973
10.7361	0.40389	10.7371	2.46546	10.7377	-0.07096	10.886	0.0398	10.7371	-0.07751	10.7371	0.02638	10.7372	0.23808	10.736	1.3523	10.7376	1.63184	10.7367	2.66914	10.7361	0.77747	10.7365	2.51402	10.7376	1.26804	10.7367	3.00173
10.7381	0.4054	10.7391	2.46546	10.7397	-0.07096	10.888	0.0407	10.7391	-0.07629	10.7391	0.02638	10.7392	0.23951	10.738	1.3523	10.7396	1.60649	10.7387	2.66914	10.7381	0.77671	10.7385	2.52049	10.7396	1.27263	10.7387	3.00173
10.7401	0.40598	10.7411	2.48683	10.7417	-0.06861	10.89	0.0407	10.7411	-0.07463	10.7411	0.02632	10.7412	0.24122	10.74	1.36589	10.7416	1.57185	10.7407	2.67594	10.7401	0.77671	10.7405	2.52635	10.7416	1.27263	10.7407	3.00122
10.7421	0.40598	10.7431	2.50877	10.7437	-0.06796	10.892	0.04095	10.7431	-0.07463	10.7431	0.02632	10.7432	0.24122	10.742	1.37931	10.7436	1.56509	10.7427	2.68528	10.7421	0.78443	10.7425	2.53236	10.7436	1.27446	10.7427	2.99424
10.7441	0.40638	10.7451	2.50877	10.7457	-0.06796	10.894	0.04095	10.7451	-0.07377	10.7451	0.02627	10.7452	0.24294	10.744	1.37931	10.7456	1.56509	10.7447	2.68528	10.7441	0.78894	10.7445	2.53236	10.7456	1.27446	10.7447	2.99424
10.7461	0.40638	10.7471	2.53034	10.7477	-0.06383	10.896	0.0417	10.7471	-0.07377	10.7471	0.02615	10.7472	0.2447	10.746	1.39387	10.7476	1.55073	10.7467	2.66914	10.7461	0.78894	10.7465	2.53575	10.7476	1.27951	10.7467	2.99573
10.7481	0.40692	10.7491	2.55363	10.7497	-0.06383	10.898	0.0421	10.7491	-0.07261	10.7491	0.02615	10.7492	0.2447	10.748	1.39387	10.7496	1.55073	10.7487	2.65555	10.7481	0.79157	10.7485	2.53575	10.7496	1.28915	10.7487	2.99573
10.7501	0.40872	10.7511	2.55363	10.7517	-0.06237	10.9	0.0421	10.7511	-0.07225	10.7511	0.02569	10.7512	0.24634	10.75	1.40693	10.7516	1.54059	10.7507	2.65555	10.7501	0.79383	10.7505	2.54254	10.7516	1.28915	10.7507	3.00222
10.7521	0.40872	10.7531	2.5773	10.7537	-0.06115	10.902	0.042	10.7531	-0.07225	10.7531	0.0269	10.7532	0.24777	10.752	1.42178	10.7536	1.53383	10.7527	2.63685	10.7521	0.79383	10.7525	2.54778	10.7536	1.30155	10.7527	2.99623
10.7541	0.41088	10.7551	2.5773	10.7557	-0.06115	10.904	0.042	10.7551	-0.07247	10.7551	0.0269	10.7552	0.24777	10.754	1.42178	10.7556	1.52791	10.7547	2.62241	10.7541	0.79815	10.7545	2.54778	10.7556	1.30339	10.7547	2.99623
10.7561	0.4121	10.7571	2.59991	10.7577	-0.0567	10.906	0.0414	10.7571	-0.07247	10.7571	0.02776	10.7572	0.24961	10.756	1.43562	10.7576	1.52791	10.7567	2.62241	10.7561	0.80474	10.7565	2.55102	10.7576	1.30339	10.7567	2.99024
10.7581	0.4121	10.7591	2.62311	10.7597	-0.0567	10.908	0.0404	10.7591	-0.0729	10.7591	0.0292	10.7592	0.24961	10.758	1.44886	10.7596	1.51778	10.7587	2.59862	10.7581	0.80474	10.7585	2.55764	10.7596	1.31624	10.7587	2.99573
10.7601	0.41289	10.7611	2.62311	10.7617	-0.05395	10.91	0.0404	10.7611	-0.07211	10.7611	0.0292	10.7612	0.251	10.76	1.44886	10.7616	1.49665	10.7607	2.59352	10.7601	0.80643	10.7605	2.55764	10.7616	1.32496	10.7607	2.99573
10.7621	0.4143	10.7631	2.64678	10.7637	-0.05168	10.912	0.03935	10.7631	-0.07211	10.7631	0.03012	10.7632	0.25337	10.762	1.46234	10.7636	1.49665	10.7627	2.59352	10.7621	0.80643	10.7625	2.56504	10.7636	1.32496	10.7627	2.99024
10.7641	0.4143	10.7651	2.67275	10.7657	-0.05168	10.914	0.03935	10.7651	-0.07204	10.7651	0.03012	10.7652	0.25337	10.764	1.47498	10.7656	1.5051	10.7647	2.57228	10.7641	0.80981	10.7645	2.57013	10.7656	1.33965	10.7647	2.99374
10.7661	0.41473	10.7671	2.67275	10.7677	-0.04844	10.916	0.03925	10.7671	-0.0711	10.7671	0.02948	10.7672	0.25541	10.766	1.47498	10.7676	1.51524	10.7667	2.57058	10.7661	0.81452	10.7665	2.57013	10.7676	1.33965	10.7667	2.99374
10.7681	0.41473	10.7691	2.69719	10.7697	-0.04844	10.918	0.0401	10.7691	-0.0711	10.7691	0.03012	10.7692	0.25754	10.768	1.48804	10.7696	1.51524	10.7687	2.57058	10.7681	0.81452	10.7685	2.5746	10.7696	1.34562	10.7687	2.99324
10.7701	0.41494	10.7711	2.72029	10.7717	-0.04706	10.92	0.0401	10.7711	-0.0698	10.7711	0.03012	10.7712	0.25754	10.77	1.48804	10.7716	1.52031	10.7707	2.57652	10.7701	0.81527	10.7705	2.58123	10.7716	1.3392	10.7707	2.99723
10.7721	0.41563	10.7731	2.72029	10.7737	-0.04625	10.922	0.04055	10.7731	-0.06851	10.7731	0.0296	10.7732	0.2593	10.772	1.50139	10.7736	1.52115	10.7727	2.56378	10.7721	0.82448	10.7725	2.58123	10.7736	1.33369	10.7727	2.99473
10.7741	0.41563	10.7751	2.74338	10.7757	-0.04625	10.924	0.0409	10.7751	-0.06851	10.7751	0.02931	10.7752	0.26114	10.774	1.51391	10.7756	1.52115	10.7747	2.56378	10.7741	0.82448	10.7745	2.58308	10.7756	1.33369	10.7747	2.99473
10.7761	0.41545	10.7771	2.74338	10.7777	-0.04512	10.926	0.0409	10.7771	-0.06584	10.7771	0.02931	10.7772	0.26114	10.776	1.51391	10.7776	1.51017	10.7767	2.55188	10.7761	0.83614	10.7765	2.58678	10.7776	1.3346	10.7767	2.98575
10.7781	0.41545	10.7791	2.76303	10.7797	-0.04512	10.928	0.04085	10.7791	-0.06419	10.7791	0.02983	10.7792	0.26257	10.778	1.52877	10.7796	1.51609	10.7787	2.52894	10.7781	0.84893	10.7785	2.58678	10.7796	1.32726	10.7787	2.97177
10.7801	0.41458	10.7811	2.7844	10.7817	-0.04544	10.93	0.04085	10.7811	-0.06419	10.7811	0.02948	10.7812	0.26257	10.78	1.54177	10.7816	1.51609	10.7807	2.52894	10.7801	0.84893	10.7805	2.59341	10.7816	1.32726	10.7807	2.97177
10.7821	0.41455	10.7831	2.7844	10.7837	-0.0422	10.932	0.04065	10.7831	-0.0639	10.7831	0.02948	10.7832	0.26396	10.782	1.54177	10.7836	1.52453	10.7827	2.50855	10.7821	0.85965	10.7825	2.59819	10.7836	1.32083	10.7827	2.96629
10.7841	0.41455	10.7851	2.80692	10.7857	-0.0422	10.934	0.04045	10.7851	-0.0639	10.7851	0.02857	10.7852	0.26641	10.784	1.55483	10.7856	1.53974	10.7847	2.47541	10.7841	0.86454	10.7845	2.59819	10.7856	1.32083	10.7847	2.96629
10.7861	0.4144	10.7871	2.82906	10.7877	-0.03928	10.936	0.04045	10.7871	-0.06404	10.7871	0.02857	10.7872	0.26641	10.786	1.56657	10.7876	1.53974	10.7867	2.47541	10.7861	0.86454	10.7865	2.60143	10.7876	1.31532	10.7867	2.96079
10.7881	0.4144	10.7891	2.82906	10.7897	-0.03928	10.938	0.0403	10.7891	-0.06433	10.7891	0.02696	10.7892	0.26834	10.788	1.56657	10.7896	1.52369	10.7887	2.45077	10.7881	0.87018	10.7885	2.60328	10.7896	1.31945	10.7887	2.94732
10.7901	0.41458	10.7911	2.85053	10.7917	-0.03726	10.94	0.0403	10.7911	-0.06433	10.7911	0.02615	10.7912	0.26907	10.79	1.57831	10.7916	1.50172	10.7907	2.41084	10.7901	0.87526	10.7905	2.60328	10.7916	1.31945	10.7907	2.94732
10.7921	0.41437	10.7931	2.85053	10.7937	-0.03548	10.942	0.03965	10.7931	-0.06375	10.7931	0.02615	10.7932	0.26907	10.792	1.57831	10.7936	1.50172	10.7927	2.41084	10.7921	0.87526	10.7925	2.60574	10.7936	1.31349	10.7927	2.94133
10.7941	0.41437	10.7951	2.87113	10.7957	-0.03548	10.944	0.039	10.7951	-0.06361	10.7951	0.02627	10.7952	0.26997	10.794	1.58951	10.7956	1.50341	10.7947	2.38195	10.7941	0.87996	10.7945	2.60898	10.7956	1.31073	10.7947	2.92585
10.7961	0.41437	10.7971	2.89279	10.7977	-0.03434	10.9459	0.039	10.7971	-0.06361	10.7971	0.02621	10.7972	0.26993	10.796	1.60071	10.7976	1.49496	10.7967	2.3624	10.7961	0.88862	10.7965	2.60898	10.7976	1.31073	10.7967	2.92585
10.7981	0.41372	10.7991	2.89279	10.7997	-0.03434	10.948	0.03795	10.7991	-0.0644	10.7991	0.02621	10.7992	0.26993	10.798	1.60071	10.7996	1.49496	10.7987	2.3624	10.7981	0.88862	10.7985	2.60837	10.7996	1.32083	10.7987	2.91737
10.8001	0.41372	10.8011	2.91158	10.8017	-0.0337	10.9499	0.03685	10.8011	-0.06563	10.8011	0.02575	10.8012	0.27067	10.8	1.61258	10.8016	1.47637	10.8007	2.33861	10.8001	0.89369	10.8005	2.61237	10.8016	1.33093	10.8007	2.90739
10.8021	0.41437	10.8031	2.93323	10.8037	-0.03313	10.952	0.03685	10.8031	-0.06563	10.8031	0.02466	10.8032	0.27067	10.802	1.62378	10.8036	1.46032	10.8027	2.30972	10.8021	0.90159	10.8025	2.61237	10.8036	1.33093	10.8027	2.90739
10.8041	0.41437	10.8051	2.93323	10.8057	-0.03313	10.954	0.0353	10.8051	-0.06548	10.8051	0.02466	10.8052	0.27087	10.804	1.62378	10.8056	1.46032	10.8047	2.30972	10.8041	0.90159	10.8045	2.61592	10.8056	1.34425	10.8047	2.89691
10.8061	0.41336	10.8071	2.9524	10.8077	-0.03556	10.9559	0.0353	10.8071	-0.06548	10.8071	0.02477	10.8072	0.27132	10.806	1.63426	10.8076	1.44427	10.8067	2.30293	10.8061	0.90554	10.8065	2.61854	10.8076	1.34333	10.8067	2.88792
10.8081	0.41368	10.8091	2.97004	10.8097	-0.03556	10.958	0.03375	10.8091	-0.06699	10.8091	0.02477	10.8092	0.27132	10.808	1.6451	10.8096	1.44849	10.8087	2.27489	10.8081	0.91062	10.8085	2.61854	10.8096	1.34333	10.8087	2.88792
10.8101	0.41368	10.8111	2.97004	10.8117	-0.03515	10.9599	0.03325	10.8111	-0.06858	10.8111	0.02431	10.8112	0.27144	10.81	1.6451	10.8116	1.44849	10.8107	2.27489	10.8101	0.91062	10.8105	2.62054	10.8116	1.34057	10.8107	2.87993
10.8121	0.41419	10.8131	2.98662	10.8137	-0.03588	10.9619	0.03325	10.8131	-0.06858	10.8131	0.02299	10.8132	0.27267	10.812	1.65642	10.8136	1.45018	10.8127	2.27999	10.8121	0.91965	10.8125	2.62517	10.8136	1.33001	10.8127	2.86247
10.8141	0.41408	10.8151	2.98662	10.8157	-0.03588	10.964	0.03285	10.8151	-0.06743	10.8151	0.02299	10.8152	0.27267	10.814	1.65642	10.8156	1.45356	10.8147	2.27234	10.8141	0.93131	10.8145	2.62517	10.8156	1.33001	10.8147	2.86247
10.8161	0.41408	10.8171	3.00415	10.8177	-0.03726	10.9659	0.03285	10.8171	-0.06743	10.8171	0.02121	10.8172	0.27455	10.816	1.66583	10.8176	1.45356	10.8167	2.27234	10.8161	0.93131	10.8165	2.62733	10.8176	1.31991	10.8167	2.85398
10.8181	0.41394	10.8191	3.02073	10.8197	-0.03726	10.968	0.0309	10.8191	-0.06793	10.8191	0.02017	10.8192	0.27488	10.818	1.67595	10.8196	1.45356	10.8187	2.26894	10.8181	0.94127	10.8185	2.63226	10.8196	1.31991	10.8187	2.85249
10.8201	0.41394	10.8211	3.02073	10.8217	-0.03839	10.97	0.0301	10.8211	-0.06757	10.8211	0.02017	10.8212	0.27488	10.82	1.67595	10.8216	1.44934	10.8207	2.26809	10.8201	0.94579	10.8205	2.63226	10.8216	1.30752	10.8207	2.85249
10.8221	0.41394	10.8231	3.03597	10.8237	-0.03945	10.9719	0.0301	10.8231	-0.06757	10.8231	0.01902	10.8232	0.27553	10.822	1.68763	10.8236	1.44258	10.8227	2.26809	10.8221	0.94579	10.8225	2.63596	10.8236	1.29971	10.8227	2.83551
10.8241	0.41401	10.8251	3.05092	10.8257	-0.03945	10.974	0.0284	10.8251	-0.06764	10.8251	0.01902	10.8252	0.27553	10.824	1.69824	10.8256	1.44258	10.8247	2.25534	10.8241	0.95519	10.8245	2.63889	10.8256	1.29971	10.8247	2.83551
10.8261	0.41401	10.8271	3.05092	10.8277	-0.04082	10.9759	0.02925	10.8271	-0.0675	10.8271	0.01862	10.8272	0.27746	10.826	1.69824	10.8276	1.42314	10.8267	2.25704	10.8261	0.96328	10.8265	2.63889	10.8276	1.29696	10.8267	2.83551
10.8281	0.41343	10.8291	3.06693	10.8297	-0.04082	10.9779	0.02925	10.8291	-0.0675	10.8291	0.01793	10.8292	0.27799	10.828	1.7095	10.8296	1.3978	10.8287	2.25704	10.8281	0.96328	10.8285	2.64475	10.8296	1.30339	10.8287	2.83052
10.8301	0.41376	10.8311	3.08226	10.8317	-0.03912	10.98	0.02945	10.8311	-0.06844	10.8311	0.01793	10.8312	0.27799	10.83	1.7095	10.8316	1.3978	10.8307	2.2477	10.8301	0.96779	10.8305	2.65122	10.8316	1.30339	10.8307	2.81705
10.8321	0.41376	10.8331	3.08226	10.8337	-0.03904	10.9819	0.02945	10.8331	-0.06772	10.8331	0.0165	10.8332	0.27991	10.832	1.7201	10.8336	1.36907	10.8327	2.24005	10.8321	0.96986	10.8325	2.65122	10.8336	1.2965	10.8327	2.81705
10.8341	0.41372	10.8351	3.09577	10.8357	-0.03904	10.984	0.02885	10.8351	-0.06772	10.8351	0.01477	10.8352	0.28036	10.834	1.73011	10.8356	1.34034	10.8347	2.24345	10.8341	0.96986	10.8345	2.65122	10.8356	1.28594	10.8347	2.81106
10.8361	0.41343	10.8371	3.09577	10.8377	-0.04131	10.986	0.0293	10.8371	-0.068	10.8371	0.01477	10.8372	0.28036	10.836	1.73011	10.8376	1.34034	10.8367	2.24345	10.8361	0.97494	10.8365	2.65755	10.8376	1.28594	10.8367	2.79558
10.8381	0.41343	10.8391	3.11312	10.8397	-0.04131	10.9879	0.0293	10.8391	-0.06908	10.8391	0.01425	10.8392	0.28154	10.838	1.73933	10.8396	1.31922	10.8387	2.23325	10.8381	0.97663	10.8385	2.65755	10.8396	1.2763	10.8387	2.79558
10.8401	0.41293	10.8411	3.1275	10.8417	-0.04252	10.99	0.02855	10.8411	-0.06908	10.8411	0.01408	10.8412	0.28253	10.84	1.74999	10.8416	1.31922	10.8407	2.23325	10.8401	0.97663	10.8405	2.6634	10.8416	1.27079	10.8407	2.7871
10.8421	0.41293	10.8431	3.1275	10.8437	-0.04325	10.9919	0.0283	10.8431	-0.06916	10.8431	0.01408	10.8432	0.28253	10.842	1.74999	10.8436	1.28457	10.8427	2.23325	10.8421	0.98303	10.8425	2.6671	10.8436	1.27079	10.8427	2.7871
10.8441	0.41268	10.8451	3.14024	10.8457	-0.04325	10.9939	0.0283	10.8451	-0.06772	10.8451	0.01437	10.8452	0.28347	10.844	1.7588	10.8456	1.25838	10.8447	2.2273	10.8441	0.98923	10.8445	2.6671	10.8456	1.26804	10.8447	2.7871
10.8461	0.41278	10.8471	3.15203	10.8477	-0.04406	10.996	0.02715	10.8471	-0.06772	10.8471	0.01437	10.8472	0.28347	10.846	1.76761	10.8476	1.21698	10.8467	2.22391	10.8461	0.98923	10.8465	2.67034	10.8476	1.26344	10.8467	2.77462
10.8481	0.41278	10.8491	3.15203	10.8497	-0.04406	10.9979	0.02715	10.8491	-0.068	10.8491	0.01402	10.8492	0.28457	10.848	1.76761	10.8496	1.21698	10.8487	2.22391	10.8481	0.99826	10.8485	2.67034	10.8496	1.26344	10.8487	2.77462
10.8501	0.413	10.8511	3.16382	10.8517	-0.04455	11	0.0265	10.8511	-0.068	10.8511	0.0123	10.8512	0.28563	10.85	1.77629	10.8516	1.19755	10.8507	2.21371	10.8501	1.00635	10.8505	2.67173	10.8516	1.25794	10.8507	2.77662
10.8521	0.41282	10.8531	3.16382	10.8537	-0.04471	11.002	0.0265	10.8531	-0.06699	10.8531	0.0123	10.8532	0.28563	10.852	1.77629	10.8536	1.19163	10.8527	2.20606	10.8521	1.00635	10.8525	2.67959	10.8536	1.25197	10.8527	2.77562
10.8541	0.41282	10.8551	3.17369	10.8557	-0.04471	11.0039	0.02615	10.8551	-0.06793	10.8551	0.01104	10.8552	0.28633	10.854	1.7851	10.8556	1.19163	10.8547	2.20606	10.8541	1.01688	10.8545	2.67959	10.8556	1.25197	10.8547	2.77562
10.8561	0.41232	10.8571	3.1849	10.8577	-0.04617	11.0059	0.02555	10.8571	-0.06793	10.8571	0.01058	10.8572	0.28833	10.856	1.79288	10.8576	1.18234	10.8567	2.22476	10.8561	1.02741	10.8565	2.68437	10.8576	1.25151	10.8567	2.7836
10.8581	0.41232	10.8591	3.1849	10.8597	-0.04617	11.0079	0.02555	10.8591	-0.06923	10.8591	0.01058	10.8592	0.28833	10.858	1.79288	10.8596	1.18234	10.8587	2.2409	10.8581	1.02741	10.8585	2.68807	10.8596	1.25105	10.8587	2.79708
10.8601	0.41314	10.8611	3.19458	10.8617	-0.04625	11.0099	0.02445	10.8611	-0.0675	10.8611	0.00874	10.8612	0.29001	10.86	1.80103	10.8616	1.18234	10.8607	2.2409	10.8601	1.03531	10.8605	2.68807	10.8616	1.25105	10.8607	2.79708
10.8621	0.4135	10.8631	3.2033	10.8637	-0.04504	11.012	0.02415	10.8631	-0.0675	10.8631	0.00874	10.8632	0.2914	10.862	1.80888	10.8636	1.1967	10.8627	2.26639	10.8621	1.0496	10.8625	2.69424	10.8636	1.24141	10.8627	2.79708
10.8641	0.4135	10.8651	3.2033	10.8657	-0.04504	11.0139	0.02415	10.8651	-0.06829	10.8651	0.00897	10.8652	0.2914	10.864	1.80888	10.8656	1.19417	10.8647	2.28678	10.8641	1.0496	10.8645	2.69917	10.8656	1.24141	10.8647	2.80058
10.8661	0.41329	10.8671	3.21241	10.8677	-0.04495	11.0159	0.0242	10.8671	-0.06829	10.8671	0.00862	10.8672	0.29377	10.866	1.81715	10.8676	1.19417	10.8667	2.28678	10.8661	1.06408	10.8665	2.69917	10.8676	1.2359	10.8667	2.80058
10.8681	0.41376	10.8691	3.2218	10.8697	-0.04495	11.0179	0.0242	10.8691	-0.06707	10.8691	0.00862	10.8692	0.29377	10.868	1.82565	10.8696	1.20262	10.8687	2.29528	10.8681	1.07424	10.8685	2.70472	10.8696	1.23636	10.8687	2.79608
10.8701	0.41376	10.8711	3.2218	10.8717	-0.04641	11.0199	0.0243	10.8711	-0.06599	10.8711	0.00856	10.8712	0.29696	10.87	1.82565	10.8716	1.19501	10.8707	2.28508	10.8701	1.07424	10.8705	2.70888	10.8716	1.23636	10.8707	2.80058
10.8721	0.41397	10.8731	3.22793	10.8737	-0.04617	11.0219	0.02335	10.8731	-0.06599	10.8731	0.00701	10.8732	0.2995	10.872	1.83302	10.8736	1.19501	10.8727	2.28508	10.8721	1.09192	10.8725	2.71335	10.8736	1.22626	10.8727	2.79808
10.8741	0.41397	10.8751	3.22793	10.8757	-0.04617	11.0239	0.02335	10.8751	-0.0644	10.8751	0.00701	10.8752	0.2995	10.874	1.83302	10.8756	1.19163	10.8747	2.27234	10.8741	1.10978	10.8745	2.71335	10.8756	1.22718	10.8747	2.79808
10.8761	0.4148	10.8771	3.23359	10.8777	-0.04601	11.0259	0.02245	10.8771	-0.0644	10.8771	0.00695	10.8772	0.30179	10.876	1.83925	10.8776	1.19839	10.8767	2.26979	10.8761	1.10978	10.8765	2.71628	10.8776	1.22718	10.8767	2.80257
10.8781	0.41494	10.8791	3.23915	10.8797	-0.04601	11.0279	0.02245	10.8791	-0.0644	10.8791	0.0069	10.8792	0.3033	10.878	1.8465	10.8796	1.19839	10.8787	2.26979	10.8781	1.1269	10.8785	2.71628	10.8796	1.22121	10.8787	2.80257
10.8801	0.41494	10.8811	3.23915	10.8817	-0.04528	11.0299	0.02035	10.8811	-0.06354	10.8811	0.0069	10.8812	0.3033	10.88	1.8465	10.8816	1.18234	10.8807	2.24345	10.8801	1.1269	10.8805	2.72122	10.8816	1.22396	10.8807	2.80007
10.8821	0.41462	10.8831	3.2447	10.8837	-0.04536	11.0319	0.0188	10.8831	-0.06476	10.8831	0.0073	10.8832	0.30449	10.882	1.85387	10.8836	1.15615	10.8827	2.21201	10.8821	1.14476	10.8825	2.72923	10.8836	1.22396	10.8827	2.80457
10.8841	0.41462	10.8851	3.25017	10.8857	-0.04536	11.0339	0.0188	10.8851	-0.06476	10.8851	0.0073	10.8852	0.30579	10.884	1.861	10.8856	1.15615	10.8847	2.21201	10.8841	1.16207	10.8845	2.72923	10.8856	1.22672	10.8847	2.80457
10.8861	0.41523	10.8871	3.25017	10.8877	-0.04455	11.0359	0.01715	10.8871	-0.06397	10.8871	0.00776	10.8872	0.30579	10.886	1.861	10.8876	1.12404	10.8867	2.19672	10.8861	1.16207	10.8865	2.73478	10.8876	1.22488	10.8867	2.81056
10.8881	0.41606	10.8891	3.25275	10.8897	-0.04455	11.0379	0.01485	10.8891	-0.06397	10.8891	0.00759	10.8892	0.3062	10.888	1.86711	10.8896	1.10798	10.8887	2.15593	10.8881	1.17843	10.8885	2.74126	10.8896	1.22488	10.8887	2.80706
10.8901	0.41606	10.8911	3.25467	10.8917	-0.04755	11.0399	0.01485	10.8911	-0.06433	10.8911	0.00759	10.8912	0.3062	10.89	1.87226	10.8916	1.10798	10.8907	2.15593	10.8901	1.19742	10.8905	2.74126	10.8916	1.23268	10.8907	2.80706
10.8921	0.41545	10.8931	3.25467	10.8937	-0.04658	11.0419	0.01395	10.8931	-0.0631	10.8931	0.00782	10.8932	0.30706	10.892	1.87226	10.8936	1.08433	10.8927	2.14064	10.8921	1.19742	10.8925	2.74912	10.8936	1.22855	10.8927	2.79808
10.8941	0.41545	10.8951	3.25697	10.8957	-0.04658	11.0439	0.01395	10.8951	-0.0631	10.8951	0.00672	10.8952	0.30817	10.894	1.87777	10.8956	1.06574	10.8947	2.11005	10.8941	1.21341	10.8945	2.75729	10.8956	1.22855	10.8947	2.7881
10.8961	0.41566	10.8971	3.25697	10.8977	-0.04536	11.0459	0.0126	10.8971	-0.06022	10.8971	0.00672	10.8972	0.30817	10.896	1.87777	10.8976	1.06574	10.8967	2.11005	10.8961	1.23692	10.8965	2.7633	10.8976	1.22993	10.8967	2.7881
10.8981	0.41538	10.8991	3.25841	10.8997	-0.04536	11.0479	0.0117	10.8991	-0.05936	10.8991	0.00644	10.8992	0.31001	10.898	1.88172	10.8996	1.05475	10.8987	2.09305	10.8981	1.23692	10.8985	2.7633	10.8996	1.21845	10.8987	2.77911
10.9001	0.41538	10.9011	3.2586	10.9017	-0.04423	11.0499	0.0117	10.9011	-0.05936	10.9011	0.00575	10.9012	0.31127	10.9	1.88615	10.9016	1.0463	10.9007	2.07011	10.9001	1.25159	10.9005	2.77148	10.9016	1.21845	10.9007	2.77312
10.9021	0.41505	10.9031	3.2586	10.9037	-0.04261	11.0519	0.0101	10.9031	-0.05943	10.9031	0.00575	10.9032	0.31127	10.902	1.88615	10.9036	1.0463	10.9027	2.07011	10.9021	1.2734	10.9025	2.77857	10.9036	1.21891	10.9027	2.77312
10.9041	0.41451	10.9051	3.25803	10.9057	-0.04261	11.0539	0.0101	10.9051	-0.05943	10.9051	0.00356	10.9052	0.31287	10.904	1.89005	10.9056	1.04377	10.9047	2.05992	10.9041	1.2734	10.9045	2.77857	10.9056	1.21432	10.9047	2.75715
10.9061	0.41451	10.9071	3.25793	10.9077	-0.04342	11.0559	0.0092	10.9071	-0.05842	10.9071	0.00356	10.9072	0.3145	10.906	1.89442	10.9076	1.04461	10.9067	2.07606	10.9061	1.2924	10.9065	2.78828	10.9076	1.21432	10.9067	2.75815
10.9081	0.41404	10.9091	3.25793	10.9097	-0.04342	11.0579	0.0086	10.9091	-0.05943	10.9091	0.00236	10.9092	0.3145	10.908	1.89442	10.9096	1.04461	10.9087	2.07606	10.9081	1.30707	10.9085	2.78828	10.9096	1.20284	10.9087	2.75815
10.9101	0.41404	10.9111	3.25611	10.9117	-0.04155	11.0599	0.0086	10.9111	-0.05943	10.9111	-5.7475e-05	10.9112	0.31553	10.91	1.89861	10.9116	1.0463	10.9107	2.08371	10.9101	1.30707	10.9105	2.7946	10.9116	1.20284	10.9107	2.76065
10.9121	0.41275	10.9131	3.25611	10.9137	-0.03985	11.0619	0.0081	10.9131	-0.0603	10.9131	-5.7475e-05	10.9132	0.31553	10.912	1.90287	10.9136	1.03617	10.9127	2.08201	10.9121	1.327	10.9125	2.80354	10.9136	1.20101	10.9127	2.75565
10.9141	0.41156	10.9151	3.25371	10.9157	-0.03985	11.0639	0.00845	10.9151	-0.06066	10.9151	-0.00259	10.9152	0.31638	10.914	1.90287	10.9156	1.03617	10.9147	2.08201	10.9141	1.34261	10.9145	2.80354	10.9156	1.19228	10.9147	2.75565
10.9161	0.41156	10.9171	3.24873	10.9177	-0.03904	11.0659	0.00845	10.9171	-0.06066	10.9171	-0.00471	10.9172	0.31683	10.916	1.907	10.9176	1.03617	10.9167	2.08711	10.9161	1.34261	10.9165	2.8094	10.9176	1.19228	10.9167	2.75616
10.9181	0.4108	10.9191	3.24873	10.9197	-0.03904	11.0679	0.00885	10.9191	-0.06073	10.9191	-0.00471	10.9192	0.31683	10.918	1.907	10.9196	1.0463	10.9187	2.07266	10.9181	1.35822	10.9185	2.81387	10.9196	1.18494	10.9187	2.74418
10.9201	0.41023	10.9211	3.24557	10.9216	-0.03718	11.0699	0.00885	10.9211	-0.06181	10.9211	-0.00741	10.9212	0.31696	10.92	1.91077	10.9216	1.0463	10.9207	2.07266	10.9201	1.37195	10.9205	2.81387	10.9216	1.18632	10.9207	2.74418
10.9221	0.41023	10.9231	3.24308	10.9237	-0.03694	11.0719	0.0084	10.9231	-0.06181	10.9231	-0.01075	10.9232	0.31704	10.922	1.91359	10.9236	1.03279	10.9227	2.05907	10.9221	1.37195	10.9225	2.81665	10.9236	1.16979	10.9227	2.74068
10.9241	0.40828	10.9251	3.24308	10.9256	-0.03694	11.0739	0.00755	10.9251	-0.06195	10.9251	-0.01075	10.9252	0.31704	10.924	1.91359	10.9256	1.02349	10.9247	2.06417	10.9241	1.38982	10.9245	2.81927	10.9256	1.16979	10.9247	2.73918
10.9261	0.40828	10.9271	3.23953	10.9277	-0.0371	11.0759	0.00755	10.9271	-0.06195	10.9271	-0.01391	10.9272	0.31671	10.926	1.91485	10.9276	1.02349	10.9267	2.06417	10.9261	1.40467	10.9265	2.81927	10.9276	1.15923	10.9267	2.73918
10.9281	0.40767	10.9291	3.23531	10.9297	-0.0371	11.0779	0.00785	10.9291	-0.06274	10.9291	-0.01391	10.9292	0.31679	10.928	1.91635	10.9296	1.01335	10.9287	2.05737	10.9281	1.40467	10.9285	2.82466	10.9296	1.15923	10.9287	2.73669
10.9301	0.40634	10.9311	3.23531	10.9316	-0.03621	11.0799	0.00785	10.9311	-0.06469	10.9311	-0.01535	10.9312	0.31679	10.93	1.91635	10.9316	1.01082	10.9307	2.05057	10.9301	1.41897	10.9305	2.83129	10.9316	1.15464	10.9307	2.7287
10.9321	0.40634	10.9331	3.23253	10.9337	-0.03848	11.0819	0.0085	10.9331	-0.06469	10.9331	-0.01673	10.9332	0.31618	10.932	1.91617	10.9336	1.01251	10.9327	2.05057	10.9321	1.4295	10.9325	2.83129	10.9336	1.14454	10.9327	2.7287
10.9341	0.40504	10.9351	3.23253	10.9357	-0.03848	11.0839	0.0091	10.9351	-0.06584	10.9351	-0.01673	10.9352	0.31618	10.934	1.91617	10.9356	1.01251	10.9347	2.02678	10.9341	1.4295	10.9345	2.83345	10.9356	1.14454	10.9347	2.71422
10.9361	0.40371	10.9371	3.22841	10.9376	-0.04066	11.0859	0.0091	10.9371	-0.06836	10.9371	-0.01966	10.9372	0.31585	10.936	1.91503	10.9376	1.02434	10.9367	2.02338	10.9361	1.43778	10.9365	2.84085	10.9376	1.13122	10.9367	2.71422
10.9381	0.40371	10.9391	3.22525	10.9397	-0.04066	11.0879	0.00985	10.9391	-0.06836	10.9391	-0.02058	10.9392	0.31581	10.938	1.91251	10.9396	1.01335	10.9387	2.02338	10.9381	1.45207	10.9385	2.84085	10.9396	1.12847	10.9387	2.70724
10.9401	0.40281	10.9411	3.22525	10.9416	-0.04147	11.0899	0.00985	10.9411	-0.0693	10.9411	-0.02058	10.9412	0.31581	10.94	1.91251	10.9416	1.01335	10.9407	2.02253	10.9401	1.45207	10.9405	2.84517	10.9416	1.12847	10.9407	2.69376
10.9421	0.4026	10.9431	3.21998	10.9436	-0.04495	11.0919	0.0101	10.9431	-0.07175	10.9431	-0.02046	10.9432	0.31549	10.942	1.91215	10.9436	1.00828	10.9427	2.03188	10.9421	1.46504	10.9425	2.8538	10.9436	1.12112	10.9427	2.68678
10.9441	0.4026	10.9451	3.21423	10.9457	-0.04495	11.0939	0.01095	10.9451	-0.07175	10.9451	-0.02046	10.9452	0.31602	10.944	1.90838	10.9456	1.00828	10.9447	2.03188	10.9441	1.47407	10.9445	2.8538	10.9456	1.11515	10.9447	2.68678
10.9461	0.40195	10.9471	3.21423	10.9476	-0.04641	11.0959	0.01095	10.9471	-0.07333	10.9471	-0.02161	10.9472	0.31602	10.946	1.90838	10.9476	0.98969	10.9467	2.02423	10.9461	1.47407	10.9465	2.85766	10.9476	1.11515	10.9467	2.67879
10.9481	0.40195	10.9491	3.20752	10.9497	-0.04641	11.0979	0.01065	10.9491	-0.07333	10.9491	-0.02288	10.9492	0.31594	10.948	1.90502	10.9496	0.99223	10.9487	2.00894	10.9481	1.48009	10.9485	2.86459	10.9496	1.1147	10.9487	2.67879
10.9501	0.40011	10.9511	3.20752	10.9517	-0.04884	11.0999	0.0101	10.9511	-0.07542	10.9511	-0.02288	10.9512	0.31581	10.95	1.90053	10.9516	0.99223	10.9507	2.00894	10.9501	1.49325	10.9505	2.86459	10.9516	1.10414	10.9507	2.66681
10.9521	0.39928	10.9531	3.19928	10.9536	-0.05208	11.1019	0.0101	10.9531	-0.07708	10.9531	-0.025	10.9532	0.31581	10.952	1.90053	10.9536	0.99138	10.9527	2.01403	10.9521	1.49325	10.9525	2.87184	10.9536	1.10414	10.9527	2.66033
10.9541	0.39928	10.9551	3.19228	10.9557	-0.05208	11.1039	0.00985	10.9551	-0.07708	10.9551	-0.02569	10.9552	0.31508	10.954	1.89598	10.9556	0.97449	10.9547	2.02253	10.9541	1.5051	10.9545	2.87816	10.9556	1.09404	10.9547	2.66033
10.9561	0.39838	10.9571	3.19228	10.9576	-0.05686	11.1059	0.00985	10.9571	-0.08003	10.9571	-0.02569	10.9572	0.31508	10.956	1.89598	10.9576	0.97449	10.9567	2.02423	10.9561	1.51357	10.9565	2.87816	10.9576	1.09404	10.9567	2.66033
10.9581	0.39838	10.9591	3.18452	10.9596	-0.05686	11.1079	0.0097	10.9591	-0.08097	10.9591	-0.02719	10.9592	0.31504	10.958	1.89244	10.9596	0.97026	10.9587	2.02423	10.9581	1.51357	10.9585	2.8851	10.9596	1.08394	10.9587	2.66631
10.9601	0.39741	10.9611	3.17819	10.9617	-0.06115	11.1099	0.0082	10.9611	-0.08097	10.9611	-0.0296	10.9612	0.31471	10.96	1.88615	10.9616	0.96519	10.9607	2.04122	10.9601	1.53143	10.9605	2.8871	10.9616	1.07154	10.9607	2.66631
10.9621	0.39648	10.9631	3.17819	10.9636	-0.06148	11.1119	0.0082	10.9631	-0.08407	10.9631	-0.0296	10.9632	0.31471	10.962	1.88615	10.9636	0.96266	10.9627	2.04122	10.9621	1.54159	10.9625	2.8871	10.9636	1.06465	10.9627	2.6753
10.9641	0.39648	10.9651	3.16919	10.9657	-0.06148	11.1139	0.007	10.9651	-0.08623	10.9651	-0.03104	10.9652	0.31348	10.964	1.88166	10.9656	0.96266	10.9647	2.04122	10.9641	1.54159	10.9645	2.89157	10.9656	1.06465	10.9647	2.6753
10.9661	0.39514	10.9671	3.16152	10.9677	-0.0631	11.1159	0.007	10.9671	-0.08623	10.9671	-0.03104	10.9672	0.31324	10.966	1.87735	10.9676	0.91788	10.9667	2.02338	10.9661	1.55532	10.9665	2.89943	10.9676	1.04996	10.9667	2.6713
10.9681	0.39514	10.9691	3.16152	10.9696	-0.0631	11.1179	0.00575	10.9691	-0.08803	10.9691	-0.0315	10.9692	0.31324	10.968	1.87735	10.9696	0.91788	10.9687	2.01573	10.9681	1.57093	10.9685	2.89943	10.9696	1.04996	10.9687	2.6713
10.9701	0.39424	10.9711	3.1505	10.9717	-0.06221	11.1199	0.0039	10.9711	-0.08803	10.9711	-0.03316	10.9712	0.31287	10.97	1.87262	10.9716	0.8976	10.9707	2.01573	10.9701	1.57093	10.9705	2.90899	10.9716	1.04859	10.9707	2.6713
10.9721	0.39367	10.9731	3.1505	10.9736	-0.06448	11.1219	0.0039	10.9731	-0.0894	10.9731	-0.03316	10.9732	0.31238	10.972	1.86663	10.9736	0.87478	10.9727	2.00129	10.9721	1.59049	10.9725	2.91778	10.9736	1.04399	10.9727	2.6743
10.9741	0.39367	10.9751	3.13938	10.9756	-0.06448	11.1239	0.0028	10.9751	-0.09041	10.9751	-0.03334	10.9752	0.31238	10.974	1.86663	10.9756	0.87478	10.9747	1.98939	10.9741	1.6076	10.9745	2.91778	10.9756	1.04399	10.9747	2.6743
10.9761	0.39432	10.9771	3.12443	10.9777	-0.06642	11.1259	0.00275	10.9771	-0.09041	10.9771	-0.0338	10.9772	0.31311	10.976	1.86106	10.9776	0.85113	10.9767	1.98939	10.9761	1.6076	10.9765	2.92657	10.9776	1.05134	10.9767	2.6698
10.978	0.39417	10.9791	3.12443	10.9796	-0.06642	11.1279	0.00275	10.9791	-0.09091	10.9791	-0.0338	10.9792	0.31311	10.978	1.86106	10.9796	0.81733	10.9787	1.98684	10.9781	1.62584	10.9785	2.92657	10.9796	1.05226	10.9787	2.6698
10.9801	0.39417	10.9811	3.11264	10.9817	-0.06772	11.1299	0.0026	10.9811	-0.09278	10.9811	-0.03494	10.9812	0.31315	10.98	1.85506	10.9816	0.81733	10.9807	1.98599	10.9801	1.64315	10.9805	2.93474	10.9816	1.05226	10.9807	2.66581
10.982	0.39392	10.9831	3.0975	10.9837	-0.07063	11.1319	0.0026	10.9831	-0.09278	10.9831	-0.03506	10.9832	0.31381	10.982	1.84806	10.9836	0.7886	10.9827	1.98599	10.9821	1.64315	10.9825	2.94476	10.9836	1.04996	10.9827	2.66631
10.984	0.39392	10.9851	3.0975	10.9856	-0.07063	11.1339	0.0012	10.9851	-0.09444	10.9851	-0.03506	10.9852	0.31381	10.984	1.84806	10.9856	0.77677	10.9847	1.97155	10.9841	1.66327	10.9845	2.94476	10.9856	1.03894	10.9847	2.66631
10.9861	0.39446	10.9871	3.08255	10.9877	-0.07168	11.1359	0.00105	10.9871	-0.09444	10.9871	-0.03563	10.9872	0.31418	10.986	1.84069	10.9876	0.77677	10.9867	1.9656	10.9861	1.677	10.9865	2.95447	10.9876	1.03894	10.9867	2.66531
10.988	0.39432	10.9891	3.06654	10.9896	-0.07168	11.1379	0.00105	10.9891	-0.0948	10.9891	-0.03563	10.9892	0.31438	10.988	1.83326	10.9896	0.7548	10.9887	1.9656	10.9881	1.677	10.9885	2.96526	10.9896	1.03711	10.9887	2.66182
10.9901	0.39432	10.9911	3.06654	10.9916	-0.07306	11.1399	0.00105	10.9911	-0.09415	10.9911	-0.03546	10.9912	0.31438	10.99	1.83326	10.9916	0.75565	10.9907	1.95541	10.9901	1.69599	10.9905	2.96526	10.9916	1.03757	10.9907	2.66182
10.9921	0.39385	10.9931	3.05294	10.9937	-0.07128	11.1419	0.00105	10.9931	-0.09415	10.9931	-0.03644	10.9932	0.31479	10.992	1.82553	10.9936	0.75903	10.9927	1.94861	10.9921	1.71141	10.9925	2.97883	10.9936	1.03757	10.9927	2.65883
10.994	0.39367	10.9951	3.05294	10.9956	-0.07128	11.1439	0.0011	10.9951	-0.09293	10.9951	-0.03644	10.9952	0.31479	10.994	1.81774	10.9956	0.75903	10.9947	1.94861	10.9941	1.71141	10.9945	2.99224	10.9956	1.03803	10.9947	2.65533
10.9961	0.39367	10.9971	3.03664	10.9977	-0.06942	11.1459	0.00215	10.9971	-0.0925	10.9971	-0.03788	10.9972	0.31459	10.996	1.81774	10.9976	0.75227	10.9967	1.94266	10.9961	1.73285	10.9965	3.00257	10.9976	1.03343	10.9967	2.65533
10.998	0.39417	10.9991	3.02045	10.9997	-0.06942	11.1479	0.00215	10.9991	-0.0925	10.9991	-0.03908	10.9992	0.31569	10.998	1.81092	10.9996	0.74213	10.9987	1.94436	10.9981	1.75204	10.9985	3.00257	10.9996	1.03343	10.9987	2.65932
11	0.39417	11.0011	3.02045	11.0016	-0.06731	11.1499	0.00205	11.0011	-0.09214	11.0011	-0.03908	11.0012	0.31569	11	1.81092	11.0016	0.74213	11.0007	1.94436	11.0001	1.75204	11.0005	3.01244	11.0016	1.04308	11.0007	2.66132
11.0021	0.39428	11.0031	3.00358	11.0037	-0.06561	11.1519	0.00195	11.0031	-0.0917	11.0031	-0.04035	11.0032	0.31614	11.002	1.80229	11.0036	0.73622	11.0027	1.92482	11.0021	1.76972	11.0025	3.02323	11.0036	1.03114	11.0027	2.66132
11.004	0.39342	11.0051	2.98748	11.0056	-0.06561	11.1539	0.00195	11.0051	-0.0917	11.0051	-0.04035	11.0052	0.3163	11.004	1.79408	11.0056	0.73875	11.0047	1.91717	11.0041	1.76972	11.0045	3.02323	11.0056	1.03114	11.0047	2.65733
11.0061	0.39342	11.0071	2.98748	11.0076	-0.06431	11.1559	0.00225	11.0071	-0.09185	11.0071	-0.04196	11.0072	0.3163	11.006	1.79408	11.0076	0.73875	11.0067	1.91717	11.0061	1.781	11.0065	3.0331	11.0076	1.01461	11.0067	2.66681
11.0081	0.39381	11.0091	2.97023	11.0097	-0.06431	11.1579	0.00225	11.0091	-0.09185	11.0091	-0.04374	11.0092	0.31618	11.008	1.78576	11.0096	0.73791	11.0087	1.90273	11.0081	1.79755	11.0084	3.0331	11.0096	1.01369	11.0087	2.66681
11.01	0.39381	11.0111	2.97023	11.0116	-0.06164	11.1599	0.00245	11.0111	-0.09185	11.0111	-0.04374	11.0112	0.31647	11.01	1.77701	11.0116	0.74044	11.0107	1.89253	11.0101	1.79755	11.0105	3.04374	11.0116	1.01369	11.0107	2.66232
11.0121	0.39381	11.0131	2.95096	11.0137	-0.05905	11.1619	0.00165	11.0131	-0.09394	11.0131	-0.04477	11.0132	0.31647	11.012	1.77701	11.0136	0.74044	11.0127	1.89253	11.0121	1.81165	11.0125	3.05314	11.0136	1.00818	11.0127	2.66332
11.014	0.39316	11.0151	2.93362	11.0157	-0.05905	11.1639	0.00165	11.0151	-0.09394	11.0151	-0.04489	11.0152	0.31667	11.014	1.76767	11.0156	0.75142	11.0147	1.89678	11.0141	1.82783	11.0145	3.05314	11.0156	1.00818	11.0147	2.66332
11.016	0.39316	11.0171	2.93362	11.0176	-0.05702	11.1659	0.00215	11.0171	-0.09372	11.0171	-0.04489	11.0172	0.31667	11.016	1.76767	11.0176	0.7472	11.0167	1.88658	11.0161	1.82783	11.0165	3.06301	11.0176	1.00589	11.0167	2.66132
11.0181	0.39291	11.0191	2.91656	11.0197	-0.05702	11.1679	0.00215	11.0191	-0.09444	11.0191	-0.04541	11.0192	0.31598	11.018	1.7576	11.0196	0.7472	11.0187	1.88658	11.0181	1.84062	11.0184	3.07549	11.0196	1.01232	11.0187	2.65184
11.02	0.39331	11.0211	2.89864	11.0216	-0.05557	11.1699	0.0023	11.0211	-0.09444	11.0211	-0.04638	11.0212	0.31647	11.02	1.74754	11.0216	0.75311	11.0207	1.85599	11.0201	1.85435	11.0205	3.07549	11.0216	1.00589	11.0207	2.65184
11.0221	0.39331	11.0231	2.89864	11.0236	-0.05565	11.1719	0.00295	11.0231	-0.09343	11.0231	-0.04638	11.0232	0.31647	11.022	1.74754	11.0236	0.74297	11.0227	1.83645	11.0221	1.85435	11.0224	3.08721	11.0236	1.00589	11.0227	2.65184
11.0241	0.39252	11.0251	2.88081	11.0257	-0.05565	11.1739	0.00295	11.0251	-0.09293	11.0251	-0.04753	11.0252	0.31679	11.024	1.73694	11.0256	0.74297	11.0247	1.83645	11.0241	1.86713	11.0245	3.09538	11.0256	1.00451	11.0247	2.65583
11.026	0.39252	11.0271	2.86011	11.0276	-0.05589	11.1759	0.0033	11.0271	-0.09293	11.0271	-0.04753	11.0272	0.31667	11.026	1.72591	11.0276	0.7134	11.0267	1.8322	11.0261	1.87541	11.0265	3.09538	11.0276	1.00451	11.0267	2.65583
11.0281	0.39118	11.0291	2.86011	11.0297	-0.05589	11.1779	0.0033	11.0291	-0.09307	11.0291	-0.0477	11.0292	0.31667	11.028	1.72591	11.0296	0.72101	11.0287	1.81266	11.0281	1.87541	11.0284	3.1091	11.0296	1.00497	11.0287	2.66432
11.03	0.38989	11.0311	2.83999	11.0317	-0.05646	11.1799	0.0046	11.0311	-0.09307	11.0311	-0.04908	11.0312	0.31643	11.03	1.71465	11.0316	0.72101	11.0307	1.81266	11.0301	1.8897	11.0305	3.12051	11.0316	1.0114	11.0307	2.66432
11.032	0.38859	11.0331	2.83999	11.0336	-0.05613	11.1819	0.0036	11.0331	-0.09271	11.0331	-0.04908	11.0332	0.31618	11.032	1.70519	11.0336	0.71087	11.0327	1.79397	11.0321	1.90494	11.0325	3.12791	11.0336	1.0114	11.0327	2.67579
11.034	0.38859	11.0351	2.81976	11.0357	-0.05613	11.1839	0.0036	11.0351	-0.09322	11.0351	-0.05046	11.0352	0.31618	11.034	1.70519	11.0356	0.71847	11.0347	1.74808	11.0341	1.90494	11.0345	3.12791	11.0356	1.01966	11.0347	2.67829
11.036	0.38686	11.0371	2.79935	11.0376	-0.05589	11.1859	0.00255	11.0371	-0.09322	11.0371	-0.05064	11.0372	0.31536	11.036	1.69362	11.0376	0.71847	11.0367	1.74808	11.0361	1.9228	11.0365	3.13901	11.0376	1.02471	11.0367	2.6738
11.038	0.38686	11.0391	2.79935	11.0396	-0.05589	11.1879	0.0024	11.0391	-0.09307	11.0391	-0.05064	11.0392	0.31536	11.038	1.69362	11.0396	0.70918	11.0387	1.74383	11.0381	1.93916	11.0384	3.13901	11.0396	1.02471	11.0387	2.6738
11.04	0.38546	11.0411	2.77932	11.0417	-0.05459	11.1899	0.0024	11.0411	-0.0943	11.0411	-0.0515	11.0412	0.3154	11.04	1.68218	11.0416	0.70495	11.0407	1.76678	11.0401	1.93916	11.0404	3.15196	11.0416	1.03665	11.0407	2.67629
11.042	0.38384	11.0431	2.76025	11.0436	-0.05508	11.1919	0.00175	11.0431	-0.0943	11.0431	-0.05259	11.0432	0.31471	11.042	1.6714	11.0436	0.70495	11.0427	1.76678	11.0421	1.95327	11.0425	3.16137	11.0436	1.0596	11.0427	2.6713
11.044	0.38384	11.0451	2.76025	11.0457	-0.05508	11.1939	0.00175	11.0451	-0.09595	11.0451	-0.05259	11.0452	0.31471	11.044	1.6714	11.0456	0.69566	11.0447	1.76763	11.0441	1.96267	11.0445	3.16137	11.0456	1.0596	11.0447	2.6713
11.046	0.3833	11.0471	2.73878	11.0477	-0.05589	11.1959	0.0016	11.0471	-0.09595	11.0471	-0.05391	11.0472	0.31418	11.046	1.65918	11.0476	0.66609	11.0467	1.78037	11.0461	1.96267	11.0465	3.17324	11.0476	1.07429	11.0467	2.66132
11.048	0.3833	11.0491	2.73878	11.0496	-0.05589	11.1979	0.00035	11.0491	-0.09761	11.0491	-0.05391	11.0492	0.3132	11.048	1.64714	11.0496	0.66609	11.0487	1.78037	11.0481	1.97189	11.0485	3.18264	11.0496	1.0844	11.0487	2.66132
11.05	0.38244	11.0511	2.71923	11.0517	-0.05743	11.1999	0.00035	11.0511	-0.10013	11.0511	-0.05362	11.0512	0.3132	11.05	1.64714	11.0516	0.65933	11.0507	1.78462	11.0501	1.9811	11.0504	3.18264	11.0516	1.0844	11.0507	2.64835
11.052	0.3828	11.0531	2.69776	11.0536	-0.05816	11.2019	-0.00015	11.0531	-0.10013	11.0531	-0.05454	11.0532	0.3132	11.052	1.63432	11.0536	0.6475	11.0527	1.79991	11.0521	1.9811	11.0525	3.1905	11.0536	1.08577	11.0527	2.63886
11.054	0.3828	11.0551	2.69776	11.0556	-0.05816	11.2039	-0.00015	11.0551	-0.10215	11.0551	-0.05454	11.0552	0.31311	11.054	1.6221	11.0556	0.6475	11.0547	1.79991	11.0541	1.99201	11.0544	3.20006	11.0556	1.08577	11.0547	2.63886
11.056	0.38208	11.0571	2.6784	11.0577	-0.05921	11.2059	-0.0021	11.0571	-0.10424	11.0571	-0.05449	11.0572	0.31311	11.056	1.6221	11.0576	0.62299	11.0567	1.80416	11.0561	2.00217	11.0564	3.20006	11.0576	1.07016	11.0567	2.63586
11.058	0.38208	11.0591	2.65751	11.0596	-0.05921	11.2079	-0.0031	11.0591	-0.10424	11.0591	-0.05489	11.0592	0.31156	11.058	1.6085	11.0596	0.64496	11.0587	1.81266	11.0581	2.00217	11.0585	3.21101	11.0596	1.06236	11.0587	2.62688
11.06	0.38103	11.0611	2.65751	11.0617	-0.06124	11.2099	-0.0031	11.0611	-0.10662	11.0611	-0.05489	11.0612	0.31156	11.06	1.6085	11.0616	0.64496	11.0607	1.81266	11.0601	2.0095	11.0604	3.2201	11.0616	1.06236	11.0607	2.62688
11.062	0.38107	11.0631	2.63681	11.0637	-0.06124	11.2119	-0.0038	11.0631	-0.1082	11.0631	-0.05466	11.0632	0.31086	11.062	1.59508	11.0636	0.66017	11.0627	1.8305	11.0621	2.01891	11.0625	3.2201	11.0636	1.05639	11.0627	2.61191
11.064	0.38107	11.0651	2.61697	11.0656	-0.06237	11.2139	-0.0047	11.0651	-0.1082	11.0651	-0.05466	11.0652	0.31029	11.064	1.58161	11.0656	0.66017	11.0647	1.83475	11.0641	2.01891	11.0645	3.22843	11.0656	1.04491	11.0647	2.61041
11.066	0.38132	11.0671	2.61697	11.0676	-0.06399	11.2159	-0.0047	11.0671	-0.11015	11.0671	-0.05506	11.0672	0.31029	11.066	1.58161	11.0676	0.66017	11.0667	1.83475	11.0661	2.02869	11.0664	3.23367	11.0676	1.04491	11.0667	2.61041
11.068	0.38006	11.0691	2.59503	11.0696	-0.06399	11.2179	-0.0047	11.0691	-0.11015	11.0691	-0.05587	11.0692	0.3096	11.068	1.56669	11.0696	0.65088	11.0687	1.82965	11.0681	2.03978	11.0685	3.23367	11.0696	1.03527	11.0687	2.60742
11.07	0.38006	11.0711	2.59503	11.0716	-0.06521	11.2199	-0.0047	11.0711	-0.11072	11.0711	-0.05587	11.0712	0.30808	11.07	1.55387	11.0716	0.64665	11.0707	1.82031	11.0701	2.03978	11.0704	3.24107	11.0716	1.03894	11.0707	2.6144
11.072	0.38053	11.0731	2.57576	11.0736	-0.06521	11.2219	-0.0057	11.0731	-0.11115	11.0731	-0.05702	11.0732	0.30808	11.072	1.55387	11.0736	0.62975	11.0727	1.81946	11.0721	2.05013	11.0724	3.24554	11.0736	1.03894	11.0727	2.61091
11.074	0.38053	11.0751	2.55391	11.0756	-0.06755	11.2239	-0.00655	11.0751	-0.11115	11.0751	-0.05748	11.0752	0.30653	11.074	1.54057	11.0756	0.62975	11.0747	1.81946	11.0741	2.06179	11.0745	3.24554	11.0756	1.0215	11.0747	2.61091
11.076	0.37995	11.0771	2.55391	11.0776	-0.07031	11.2259	-0.00655	11.0771	-0.1113	11.0771	-0.05748	11.0772	0.30494	11.076	1.52691	11.0776	0.60779	11.0767	1.81606	11.0761	2.06179	11.0764	3.2531	11.0776	1.02242	11.0767	2.60991
11.078	0.37923	11.0791	2.53503	11.0796	-0.07031	11.2279	-0.00695	11.0791	-0.11144	11.0791	-0.05782	11.0792	0.30494	11.078	1.52691	11.0796	0.60779	11.0787	1.81436	11.0781	2.07044	11.0785	3.26003	11.0796	1.02242	11.0787	2.60991
11.08	0.37923	11.0811	2.515	11.0816	-0.0729	11.2299	-0.00695	11.0811	-0.11144	11.0811	-0.05914	11.0812	0.30309	11.08	1.51379	11.0816	0.59004	11.0807	1.81436	11.0801	2.07288	11.0805	3.26003	11.0816	1.02242	11.0807	2.60492
11.082	0.37844	11.0831	2.515	11.0836	-0.0729	11.2319	-0.00735	11.0831	-0.11274	11.0831	-0.05914	11.0832	0.30309	11.082	1.51379	11.0836	0.56638	11.0827	1.79652	11.0821	2.07288	11.0824	3.26512	11.0836	1.01783	11.0827	2.61141
11.084	0.3779	11.0851	2.49516	11.0856	-0.07493	11.2339	-0.0088	11.0851	-0.11339	11.0851	-0.06018	11.0852	0.30072	11.084	1.4996	11.0856	0.56638	11.0847	1.79142	11.0841	2.07815	11.0845	3.27252	11.0856	1.01783	11.0847	2.61141
11.086	0.3779	11.0871	2.47513	11.0876	-0.07727	11.2359	-0.0088	11.0871	-0.11339	11.0871	-0.06018	11.0872	0.29868	11.086	1.4851	11.0876	0.54019	11.0867	1.79142	11.0861	2.08341	11.0864	3.27252	11.0876	1.0192	11.0867	2.60891
11.088	0.37718	11.0891	2.47513	11.0896	-0.07727	11.2379	-0.01	11.0891	-0.11411	11.0891	-0.06081	11.0892	0.29868	11.088	1.4851	11.0896	0.50808	11.0887	1.78717	11.0881	2.08341	11.0884	3.28115	11.0896	1.03068	11.0887	2.60891
11.09	0.37606	11.0911	2.45434	11.0916	-0.07776	11.2399	-0.0108	11.0911	-0.11411	11.0911	-0.06075	11.0912	0.29712	11.09	1.47108	11.0916	0.50808	11.0907	1.78632	11.0901	2.0836	11.0905	3.28763	11.0916	1.03068	11.0907	2.60891
11.092	0.37606	11.0931	2.45434	11.0936	-0.07776	11.2419	-0.0108	11.0931	-0.11533	11.0931	-0.06075	11.0932	0.29594	11.092	1.4582	11.0936	0.50217	11.0927	1.78632	11.0921	2.0836	11.0924	3.28763	11.0936	1.03527	11.0927	2.62139
11.094	0.37588	11.0951	2.43527	11.0956	-0.07881	11.2439	-0.0113	11.0951	-0.11504	11.0951	-0.06041	11.0952	0.29594	11.094	1.4582	11.0956	0.4895	11.0947	1.77187	11.0941	2.0836	11.0945	3.29518	11.0956	1.03527	11.0947	2.63487
11.096	0.37588	11.0971	2.41476	11.0976	-0.0806	11.2459	-0.0113	11.0971	-0.11504	11.0971	-0.06018	11.0972	0.29434	11.096	1.44413	11.0976	0.4895	11.0967	1.77442	11.0961	2.07852	11.0965	3.30089	11.0976	1.03206	11.0967	2.63487
11.098	0.37549	11.0991	2.41476	11.0996	-0.0806	11.2479	-0.01195	11.0991	-0.11461	11.0991	-0.06018	11.0992	0.29304	11.098	1.42999	11.0996	0.48358	11.0987	1.77442	11.0981	2.08153	11.0984	3.30089	11.0996	1.03665	11.0987	2.63986
11.1	0.37549	11.1011	2.39511	11.1016	-0.08238	11.2499	-0.01285	11.1011	-0.11497	11.1011	-0.06035	11.1012	0.29304	11.1	1.42999	11.1016	0.46753	11.1007	1.77952	11.1001	2.08153	11.1005	3.30675	11.1016	1.03665	11.1007	2.64485
11.102	0.37549	11.1031	2.37182	11.1036	-0.08238	11.2519	-0.01285	11.1031	-0.11497	11.1031	-0.06115	11.1032	0.29075	11.102	1.41424	11.1036	0.46077	11.1027	1.79652	11.1021	2.08492	11.1024	3.3089	11.1036	1.03114	11.1027	2.64485
11.104	0.37722	11.1051	2.37182	11.1056	-0.08262	11.2539	-0.01375	11.1051	-0.11476	11.1051	-0.06115	11.1052	0.29075	11.104	1.41424	11.1056	0.46077	11.1047	1.79652	11.1041	2.08793	11.1044	3.3089	11.1056	1.02058	11.1047	2.64185
11.106	0.37768	11.1071	2.35055	11.1076	-0.08246	11.2559	-0.01375	11.1071	-0.11476	11.1071	-0.0596	11.1072	0.29009	11.106	1.39962	11.1076	0.46415	11.1067	1.80246	11.1061	2.08793	11.1065	3.31507	11.1076	1.02058	11.1067	2.65683
11.108	0.37768	11.1091	2.35055	11.1096	-0.08246	11.2579	-0.01455	11.1091	-0.11476	11.1091	-0.0596	11.1092	0.28915	11.108	1.38452	11.1096	0.47344	11.1087	1.8254	11.1081	2.08981	11.1084	3.32016	11.1096	1.02104	11.1087	2.65683
11.11	0.37801	11.1111	2.32592	11.1116	-0.08319	11.2599	-0.01535	11.1111	-0.11519	11.1111	-0.05943	11.1112	0.28915	11.11	1.38452	11.1116	0.47344	11.1107	1.8254	11.1101	2.09601	11.1105	3.32016	11.1116	1.02012	11.1107	2.66381
11.112	0.37801	11.1131	2.30196	11.1136	-0.08319	11.2619	-0.01535	11.1131	-0.11519	11.1131	-0.0596	11.1132	0.28903	11.112	1.37033	11.1136	0.47175	11.1127	1.85514	11.1121	2.09601	11.1125	3.3254	11.1136	1.01645	11.1127	2.66482
11.114	0.37819	11.1151	2.30196	11.1156	-0.08213	11.2639	-0.0148	11.1151	-0.11548	11.1151	-0.0596	11.1152	0.28874	11.114	1.35673	11.1156	0.49034	11.1147	1.85939	11.1141	2.09959	11.1144	3.3254	11.1156	1.01645	11.1147	2.66482
11.116	0.37822	11.1171	2.27771	11.1176	-0.0806	11.2659	-0.0148	11.1171	-0.1144	11.1171	-0.05897	11.1172	0.28874	11.116	1.35673	11.1176	0.49034	11.1167	1.85939	11.1161	2.10805	11.1165	3.32925	11.1176	1.01002	11.1167	2.66881
11.118	0.37822	11.1191	2.25433	11.1196	-0.0806	11.2679	-0.01415	11.1191	-0.1144	11.1191	-0.05868	11.1192	0.28866	11.118	1.34283	11.1196	0.48189	11.1187	1.83645	11.1181	2.10805	11.1184	3.33496	11.1196	1.01002	11.1187	2.66631
11.12	0.37858	11.1211	2.25433	11.1216	-0.07938	11.2699	-0.013	11.1211	-0.11404	11.1211	-0.05868	11.1212	0.28739	11.12	1.34283	11.1216	0.47344	11.1207	1.83305	11.1201	2.11313	11.1204	3.33496	11.1216	1.00635	11.1207	2.66631
11.122	0.37783	11.1231	2.23066	11.1236	-0.07938	11.2719	-0.013	11.1231	-0.11404	11.1231	-0.05834	11.1232	0.28739	11.122	1.32929	11.1236	0.47344	11.1227	1.83305	11.1221	2.11313	11.1225	3.34267	11.1236	1.00268	11.1227	2.66432
11.124	0.37783	11.1251	2.2089	11.1256	-0.07792	11.2739	-0.0128	11.1251	-0.11476	11.1251	-0.05834	11.1252	0.28653	11.124	1.31468	11.1256	0.45654	11.1247	1.81946	11.1241	2.1199	11.1244	3.34714	11.1256	1.00268	11.1247	2.66432
11.126	0.37776	11.1271	2.2089	11.1276	-0.07938	11.2759	-0.01295	11.1271	-0.11411	11.1271	-0.05874	11.1272	0.28653	11.126	1.31468	11.1276	0.44809	11.1267	1.79991	11.1261	2.12705	11.1265	3.34714	11.1276	0.99854	11.1267	2.67729
11.128	0.37776	11.1291	2.1858	11.1296	-0.07938	11.2779	-0.01295	11.1291	-0.11411	11.1291	-0.05903	11.1292	0.28563	11.128	1.30156	11.1296	0.44809	11.1287	1.79991	11.1281	2.12705	11.1285	3.35253	11.1296	0.99808	11.1287	2.6748
11.13	0.37822	11.1311	2.1858	11.1316	-0.07849	11.2799	-0.01165	11.1311	-0.11418	11.1311	-0.05903	11.1312	0.28469	11.13	1.28892	11.1316	0.44387	11.1307	1.78887	11.1301	2.13306	11.1304	3.35515	11.1316	0.99808	11.1307	2.6748
11.132	0.37855	11.1331	2.16328	11.1336	-0.07849	11.2819	-0.01165	11.1331	-0.11382	11.1331	-0.05874	11.1332	0.28469	11.132	1.28892	11.1336	0.42866	11.1327	1.76253	11.1321	2.13927	11.1325	3.35916	11.1336	0.999	11.1327	2.67879
11.134	0.37855	11.1351	2.13875	11.1356	-0.07711	11.2839	-0.01115	11.1351	-0.11382	11.1351	-0.05828	11.1352	0.28273	11.134	1.27652	11.1356	0.42866	11.1347	1.76253	11.1341	2.13927	11.1344	3.35916	11.1356	1.00222	11.1347	2.68328
11.136	0.37858	11.1371	2.13875	11.1376	-0.07663	11.2859	-0.01035	11.1371	-0.11238	11.1371	-0.05828	11.1372	0.28114	11.136	1.26352	11.1376	0.41092	11.1367	1.74468	11.1361	2.14472	11.1364	3.36456	11.1376	1.00222	11.1367	2.68328
11.138	0.37858	11.1391	2.11584	11.1396	-0.07663	11.2879	-0.01035	11.1391	-0.11238	11.1391	-0.0577	11.1392	0.28114	11.138	1.26352	11.1396	0.39655	11.1387	1.72854	11.1381	2.15074	11.1385	3.36456	11.1396	1.00543	11.1387	2.68777
11.14	0.37934	11.1411	2.09255	11.1416	-0.07865	11.2899	-0.0099	11.1411	-0.11267	11.1411	-0.05765	11.1412	0.27844	11.14	1.2507	11.1416	0.39655	11.1407	1.72854	11.1401	2.15074	11.1404	3.36934	11.1416	1.00589	11.1407	2.68278
11.142	0.37984	11.1431	2.09255	11.1436	-0.07865	11.2919	-0.0099	11.1431	-0.11231	11.1431	-0.05765	11.1432	0.27672	11.142	1.2507	11.1436	0.39909	11.1427	1.72769	11.1421	2.14961	11.1425	3.37258	11.1436	1.00589	11.1427	2.68478
11.144	0.37984	11.1451	2.06888	11.1456	-0.07857	11.2939	-0.0101	11.1451	-0.11115	11.1451	-0.05615	11.1452	0.27672	11.144	1.23704	11.1456	0.40923	11.1447	1.73789	11.1441	2.15281	11.1445	3.37258	11.1456	1.00084	11.1447	2.68478
11.146	0.37952	11.1471	2.04703	11.1476	-0.07784	11.2959	-0.0095	11.1471	-0.11115	11.1471	-0.05615	11.1472	0.27455	11.146	1.22338	11.1476	0.40923	11.1467	1.73789	11.1461	2.15281	11.1464	3.37535	11.1476	0.999	11.1467	2.68977
11.148	0.37952	11.1491	2.04703	11.1496	-0.07784	11.2979	-0.0095	11.1491	-0.11123	11.1491	-0.05581	11.1492	0.27455	11.148	1.22338	11.1496	0.3974	11.1487	1.72174	11.1481	2.15526	11.1485	3.38152	11.1496	0.999	11.1487	2.68378
11.15	0.37984	11.1511	2.02461	11.1516	-0.07752	11.2999	-0.0098	11.1511	-0.11123	11.1511	-0.05535	11.1512	0.27292	11.15	1.21086	11.1516	0.40247	11.1507	1.72769	11.1501	2.1545	11.1504	3.38152	11.1516	0.98752	11.1507	2.68378
11.152	0.38042	11.1531	2.02461	11.1536	-0.07752	11.3019	-0.00905	11.1531	-0.11065	11.1531	-0.05535	11.1532	0.27181	11.152	1.19774	11.1536	0.40247	11.1527	1.72769	11.1521	2.1545	11.1524	3.38445	11.1536	0.97697	11.1527	2.68278
11.154	0.38042	11.1551	2.0018	11.1556	-0.07857	11.3039	-0.00905	11.1551	-0.10935	11.1551	-0.05535	11.1552	0.27181	11.154	1.19774	11.1556	0.42275	11.1547	1.72344	11.1541	2.14849	11.1545	3.38784	11.1556	0.97697	11.1547	2.68278
11.156	0.38031	11.1571	1.98033	11.1576	-0.07857	11.3059	-0.00855	11.1571	-0.10935	11.1571	-0.05564	11.1572	0.27005	11.156	1.18493	11.1576	0.42359	11.1567	1.71325	11.1561	2.14585	11.1564	3.38784	11.1576	0.96641	11.1567	2.68028
11.158	0.37988	11.1591	1.98033	11.1596	-0.07946	11.3079	-0.00855	11.1591	-0.10856	11.1591	-0.05564	11.1592	0.26928	11.158	1.17336	11.1596	0.42359	11.1587	1.71325	11.1581	2.14585	11.1584	3.39185	11.1596	0.96641	11.1587	2.68079
11.16	0.37988	11.1611	1.95857	11.1616	-0.07954	11.3099	-0.00865	11.1611	-0.10755	11.1611	-0.05656	11.1612	0.26928	11.16	1.17336	11.1616	0.42444	11.1607	1.72344	11.1601	2.14604	11.1605	3.39354	11.1616	0.96595	11.1607	2.68079
11.162	0.37916	11.1631	1.93711	11.1636	-0.07954	11.3119	-0.00965	11.1631	-0.10755	11.1631	-0.05725	11.1632	0.26891	11.162	1.16228	11.1636	0.40923	11.1627	1.73109	11.1621	2.14247	11.1624	3.39061	11.1636	0.97008	11.1627	2.68827
11.164	0.37916	11.1651	1.93711	11.1656	-0.07557	11.3139	-0.00965	11.1651	-0.10755	11.1651	-0.05725	11.1652	0.26842	11.164	1.16228	11.1656	0.40923	11.1647	1.73109	11.1641	2.14247	11.1645	3.39061	11.1656	0.97008	11.1647	2.69127
11.166	0.37956	11.1671	1.91612	11.1676	-0.07557	11.3159	-0.00925	11.1671	-0.10741	11.1671	-0.05926	11.1672	0.26842	11.166	1.15084	11.1676	0.3974	11.1667	1.74383	11.1661	2.13758	11.1664	3.39061	11.1676	0.97421	11.1667	2.69127
11.168	0.37995	11.1691	1.91612	11.1696	-0.07428	11.3179	-0.00925	11.1691	-0.10741	11.1691	-0.05926	11.1692	0.26695	11.168	1.13916	11.1696	0.3881	11.1687	1.72684	11.1681	2.13457	11.1684	3.39061	11.1696	0.97697	11.1687	2.69726
11.17	0.37995	11.1711	1.89436	11.1716	-0.07015	11.3199	-0.0093	11.1711	-0.10755	11.1711	-0.06075	11.1712	0.26695	11.17	1.13916	11.1716	0.3881	11.1707	1.72684	11.1701	2.13457	11.1704	3.38691	11.1716	0.97697	11.1707	2.68877
11.172	0.38002	11.1731	1.875	11.1736	-0.07015	11.3219	-0.0105	11.1731	-0.10755	11.1731	-0.06288	11.1732	0.26576	11.172	1.1285	11.1736	0.3881	11.1727	1.72854	11.1721	2.12723	11.1724	3.38337	11.1736	0.9788	11.1727	2.68877
11.174	0.3801	11.1751	1.875	11.1756	-0.06877	11.3239	-0.0105	11.1751	-0.10813	11.1751	-0.06288	11.1752	0.26363	11.174	1.11705	11.1756	0.37459	11.1747	1.73959	11.1741	2.12422	11.1745	3.38337	11.1756	0.98982	11.1747	2.69776
11.176	0.3801	11.1771	1.85287	11.1776	-0.06877	11.3259	-0.0114	11.1771	-0.1087	11.1771	-0.06443	11.1772	0.26363	11.176	1.11705	11.1776	0.37459	11.1767	1.73959	11.1761	2.12422	11.1764	3.38198	11.1776	0.98982	11.1767	2.69277
11.178	0.37956	11.1791	1.83169	11.1796	-0.06593	11.3279	-0.0114	11.1791	-0.1087	11.1791	-0.06529	11.1792	0.26269	11.178	1.10549	11.1796	0.38472	11.1787	1.73534	11.1781	2.11369	11.1784	3.37982	11.1796	0.99074	11.1787	2.69277
11.18	0.37956	11.1811	1.83169	11.1816	-0.06415	11.3299	-0.0119	11.1811	-0.10914	11.1811	-0.06529	11.1812	0.26118	11.18	1.09411	11.1816	0.37797	11.1807	1.709	11.1801	2.10523	11.1804	3.37982	11.1816	0.99258	11.1807	2.69077
11.182	0.37858	11.1831	1.81108	11.1836	-0.06415	11.3319	-0.0124	11.1831	-0.10791	11.1831	-0.06673	11.1832	0.26118	11.182	1.09411	11.1836	0.38641	11.1827	1.709	11.1821	2.10523	11.1824	3.37905	11.1836	0.99258	11.1827	2.69127
11.184	0.37837	11.1851	1.79105	11.1856	-0.06286	11.3339	-0.0124	11.1851	-0.10791	11.1851	-0.06673	11.1852	0.2602	11.184	1.08273	11.1856	0.38641	11.1847	1.7022	11.1841	2.10147	11.1844	3.37597	11.1856	0.98202	11.1847	2.69127
11.186	0.37837	11.1871	1.79105	11.1876	-0.06286	11.3359	-0.0129	11.1871	-0.10906	11.1871	-0.06771	11.1872	0.2586	11.186	1.08273	11.1876	0.38219	11.1867	1.68436	11.1861	2.09902	11.1864	3.37597	11.1876	0.97742	11.1867	2.68228
11.188	0.37873	11.1891	1.77112	11.1896	-0.06286	11.3379	-0.0123	11.1891	-0.10906	11.1891	-0.06788	11.1892	0.2586	11.188	1.06985	11.1896	0.38219	11.1887	1.68436	11.1881	2.09902	11.1884	3.37211	11.1896	0.97742	11.1887	2.68877
11.19	0.37768	11.1911	1.77112	11.1916	-0.06059	11.3399	-0.0123	11.1911	-0.11115	11.1911	-0.06788	11.1912	0.25689	11.19	1.05721	11.1916	0.36783	11.1907	1.66736	11.1901	2.08924	11.1904	3.36564	11.1916	0.97008	11.1907	2.68877
11.192	0.37768	11.1931	1.75243	11.1936	-0.06059	11.3419	-0.01305	11.1931	-0.11144	11.1931	-0.06805	11.1932	0.25689	11.192	1.05721	11.1936	0.3881	11.1927	1.68096	11.1921	2.07909	11.1924	3.36564	11.1936	0.95585	11.1927	2.69427
11.194	0.3766	11.1951	1.73211	11.1956	-0.05913	11.3439	-0.01305	11.1951	-0.11144	11.1951	-0.06863	11.1952	0.25566	11.194	1.04529	11.1956	0.3881	11.1947	1.7022	11.1941	2.07909	11.1944	3.36209	11.1956	0.95585	11.1947	2.68528
11.196	0.37527	11.1971	1.73211	11.1976	-0.05913	11.3459	-0.0132	11.1971	-0.11079	11.1971	-0.06863	11.1972	0.25529	11.196	1.03319	11.1976	0.36952	11.1967	1.7022	11.1961	2.06799	11.1964	3.35731	11.1976	0.93243	11.1967	2.68528
11.198	0.37527	11.1991	1.71151	11.1996	-0.05824	11.3479	-0.01255	11.1991	-0.11079	11.1991	-0.06857	11.1992	0.25529	11.198	1.03319	11.1996	0.35938	11.1987	1.70305	11.1981	2.0569	11.1984	3.35731	11.1996	0.91315	11.1987	2.68728
11.2	0.37419	11.2011	1.69129	11.2016	-0.05727	11.3499	-0.01255	11.2011	-0.11202	11.2011	-0.06886	11.2012	0.25366	11.2	1.02061	11.2016	0.35938	11.2007	1.72089	11.2001	2.0569	11.2004	3.35192	11.2016	0.91315	11.2007	2.70175
11.202	0.37419	11.2031	1.69129	11.2036	-0.05727	11.3519	-0.01195	11.2031	-0.11425	11.2031	-0.06886	11.2032	0.25267	11.202	1.00851	11.2036	0.36529	11.2027	1.72089	11.2021	2.04881	11.2024	3.34421	11.2036	0.89387	11.2027	2.70175
11.204	0.37394	11.2051	1.67346	11.2056	-0.05824	11.3539	-0.01195	11.2051	-0.11476	11.2051	-0.06954	11.2052	0.25267	11.204	1.00851	11.2056	0.35008	11.2047	1.74044	11.2041	2.04524	11.2044	3.34421	11.2056	0.89387	11.2047	2.70425
11.206	0.37369	11.2071	1.67346	11.2076	-0.05824	11.3559	-0.01235	11.2071	-0.11476	11.2071	-0.06954	11.2072	0.25202	11.206	0.99539	11.2076	0.35008	11.2067	1.74808	11.2061	2.04524	11.2064	3.33743	11.2076	0.88331	11.2067	2.70674
11.208	0.37369	11.2091	1.65621	11.2096	-0.0584	11.3579	-0.01305	11.2091	-0.11605	11.2091	-0.06995	11.2092	0.25026	11.208	0.99539	11.2096	0.33318	11.2087	1.74808	11.2081	2.03658	11.2084	3.32895	11.2096	0.8755	11.2087	2.70674
11.21	0.37347	11.2111	1.64088	11.2116	-0.05889	11.3599	-0.01305	11.2111	-0.11605	11.2111	-0.07046	11.2112	0.25026	11.21	0.98335	11.2116	0.3222	11.2107	1.74723	11.2101	2.0268	11.2104	3.32895	11.2116	0.87596	11.2107	2.71373
11.212	0.37315	11.2131	1.64088	11.2136	-0.05889	11.3619	-0.0134	11.2131	-0.11793	11.2131	-0.07046	11.2132	0.24969	11.212	0.97107	11.2136	0.29263	11.2127	1.73959	11.2121	2.0268	11.2124	3.32278	11.2136	0.87596	11.2127	2.72171
11.214	0.37315	11.2151	1.6243	11.2156	-0.06067	11.3639	-0.0137	11.2151	-0.11937	11.2151	-0.07213	11.2152	0.24969	11.214	0.97107	11.2156	0.29263	11.2147	1.73959	11.2141	2.01721	11.2144	3.31322	11.2156	0.87091	11.2147	2.72171
11.216	0.3725	11.2171	1.60666	11.2176	-0.06067	11.3659	-0.0137	11.2171	-0.11937	11.2171	-0.0723	11.2172	0.24891	11.216	0.96101	11.2176	0.27911	11.2167	1.74214	11.2161	2.01138	11.2164	3.31322	11.2176	0.87091	11.2167	2.72571
11.218	0.3725	11.2191	1.60666	11.2196	-0.06107	11.3679	-0.01445	11.2191	-0.11908	11.2191	-0.0723	11.2192	0.24769	11.218	0.94968	11.2196	0.27911	11.2187	1.74468	11.2181	2.01138	11.2185	3.30351	11.2196	0.87137	11.2187	2.72571
11.22	0.37282	11.2211	1.58989	11.2216	-0.0614	11.3699	-0.01445	11.2211	-0.12052	11.2211	-0.07299	11.2212	0.24769	11.22	0.94968	11.2216	0.25545	11.2207	1.74468	11.2201	2.00048	11.2204	3.29303	11.2216	0.87183	11.2207	2.72421
11.222	0.37286	11.2231	1.57216	11.2236	-0.0614	11.3719	-0.01575	11.2231	-0.12052	11.2231	-0.07397	11.2232	0.24638	11.222	0.938	11.2236	0.23348	11.2227	1.73109	11.2221	1.99107	11.2225	3.29303	11.2236	0.87183	11.2227	2.72571
11.224	0.37286	11.2251	1.57216	11.2256	-0.06164	11.3739	-0.01695	11.2251	-0.1216	11.2251	-0.07397	11.2252	0.24478	11.224	0.938	11.2256	0.23348	11.2247	1.73959	11.2241	1.99107	11.2244	3.28362	11.2256	0.86495	11.2247	2.7297
11.226	0.37311	11.2271	1.55472	11.2276	-0.06164	11.3759	-0.01695	11.2271	-0.12354	11.2271	-0.07409	11.2272	0.24478	11.226	0.92716	11.2276	0.22334	11.2267	1.73959	11.2261	1.98618	11.2264	3.27252	11.2276	0.85622	11.2267	2.7297
11.228	0.37311	11.2291	1.55472	11.2296	-0.06253	11.3779	-0.0176	11.2291	-0.12354	11.2291	-0.07409	11.2292	0.24417	11.228	0.91686	11.2296	0.20898	11.2287	1.74723	11.2281	1.97828	11.2285	3.27252	11.2296	0.85622	11.2287	2.7322
11.23	0.37304	11.2311	1.53699	11.2316	-0.06286	11.3799	-0.0176	11.2311	-0.12376	11.2311	-0.07351	11.2312	0.24286	11.23	0.91686	11.2316	0.198	11.2307	1.74298	11.2301	1.97828	11.2304	3.26065	11.2316	0.8475	11.2307	2.7322
11.232	0.37311	11.2331	1.51878	11.2336	-0.06286	11.3819	-0.01715	11.2331	-0.12376	11.2331	-0.07472	11.2332	0.24286	11.232	0.90715	11.2336	0.198	11.2327	1.74298	11.2321	1.97001	11.2325	3.25202	11.2336	0.83556	11.2327	2.7322
11.234	0.37311	11.2351	1.51878	11.2356	-0.06456	11.3839	-0.0175	11.2351	-0.1239	11.2351	-0.07472	11.2352	0.24225	11.234	0.89709	11.2356	0.18955	11.2347	1.73364	11.2341	1.96004	11.2345	3.25202	11.2356	0.83556	11.2347	2.72371
11.236	0.37394	11.2371	1.49952	11.2376	-0.06456	11.3859	-0.0175	11.2371	-0.12354	11.2371	-0.07472	11.2372	0.24225	11.236	0.89709	11.2376	0.18279	11.2367	1.73874	11.2361	1.96004	11.2364	3.24354	11.2376	0.8172	11.2367	2.72171
11.238	0.37394	11.2391	1.48159	11.2396	-0.06682	11.3879	-0.0173	11.2391	-0.12354	11.2391	-0.07437	11.2392	0.24196	11.238	0.88828	11.2396	0.18279	11.2387	1.73874	11.2381	1.95289	11.2385	3.23876	11.2396	0.79929	11.2387	2.72171
11.24	0.37434	11.2411	1.48159	11.2416	-0.06764	11.3899	-0.0169	11.2411	-0.1229	11.2411	-0.07437	11.2412	0.24094	11.24	0.8802	11.2416	0.19208	11.2407	1.74044	11.2401	1.94594	11.2404	3.23876	11.2416	0.79929	11.2407	2.72221
11.242	0.37412	11.2431	1.46434	11.2436	-0.06764	11.3919	-0.0169	11.2431	-0.12182	11.2431	-0.07489	11.2432	0.24094	11.242	0.8802	11.2436	0.19715	11.2427	1.74723	11.2421	1.94594	11.2424	3.23136	11.2436	0.78506	11.2427	2.72321
11.244	0.37412	11.2451	1.4447	11.2456	-0.06901	11.3939	-0.01595	11.2451	-0.12182	11.2451	-0.07523	11.2452	0.24045	11.244	0.87163	11.2456	0.19715	11.2447	1.74723	11.2441	1.93634	11.2445	3.22195	11.2456	0.78506	11.2447	2.72321
11.246	0.37412	11.2471	1.4447	11.2476	-0.06901	11.3959	-0.01595	11.2471	-0.12037	11.2471	-0.07523	11.2472	0.24102	11.246	0.87163	11.2476	0.20306	11.2467	1.75573	11.2461	1.93634	11.2464	3.22195	11.2476	0.76853	11.2467	2.73319
11.248	0.37365	11.2491	1.42793	11.2496	-0.06966	11.3979	-0.0161	11.2491	-0.12037	11.2491	-0.07644	11.2492	0.24102	11.248	0.86157	11.2496	0.2056	11.2487	1.75743	11.2481	1.92732	11.2485	3.21209	11.2496	0.7364	11.2487	2.7312
11.25	0.37365	11.2511	1.42793	11.2516	-0.0695	11.3999	-0.0147	11.2511	-0.1198	11.2511	-0.07644	11.2512	0.24077	11.25	0.85132	11.2516	0.2056	11.2507	1.75743	11.2501	1.91848	11.2505	3.21209	11.2516	0.7162	11.2507	2.7312
11.252	0.37308	11.2531	1.41163	11.2536	-0.0695	11.4019	-0.0147	11.2531	-0.11778	11.2531	-0.07633	11.2532	0.24061	11.252	0.85132	11.2536	0.2301	11.2527	1.76508	11.2521	1.91848	11.2524	3.20284	11.2536	0.7162	11.2527	2.73469
11.254	0.37308	11.2551	1.39457	11.2556	-0.06998	11.4039	-0.01335	11.2551	-0.11778	11.2551	-0.07661	11.2552	0.24061	11.254	0.8433	11.2556	0.24193	11.2547	1.75233	11.2541	1.9119	11.2545	3.19528	11.2556	0.69829	11.2547	2.73469
11.256	0.37336	11.2571	1.39457	11.2576	-0.06998	11.4059	-0.01335	11.2571	-0.1172	11.257	-0.07661	11.2572	0.24012	11.256	0.83401	11.2576	0.24193	11.2567	1.75233	11.2561	1.90569	11.2564	3.19528	11.2576	0.69829	11.2567	2.73469
11.258	0.37455	11.2591	1.37665	11.2596	-0.07039	11.4079	-0.0135	11.2591	-0.1172	11.2591	-0.07633	11.2592	0.24012	11.258	0.83401	11.2596	0.24447	11.2587	1.75148	11.2581	1.90569	11.2584	3.18572	11.2596	0.68727	11.2587	2.73769
11.26	0.37455	11.2611	1.36094	11.2616	-0.0699	11.4099	-0.01255	11.2611	-0.11548	11.2611	-0.07598	11.2612	0.23943	11.26	0.82491	11.2616	0.25207	11.2607	1.74468	11.2601	1.89911	11.2605	3.1754	11.2616	0.68727	11.2607	2.74218
11.262	0.37491	11.2631	1.36094	11.2636	-0.0699	11.4119	-0.01255	11.2631	-0.11512	11.2631	-0.07598	11.2632	0.23824	11.262	0.81616	11.2636	0.25207	11.2627	1.74468	11.2621	1.89102	11.2624	3.1754	11.2636	0.68727	11.2627	2.74218
11.264	0.37563	11.2651	1.34675	11.2656	-0.06844	11.4139	-0.01315	11.2651	-0.11512	11.2651	-0.07512	11.2652	0.23824	11.264	0.81616	11.2656	0.247	11.2647	1.73364	11.2641	1.89102	11.2645	3.16661	11.2656	0.68681	11.2647	2.74817
11.266	0.37563	11.2671	1.34675	11.2676	-0.06747	11.4159	-0.01315	11.2671	-0.11504	11.267	-0.07512	11.2672	0.23705	11.266	0.80777	11.2676	0.24278	11.2667	1.72344	11.2661	1.88274	11.2665	3.15859	11.2676	0.68222	11.2667	2.74817
11.268	0.37642	11.2691	1.33027	11.2696	-0.06747	11.4179	-0.0132	11.2691	-0.11533	11.2691	-0.07391	11.2692	0.23595	11.268	0.80777	11.2696	0.24278	11.2687	1.72344	11.2681	1.87033	11.2684	3.15859	11.2696	0.68222	11.2687	2.75216
11.27	0.37642	11.2711	1.3135	11.2716	-0.0661	11.4199	-0.01345	11.2711	-0.11533	11.2711	-0.07317	11.2712	0.23595	11.27	0.79915	11.2716	0.25799	11.2707	1.70985	11.2701	1.87033	11.2705	3.14626	11.2716	0.67901	11.2707	2.76713
11.272	0.37653	11.2731	1.3135	11.2736	-0.0661	11.4219	-0.01345	11.2731	-0.11512	11.2731	-0.07317	11.2732	0.23485	11.272	0.79022	11.2736	0.26221	11.2727	1.68776	11.2721	1.85848	11.2724	3.13624	11.2736	0.67809	11.2727	2.76713
11.274	0.37668	11.2751	1.29653	11.2756	-0.06569	11.4239	-0.01325	11.2751	-0.11382	11.2751	-0.0734	11.2752	0.23444	11.274	0.79022	11.2756	0.26221	11.2747	1.68776	11.2741	1.84852	11.2744	3.13624	11.2756	0.67809	11.2747	2.77961
11.276	0.37668	11.2771	1.28043	11.2776	-0.06569	11.4259	-0.0122	11.2771	-0.11382	11.277	-0.07328	11.2772	0.23444	11.276	0.78279	11.2776	0.24785	11.2767	1.65717	11.2761	1.84852	11.2765	3.12452	11.2776	0.67809	11.2767	2.79159
11.278	0.37642	11.2791	1.28043	11.2796	-0.06569	11.4279	-0.0122	11.2791	-0.11195	11.279	-0.07328	11.2792	0.2339	11.278	0.77483	11.2796	0.24278	11.2787	1.65207	11.2781	1.83516	11.2784	3.1128	11.2796	0.68544	11.2787	2.79159
11.28	0.37642	11.2811	1.2652	11.2816	-0.06601	11.4299	-0.01225	11.2811	-0.11101	11.2811	-0.0734	11.2812	0.2339	11.28	0.77483	11.2816	0.24278	11.2807	1.65207	11.2801	1.82764	11.2805	3.1128	11.2816	0.68544	11.2807	2.80157
11.282	0.37603	11.2831	1.249	11.2836	-0.06601	11.4319	-0.01225	11.2831	-0.11101	11.283	-0.07317	11.2832	0.23296	11.282	0.76572	11.2836	0.2301	11.2827	1.64102	11.2821	1.82764	11.2825	3.10047	11.2836	0.70059	11.2827	2.80756
11.284	0.37509	11.2851	1.249	11.2856	-0.06521	11.4339	-0.01125	11.2851	-0.10971	11.2851	-0.07317	11.2852	0.23182	11.284	0.76572	11.2856	0.21996	11.2847	1.64612	11.2841	1.82012	11.2844	3.0886	11.2856	0.72171	11.2847	2.80756
11.286	0.37509	11.2871	1.23194	11.2876	-0.06529	11.4359	-0.01035	11.2871	-0.10849	11.2871	-0.07299	11.2872	0.23182	11.286	0.75781	11.2876	0.21996	11.2867	1.64612	11.2861	1.81466	11.2865	3.0886	11.2876	0.72171	11.2867	2.81705
11.288	0.37473	11.2891	1.23194	11.2896	-0.06529	11.4379	-0.01035	11.2891	-0.10849	11.289	-0.07299	11.2892	0.22977	11.288	0.7511	11.2896	0.21151	11.2887	1.63253	11.2881	1.81466	11.2884	3.07519	11.2896	0.73272	11.2887	2.82204
11.29	0.37441	11.2911	1.21862	11.2916	-0.06545	11.4399	-0.0095	11.2911	-0.10849	11.2911	-0.07351	11.2912	0.22883	11.29	0.7511	11.2916	0.20222	11.2907	1.64867	11.2901	1.80695	11.2904	3.05977	11.2916	0.74374	11.2907	2.82204
11.292	0.37441	11.2931	1.20281	11.2936	-0.06545	11.4419	-0.0095	11.2931	-0.10849	11.293	-0.07432	11.2932	0.22883	11.292	0.7435	11.2936	0.20222	11.2927	1.64867	11.2921	1.7951	11.2925	3.04759	11.2936	0.74374	11.2927	2.81855
11.294	0.3738	11.2951	1.20281	11.2956	-0.06691	11.4439	-0.0095	11.2951	-0.10849	11.295	-0.07432	11.2952	0.2272	11.294	0.73565	11.2956	0.19377	11.2947	1.65547	11.2941	1.7951	11.2944	3.04759	11.2956	0.75706	11.2947	2.82353
11.296	0.3738	11.2971	1.18738	11.2976	-0.06691	11.4459	-0.00955	11.2971	-0.10971	11.2971	-0.075	11.2972	0.22646	11.296	0.73565	11.2976	0.19293	11.2967	1.66566	11.2961	1.78589	11.2965	3.03233	11.2976	0.7667	11.2967	2.82353
11.298	0.37293	11.2991	1.17281	11.2996	-0.06626	11.4479	-0.00955	11.2991	-0.10971	11.299	-0.07518	11.2992	0.22646	11.298	0.72876	11.2996	0.19293	11.2987	1.66566	11.2981	1.7795	11.2985	3.03233	11.2996	0.7667	11.2987	2.82653
11.3	0.37336	11.3011	1.17281	11.3016	-0.06666	11.4499	-0.0094	11.3011	-0.11072	11.3011	-0.07518	11.3012	0.22585	11.3	0.72139	11.3016	0.18194	11.3007	1.66991	11.3001	1.7795	11.3004	3.01737	11.3016	0.76899	11.3007	2.83202
11.302	0.37336	11.3031	1.15795	11.3036	-0.06666	11.4519	-0.0096	11.3031	-0.11115	11.3031	-0.07477	11.3032	0.22585	11.302	0.72139	11.3036	0.19884	11.3027	1.67756	11.3021	1.77461	11.3025	3.00149	11.3036	0.78047	11.3027	2.83202
11.304	0.37293	11.3051	1.15795	11.3056	-0.06853	11.4539	-0.0096	11.3051	-0.11115	11.305	-0.07506	11.3052	0.2245	11.304	0.71414	11.3056	0.19884	11.3047	1.67756	11.3041	1.76896	11.3044	3.00149	11.3056	0.78047	11.3047	2.82653
11.306	0.37315	11.3071	1.1453	11.3076	-0.06853	11.4559	-0.0096	11.3071	-0.11216	11.3071	-0.07506	11.3072	0.22409	11.306	0.7066	11.3076	0.21067	11.3067	1.6988	11.3061	1.76896	11.3064	2.98253	11.3076	0.77175	11.3067	2.83152
11.308	0.37315	11.3091	1.13131	11.3096	-0.07096	11.4579	-0.0096	11.3091	-0.11216	11.309	-0.07552	11.3092	0.22409	11.308	0.7066	11.3096	0.21574	11.3087	1.70985	11.3081	1.75862	11.3085	2.96711	11.3096	0.77175	11.3087	2.83152
11.31	0.3734	11.3111	1.13131	11.3116	-0.07225	11.4599	-0.0097	11.3111	-0.11367	11.311	-0.07552	11.3112	0.22356	11.31	0.69791	11.3116	0.21574	11.3107	1.7141	11.3101	1.7511	11.3104	2.96711	11.3116	0.78231	11.3107	2.82553
11.312	0.37351	11.3131	1.11703	11.3136	-0.07225	11.4619	-0.0104	11.3131	-0.11548	11.3131	-0.07581	11.3132	0.22307	11.312	0.69791	11.3136	0.19969	11.3127	1.7141	11.3121	1.7511	11.3125	2.95062	11.3136	0.7869	11.3127	2.82004
11.314	0.37351	11.3151	1.10438	11.3156	-0.07363	11.4639	-0.0104	11.3151	-0.11548	11.315	-0.07615	11.3152	0.22307	11.314	0.69078	11.3156	0.19377	11.3147	1.72344	11.3141	1.74075	11.3145	2.93258	11.3156	0.7869	11.3147	2.82004
11.316	0.37282	11.3171	1.10438	11.3176	-0.07363	11.4659	-0.0123	11.3171	-0.11778	11.3171	-0.07615	11.3172	0.22307	11.316	0.68186	11.3176	0.19377	11.3167	1.72089	11.3161	1.72947	11.3164	2.93258	11.3176	0.79608	11.3167	2.82454
11.318	0.37282	11.3191	1.09231	11.3196	-0.07468	11.4679	-0.0123	11.3191	-0.11886	11.3191	-0.07569	11.3192	0.22229	11.318	0.68186	11.3196	0.18532	11.3187	1.72089	11.3181	1.72947	11.3185	2.9147	11.3196	0.79608	11.3187	2.81855
11.32	0.37333	11.3211	1.07898	11.3216	-0.07663	11.4699	-0.0139	11.3211	-0.11886	11.321	-0.07592	11.3212	0.22229	11.32	0.67353	11.3216	0.16166	11.3207	1.7107	11.3201	1.71837	11.3204	2.89728	11.3216	0.79608	11.3207	2.81855
11.322	0.3734	11.3231	1.07898	11.3236	-0.07663	11.4719	-0.015	11.3231	-0.12073	11.3231	-0.07592	11.3232	0.22143	11.322	0.6664	11.3236	0.13969	11.3227	1.71919	11.3221	1.7101	11.3224	2.89728	11.3236	0.80067	11.3227	2.81605
11.324	0.3734	11.3251	1.06777	11.3256	-0.07703	11.4739	-0.015	11.3251	-0.12182	11.325	-0.07679	11.3252	0.22143	11.324	0.6664	11.3256	0.13969	11.3247	1.71919	11.3241	1.7101	11.3245	2.88001	11.3256	0.8149	11.3247	2.81605
11.326	0.37308	11.3271	1.06777	11.3276	-0.07703	11.4759	-0.01505	11.3271	-0.12182	11.327	-0.07679	11.3272	0.22045	11.326	0.65807	11.3276	0.13547	11.3267	1.71664	11.3261	1.69881	11.3264	2.86151	11.3276	0.8149	11.3267	2.81954
11.328	0.37308	11.3291	1.05483	11.3296	-0.07865	11.4779	-0.0149	11.3291	-0.1221	11.3291	-0.07719	11.3292	0.22	11.328	0.65807	11.3296	0.13547	11.3287	1.72514	11.3281	1.68715	11.3285	2.86151	11.3296	0.81858	11.3287	2.81555
11.33	0.37326	11.3311	1.04247	11.3316	-0.07938	11.4799	-0.0149	11.3311	-0.1221	11.331	-0.07782	11.3312	0.22	11.33	0.65166	11.3316	0.11604	11.3307	1.72514	11.3301	1.68715	11.3305	2.84101	11.3316	0.81858	11.3307	2.81555
11.332	0.37246	11.3331	1.04247	11.3336	-0.07938	11.4819	-0.01415	11.3331	-0.12189	11.3331	-0.07782	11.3332	0.21861	11.332	0.64472	11.3336	0.089	11.3327	1.73024	11.3321	1.67568	11.3324	2.82466	11.3336	0.81949	11.3327	2.81605
11.334	0.37246	11.3351	1.03212	11.3356	-0.07897	11.4839	-0.01415	11.3351	-0.12174	11.3351	-0.07828	11.3352	0.21857	11.334	0.64472	11.3356	0.089	11.3347	1.73109	11.3341	1.66383	11.3345	2.82466	11.3356	0.81582	11.3347	2.81006
11.336	0.37174	11.3371	1.02167	11.3376	-0.07897	11.4859	-0.0139	11.3371	-0.12174	11.337	-0.07868	11.3372	0.21857	11.336	0.63873	11.3376	0.07633	11.3367	1.73109	11.3361	1.66383	11.3364	2.80878	11.3376	0.81904	11.3367	2.81006
11.338	0.372	11.3391	1.02167	11.3396	-0.07825	11.4879	-0.0138	11.3391	-0.12304	11.3391	-0.07868	11.3392	0.21771	11.338	0.63232	11.3396	0.04844	11.3387	1.72514	11.3381	1.65876	11.3384	2.79321	11.3396	0.81904	11.3387	2.80657
11.34	0.372	11.3411	1.01075	11.3416	-0.07825	11.4899	-0.0138	11.3411	-0.12405	11.341	-0.0784	11.3412	0.21681	11.34	0.63232	11.3416	0.04844	11.3407	1.72769	11.34	1.64296	11.3405	2.79321	11.3416	0.81399	11.3407	2.80607
11.342	0.37135	11.3431	0.99992	11.3436	-0.07825	11.4919	-0.01365	11.3431	-0.12405	11.343	-0.0784	11.3432	0.21681	11.342	0.62603	11.3436	0.05013	11.3427	1.72769	11.3421	1.64296	11.3424	2.77718	11.3436	0.80618	11.3427	2.80756
11.344	0.37099	11.3451	0.99992	11.3456	-0.07687	11.4939	-0.01365	11.3451	-0.12477	11.3451	-0.0784	11.3452	0.21509	11.344	0.62093	11.3456	0.05858	11.3447	1.74044	11.3441	1.62603	11.3445	2.76207	11.3456	0.80618	11.3447	2.80756
11.346	0.37099	11.3471	0.9866	11.3476	-0.07687	11.4959	-0.01355	11.3471	-0.12462	11.347	-0.07834	11.3472	0.21509	11.346	0.62093	11.3476	0.06196	11.3467	1.76593	11.346	1.61061	11.3465	2.76207	11.3476	0.80618	11.3467	2.81056
11.348	0.37005	11.3491	0.9866	11.3496	-0.07711	11.4979	-0.01485	11.3491	-0.12462	11.3491	-0.07834	11.3492	0.21432	11.348	0.61399	11.3496	0.06196	11.3487	1.76593	11.3481	1.61061	11.3484	2.74712	11.3496	0.80618	11.3487	2.81056
11.35	0.37005	11.3511	0.97433	11.3516	-0.07946	11.4999	-0.01485	11.3511	-0.12419	11.3511	-0.07811	11.3512	0.21211	11.35	0.61399	11.3516	0.06534	11.3507	1.76933	11.35	1.5903	11.3505	2.73262	11.3516	0.79562	11.3507	2.80557
11.352	0.3698	11.3531	0.96321	11.3536	-0.07946	11.5019	-0.0151	11.3531	-0.12419	11.353	-0.0784	11.3532	0.21211	11.352	0.60734	11.3536	0.06027	11.3527	1.79821	11.3521	1.57563	11.3524	2.73262	11.3536	0.77909	11.3527	2.80007
11.354	0.37124	11.3551	0.96321	11.3556	-0.08157	11.5039	-0.0151	11.3551	-0.12455	11.3551	-0.0784	11.3552	0.21035	11.354	0.60141	11.3556	0.06027	11.3547	1.79821	11.3541	1.57563	11.3544	2.71752	11.3556	0.77909	11.3547	2.80007
11.356	0.37124	11.3571	0.95162	11.3576	-0.08157	11.5059	-0.0153	11.3571	-0.12542	11.357	-0.07857	11.3572	0.20953	11.356	0.60141	11.3576	0.06957	11.3567	1.80246	11.356	1.56453	11.3565	2.69902	11.3576	0.77267	11.3567	2.78959
11.358	0.37081	11.3591	0.9406	11.3596	-0.08343	11.5079	-0.0163	11.3591	-0.12542	11.359	-0.07828	11.3592	0.20953	11.358	0.59536	11.3596	0.06619	11.3587	1.80841	11.3581	1.55381	11.3584	2.69902	11.3596	0.76624	11.3587	2.7871
11.36	0.37124	11.3611	0.9406	11.3616	-0.08375	11.5099	-0.0163	11.3611	-0.12592	11.3611	-0.07828	11.3612	0.20802	11.36	0.58859	11.3616	0.06619	11.3607	1.80841	11.36	1.55381	11.3605	2.68267	11.3616	0.76624	11.3607	2.7871
11.362	0.37124	11.3631	0.93034	11.3636	-0.08375	11.5119	-0.01655	11.3631	-0.12729	11.363	-0.07811	11.3632	0.20708	11.362	0.58859	11.3636	0.05858	11.3627	1.79397	11.362	1.54347	11.3625	2.67173	11.3636	0.75752	11.3627	2.80557
11.364	0.37167	11.3651	0.93034	11.3656	-0.08238	11.5139	-0.017	11.3651	-0.12729	11.3651	-0.07759	11.3652	0.20708	11.364	0.5823	11.3656	0.03746	11.3647	1.79991	11.3641	1.54347	11.3644	2.67173	11.3656	0.74512	11.3647	2.82304
11.366	0.37167	11.3671	0.91827	11.3676	-0.0814	11.5159	-0.017	11.3671	-0.12851	11.3671	-0.07759	11.3672	0.20618	11.366	0.57607	11.3676	0.03746	11.3667	1.79991	11.366	1.53595	11.3665	2.65924	11.3676	0.74512	11.3667	2.82304
11.368	0.37178	11.3691	0.90916	11.3696	-0.0814	11.5179	-0.01755	11.3691	-0.12851	11.369	-0.07799	11.3692	0.20618	11.368	0.57607	11.3696	0.02056	11.3687	1.77017	11.3681	1.52805	11.3684	2.64752	11.3696	0.7341	11.3687	2.83052
11.37	0.37178	11.3711	0.90916	11.3716	-0.081	11.5199	-0.01755	11.3711	-0.12887	11.3711	-0.07799	11.3712	0.20499	11.37	0.56912	11.3716	0.01549	11.3707	1.74638	11.3701	1.52805	11.3704	2.64752	11.3716	0.73089	11.3707	2.8425
11.372	0.37059	11.3731	0.89939	11.3736	-0.081	11.5219	-0.01705	11.3731	-0.12981	11.373	-0.07834	11.3732	0.20438	11.372	0.56912	11.3736	0.01549	11.3727	1.74638	11.372	1.51883	11.3725	2.63442	11.3736	0.73089	11.3727	2.8425
11.374	0.37027	11.3751	0.88856	11.3756	-0.07979	11.5239	-0.0161	11.3751	-0.12981	11.375	-0.07782	11.3752	0.20438	11.374	0.56217	11.3756	0.00958	11.3747	1.74723	11.3741	1.5162	11.3744	2.61931	11.3756	0.73869	11.3747	2.85398
11.376	0.37027	11.3771	0.88856	11.3776	-0.07979	11.5259	-0.0161	11.3771	-0.12823	11.3771	-0.07782	11.3772	0.20373	11.376	0.55624	11.3776	-0.000563309	11.3767	1.74298	11.376	1.5162	11.3765	2.61931	11.3776	0.73732	11.3767	2.86446
11.378	0.37066	11.3791	0.87715	11.3796	-0.07865	11.5279	-0.0161	11.3791	-0.12743	11.379	-0.07679	11.3792	0.2025	11.378	0.55624	11.3796	-0.000563309	11.3787	1.74298	11.378	1.50586	11.3785	2.60544	11.3796	0.73732	11.3787	2.86446
11.38	0.37005	11.3811	0.86613	11.3816	-0.07889	11.5299	-0.0161	11.3811	-0.12743	11.3811	-0.07684	11.3812	0.2025	11.38	0.55085	11.3816	-0.00479	11.3807	1.73449	11.3801	1.50003	11.3804	2.59033	11.3816	0.74099	11.3807	2.86446
11.382	0.37005	11.3831	0.86613	11.3836	-0.07889	11.5319	-0.0152	11.3831	-0.12736	11.3831	-0.07684	11.3832	0.20295	11.382	0.5457	11.3836	-0.01155	11.3827	1.70815	11.382	1.50003	11.3825	2.59033	11.3836	0.7465	11.3827	2.87045
11.384	0.36984	11.3851	0.85568	11.3856	-0.07914	11.5339	-0.0142	11.3851	-0.12736	11.385	-0.07725	11.3852	0.20152	11.384	0.5457	11.3856	-0.01155	11.3847	1.70815	11.3841	1.49514	11.3844	2.57815	11.3856	0.7465	11.3847	2.87045
11.386	0.36984	11.3871	0.85568	11.3876	-0.07808	11.5359	-0.0142	11.3871	-0.12643	11.3871	-0.07725	11.3872	0.20152	11.386	0.54012	11.3876	-0.01324	11.3867	1.68776	11.386	1.49006	11.3864	2.57815	11.3876	0.74558	11.3867	2.88343
11.388	0.3702	11.3891	0.84275	11.3896	-0.07808	11.5379	-0.01335	11.3891	-0.12693	11.389	-0.07621	11.3892	0.20082	11.388	0.53653	11.3896	0.000281627	11.3887	1.68266	11.388	1.49006	11.3885	2.56582	11.3896	0.74558	11.3887	2.89141
11.39	0.37113	11.3911	0.83105	11.3916	-0.07654	11.5399	-0.0134	11.3911	-0.12693	11.391	-0.075	11.3912	0.20082	11.39	0.53653	11.3916	0.000281627	11.3907	1.68266	11.3901	1.48554	11.3904	2.55441	11.3916	0.74604	11.3907	2.89141
11.392	0.37113	11.3931	0.83105	11.3936	-0.07654	11.5419	-0.0134	11.3931	-0.12751	11.3931	-0.075	11.3932	0.20021	11.392	0.53228	11.3936	0.00958	11.3927	1.6903	11.392	1.47671	11.3925	2.54331	11.3936	0.75063	11.3927	2.89591
11.394	0.37185	11.3951	0.81975	11.3956	-0.07582	11.5439	-0.0119	11.3951	-0.12887	11.395	-0.07449	11.3952	0.19866	11.394	0.53228	11.3956	0.00451	11.3947	1.68776	11.3941	1.47671	11.3945	2.54331	11.3956	0.75063	11.3947	2.90339
11.396	0.37174	11.3971	0.80882	11.3976	-0.07468	11.5459	-0.0119	11.3971	-0.12887	11.3971	-0.07495	11.3972	0.19866	11.396	0.52695	11.3976	0.00451	11.3967	1.68776	11.3961	1.46787	11.3964	2.53113	11.3976	0.75201	11.3967	2.90339
11.398	0.37174	11.3991	0.80882	11.3996	-0.07468	11.5479	-0.0115	11.3991	-0.13024	11.3991	-0.07495	11.3992	0.19755	11.398	0.52227	11.3996	0.01887	11.3987	1.7022	11.398	1.45715	11.3985	2.53113	11.3996	0.75109	11.3987	2.91138
11.4	0.37092	11.4011	0.79885	11.4016	-0.07549	11.5499	-0.01045	11.4011	-0.12887	11.401	-0.07397	11.4012	0.19698	11.4	0.52227	11.4016	0.01972	11.4007	1.7124	11.4001	1.45715	11.4004	2.51864	11.4016	0.75109	11.4007	2.90988
11.402	0.37102	11.4031	0.78946	11.4036	-0.07549	11.5518	-0.01045	11.4031	-0.12887	11.4031	-0.07391	11.4032	0.19698	11.402	0.51706	11.4036	0.01972	11.4027	1.7124	11.402	1.44925	11.4024	2.50723	11.4036	0.75384	11.4027	2.90988
11.404	0.37102	11.4051	0.78946	11.4056	-0.07501	11.5539	-0.00975	11.4051	-0.12729	11.405	-0.07391	11.4052	0.19731	11.404	0.51191	11.4056	0.00451	11.4047	1.7107	11.404	1.44624	11.4045	2.50723	11.4056	0.75568	11.4047	2.92436
11.406	0.37182	11.4071	0.77949	11.4076	-0.07517	11.5558	-0.00975	11.4071	-0.12585	11.407	-0.07443	11.4072	0.19784	11.406	0.51191	11.4076	0.01803	11.4067	1.7073	11.4061	1.44624	11.4064	2.49736	11.4076	0.75568	11.4067	2.92436
11.408	0.37182	11.4091	0.77949	11.4096	-0.07517	11.5579	-0.0095	11.4091	-0.12585	11.409	-0.07443	11.4092	0.19784	11.4079	0.50634	11.4096	0.01803	11.4087	1.7073	11.408	1.43984	11.4084	2.48287	11.4096	0.76027	11.4087	2.93484
11.41	0.37084	11.4111	0.76847	11.4116	-0.07444	11.5599	-0.0084	11.4111	-0.12412	11.411	-0.07374	11.4112	0.19739	11.41	0.50017	11.4116	0.01887	11.4107	1.73534	11.4101	1.43364	11.4104	2.48287	11.4116	0.76762	11.4107	2.94383
11.412	0.37084	11.4131	0.75697	11.4136	-0.07444	11.5618	-0.0084	11.4131	-0.12412	11.4131	-0.07506	11.4132	0.19739	11.412	0.50017	11.4136	0.0062	11.4127	1.74129	11.4121	1.43364	11.4124	2.46961	11.4136	0.76762	11.4127	2.93534
11.414	0.37084	11.4151	0.75697	11.4156	-0.07525	11.5639	-0.00745	11.4151	-0.12318	11.415	-0.07506	11.4152	0.19661	11.4139	0.49693	11.4156	0.0062	11.4147	1.74129	11.414	1.42837	11.4144	2.45158	11.4156	0.76945	11.4147	2.93534
11.416	0.37063	11.4171	0.7471	11.4176	-0.07274	11.5658	-0.0059	11.4171	-0.12246	11.417	-0.07512	11.4172	0.1962	11.416	0.49693	11.4176	0.02309	11.4167	1.73704	11.4161	1.42179	11.4164	2.45158	11.4176	0.76578	11.4167	2.94033
11.418	0.37063	11.4191	0.7355	11.4196	-0.07274	11.5678	-0.0059	11.4191	-0.12246	11.419	-0.07627	11.4192	0.1962	11.4179	0.49352	11.4196	0.02985	11.4187	1.74468	11.418	1.42179	11.4184	2.43786	11.4196	0.76578	11.4187	2.94033
11.42	0.37027	11.4211	0.7355	11.4216	-0.07047	11.5699	-0.00655	11.4211	-0.1216	11.421	-0.07627	11.4212	0.19632	11.42	0.49028	11.4216	0.02985	11.4207	1.74468	11.42	1.41972	11.4204	2.42444	11.4216	0.77129	11.4207	2.93384
11.422	0.37077	11.4231	0.72611	11.4236	-0.07047	11.5718	-0.00655	11.4231	-0.11987	11.423	-0.07822	11.4232	0.1951	11.422	0.49028	11.4236	0.04506	11.4227	1.73364	11.4221	1.41709	11.4224	2.40887	11.4236	0.77634	11.4227	2.92186
11.424	0.37077	11.4251	0.72611	11.4256	-0.06618	11.5739	-0.00635	11.4251	-0.11987	11.425	-0.08069	11.4252	0.1951	11.4239	0.48669	11.4256	0.05858	11.4247	1.72939	11.424	1.41709	11.4244	2.40887	11.4256	0.77634	11.4247	2.92585
11.426	0.37099	11.4271	0.7172	11.4276	-0.06618	11.5759	-0.00775	11.4271	-0.11944	11.427	-0.08069	11.4272	0.19391	11.426	0.4837	11.4276	0.05858	11.4267	1.72939	11.4261	1.41126	11.4264	2.39161	11.4276	0.76027	11.4267	2.92585
11.428	0.36958	11.4291	0.71049	11.4296	-0.06529	11.5778	-0.00775	11.4291	-0.11944	11.429	-0.08253	11.4292	0.19256	11.4279	0.4837	11.4296	0.05943	11.4287	1.72514	11.4281	1.40712	11.4284	2.39161	11.4296	0.75568	11.4287	2.91887
11.43	0.36958	11.4311	0.71049	11.4316	-0.06318	11.5799	-0.00905	11.4311	-0.11901	11.431	-0.08253	11.4312	0.19256	11.4299	0.48052	11.4316	0.0721	11.4307	1.72599	11.43	1.40712	11.4304	2.3785	11.4316	0.75568	11.4307	2.91887
11.432	0.36897	11.4331	0.70206	11.4336	-0.06318	11.5818	-0.00905	11.4331	-0.11929	11.433	-0.08334	11.4332	0.19142	11.432	0.48052	11.4336	0.0721	11.4327	1.72684	11.4321	1.3996	11.4324	2.36802	11.4336	0.73686	11.4327	2.91088
11.434	0.36897	11.4351	0.69343	11.4356	-0.06148	11.5838	-0.00995	11.4351	-0.11929	11.435	-0.08282	11.4352	0.19142	11.4339	0.47747	11.4356	0.06703	11.4347	1.72684	11.434	1.38925	11.4344	2.36802	11.4356	0.73686	11.4347	2.9014
11.436	0.36832	11.4371	0.69343	11.4376	-0.06148	11.5859	-0.01065	11.4371	-0.11958	11.437	-0.08282	11.4372	0.18982	11.436	0.47447	11.4376	0.0721	11.4367	1.74723	11.436	1.38925	11.4364	2.35646	11.4376	0.72951	11.4367	2.9014
11.438	0.36771	11.4391	0.68452	11.4396	-0.06124	11.5878	-0.01065	11.4391	-0.11994	11.439	-0.08288	11.4392	0.18917	11.438	0.47447	11.4396	0.0721	11.4387	1.76168	11.4381	1.38324	11.4384	2.34289	11.4396	0.72216	11.4387	2.89541
11.44	0.36771	11.4411	0.67666	11.4416	-0.0597	11.5899	-0.01185	11.4411	-0.11994	11.441	-0.08328	11.4412	0.18917	11.4399	0.47034	11.4416	0.05943	11.4407	1.76168	11.44	1.37007	11.4404	2.34289	11.4416	0.72216	11.4407	2.88742
11.442	0.36757	11.4431	0.67666	11.4436	-0.0597	11.5919	-0.01185	11.4431	-0.12045	11.443	-0.08328	11.4432	0.18811	11.442	0.46477	11.4436	0.05774	11.4427	1.78547	11.4421	1.37007	11.4424	2.33117	11.4436	0.72216	11.4427	2.89092
11.444	0.3667	11.4451	0.66938	11.4456	-0.05751	11.5938	-0.01275	11.4451	-0.12045	11.445	-0.08386	11.4452	0.18737	11.4439	0.46477	11.4456	0.05774	11.4447	1.82625	11.4441	1.36161	11.4444	2.3193	11.4456	0.71666	11.4447	2.89092
11.446	0.3667	11.4471	0.66938	11.4476	-0.05751	11.5959	-0.0146	11.4471	-0.12081	11.447	-0.08386	11.4472	0.18737	11.4459	0.45955	11.4476	0.03239	11.4467	1.82625	11.446	1.34901	11.4464	2.3193	11.4476	0.71666	11.4467	2.89191
11.448	0.36552	11.4491	0.66027	11.4496	-0.05638	11.5978	-0.0146	11.4491	-0.1203	11.449	-0.08311	11.4492	0.18606	11.448	0.45518	11.4496	0.02563	11.4487	1.84155	11.4481	1.34901	11.4484	2.30604	11.4496	0.70518	11.4487	2.89191
11.45	0.36552	11.4511	0.65184	11.4516	-0.05638	11.5998	-0.01545	11.4511	-0.1203	11.451	-0.08202	11.4512	0.1843	11.4499	0.45518	11.4516	0.02563	11.4507	1.85684	11.45	1.33829	11.4504	2.29494	11.4516	0.69783	11.4507	2.8994
11.452	0.36494	11.4531	0.65184	11.4536	-0.05638	11.6019	-0.01665	11.4531	-0.12066	11.453	-0.08202	11.4532	0.1843	11.452	0.44979	11.4536	0.01549	11.4527	1.85684	11.452	1.32174	11.4524	2.29494	11.4536	0.69783	11.4527	2.90739
11.454	0.3648	11.4551	0.64427	11.4556	-0.05945	11.6038	-0.01665	11.4551	-0.12196	11.455	-0.08133	11.4552	0.18369	11.454	0.44979	11.4556	0.01296	11.4547	1.85684	11.4541	1.32174	11.4544	2.2823	11.4556	0.69278	11.4547	2.90739
11.456	0.3648	11.4571	0.63622	11.4576	-0.05945	11.6059	-0.01755	11.4571	-0.12196	11.457	-0.08173	11.4572	0.18369	11.4559	0.44524	11.4576	0.01296	11.4567	1.8492	11.456	1.31008	11.4564	2.27243	11.4576	0.67671	11.4567	2.91637
11.458	0.36537	11.4591	0.63622	11.4596	-0.06051	11.6078	-0.01755	11.4591	-0.1229	11.459	-0.08173	11.4592	0.18406	11.458	0.43955	11.4596	-0.00479	11.4587	1.8492	11.4581	1.30067	11.4584	2.27243	11.4596	0.67671	11.4587	2.91837
11.46	0.36562	11.4611	0.62989	11.4616	-0.06237	11.6098	-0.0188	11.4611	-0.12419	11.461	-0.08098	11.4612	0.18336	11.4599	0.43955	11.4616	-0.03774	11.4607	1.83135	11.4601	1.30067	11.4604	2.2621	11.4616	0.67442	11.4607	2.91837
11.462	0.36562	11.4631	0.62989	11.4636	-0.06237	11.6118	-0.019	11.4631	-0.12419	11.463	-0.08092	11.4632	0.18336	11.4619	0.43511	11.4636	-0.03774	11.4627	1.85344	11.462	1.28807	11.4624	2.25162	11.4636	0.67304	11.4627	2.92835
11.464	0.36555	11.4651	0.62146	11.4656	-0.06488	11.6138	-0.019	11.4651	-0.12448	11.465	-0.08092	11.4652	0.18373	11.464	0.43002	11.4656	-0.05295	11.4647	1.85344	11.4641	1.2798	11.4644	2.25162	11.4656	0.67304	11.4647	2.92685
11.466	0.36555	11.4671	0.61628	11.4676	-0.06488	11.6158	-0.02	11.4671	-0.12448	11.467	-0.08115	11.4672	0.18438	11.4659	0.43002	11.4676	-0.06478	11.4667	1.85514	11.466	1.2798	11.4664	2.24283	11.4676	0.66661	11.4667	2.92685
11.468	0.36649	11.4691	0.61628	11.4696	-0.06577	11.6178	-0.02	11.4691	-0.12426	11.469	-0.08115	11.4692	0.18438	11.468	0.42511	11.4696	-0.07576	11.4687	1.85854	11.468	1.27115	11.4684	2.23204	11.4696	0.66707	11.4687	2.93584
11.47	0.36678	11.4711	0.60967	11.4716	-0.06739	11.6198	-0.02035	11.4711	-0.12376	11.471	-0.08035	11.4712	0.18365	11.47	0.42116	11.4716	-0.07576	11.4707	1.85854	11.4701	1.26456	11.4704	2.23204	11.4716	0.66707	11.4707	2.93534
11.472	0.36678	11.4731	0.60258	11.4736	-0.06739	11.6218	-0.0222	11.4731	-0.12376	11.473	-0.07972	11.4732	0.18316	11.4719	0.42116	11.4736	-0.0859	11.4727	1.88573	11.472	1.26456	11.4724	2.22248	11.4736	0.65651	11.4727	2.93534
11.474	0.36706	11.4751	0.60258	11.4756	-0.06812	11.6238	-0.0222	11.4751	-0.12484	11.475	-0.07972	11.4752	0.18316	11.474	0.41786	11.4756	-0.08421	11.4747	1.89338	11.4741	1.25742	11.4744	2.21601	11.4756	0.65651	11.4747	2.94033
11.476	0.36706	11.4771	0.59683	11.4776	-0.06812	11.6258	-0.02245	11.4771	-0.12477	11.477	-0.08092	11.4772	0.18303	11.4759	0.41786	11.4776	-0.08421	11.4767	1.89338	11.4761	1.2467	11.4764	2.21601	11.4776	0.65284	11.4767	2.94582
11.478	0.36764	11.4791	0.59108	11.4796	-0.06674	11.6278	-0.0235	11.4791	-0.12477	11.479	-0.08104	11.4792	0.18303	11.4779	0.41397	11.4796	-0.08252	11.4787	1.89848	11.478	1.2467	11.4784	2.20583	11.4796	0.65376	11.4787	2.94582
11.48	0.36861	11.4811	0.59108	11.4816	-0.06691	11.6298	-0.0235	11.4811	-0.1234	11.481	-0.08104	11.4812	0.18238	11.48	0.41043	11.4816	-0.07407	11.4807	1.91122	11.4801	1.23541	11.4804	2.19535	11.4816	0.65238	11.4807	2.95979
11.482	0.36861	11.4831	0.58427	11.4836	-0.06691	11.6318	-0.02375	11.4831	-0.1234	11.483	-0.08133	11.4832	0.18152	11.4819	0.41043	11.4836	-0.07407	11.4827	1.91122	11.482	1.22319	11.4824	2.19535	11.4836	0.65238	11.4827	2.96528
11.484	0.36908	11.4851	0.58427	11.4856	-0.0661	11.6338	-0.02375	11.4851	-0.12268	11.485	-0.08046	11.4852	0.18152	11.484	0.40684	11.4856	-0.07323	11.4847	1.92227	11.484	1.22319	11.4844	2.18456	11.4856	0.65697	11.4847	2.96528
11.486	0.3694	11.4871	0.57728	11.4876	-0.0661	11.6358	-0.0236	11.4871	-0.12311	11.487	-0.08046	11.4872	0.18001	11.486	0.40253	11.4876	-0.06309	11.4867	1.91717	11.4861	1.21247	11.4864	2.17885	11.4876	0.65835	11.4867	2.97028
11.488	0.3694	11.4891	0.57114	11.4896	-0.06691	11.6378	-0.0243	11.4891	-0.12311	11.489	-0.07886	11.4892	0.17882	11.4879	0.40253	11.4896	-0.06309	11.4887	1.91717	11.488	1.21247	11.4884	2.17885	11.4896	0.65835	11.4887	2.96878
11.49	0.36994	11.4911	0.57114	11.4916	-0.06666	11.6398	-0.0243	11.4911	-0.12145	11.491	-0.07886	11.4912	0.17882	11.49	0.39869	11.4916	-0.05886	11.4907	1.92652	11.49	1.20739	11.4904	2.17192	11.4916	0.66202	11.4907	2.96878
11.492	0.37002	11.4931	0.56424	11.4936	-0.06666	11.6418	-0.02435	11.4931	-0.12052	11.493	-0.07914	11.4932	0.17682	11.4919	0.3945	11.4936	-0.02845	11.4927	1.92822	11.4921	1.20175	11.4924	2.16529	11.4936	0.6634	11.4927	2.97177
11.494	0.37002	11.4951	0.55821	11.4956	-0.06537	11.6438	-0.02435	11.4951	-0.12052	11.495	-0.07845	11.4952	0.17555	11.4939	0.3945	11.4956	-0.02845	11.4947	1.92822	11.494	1.20175	11.4944	2.16529	11.4956	0.6634	11.4947	2.97777
11.496	0.36998	11.4971	0.55821	11.4976	-0.06537	11.6458	-0.0228	11.4971	-0.11965	11.497	-0.07845	11.4972	0.17555	11.496	0.3918	11.4976	-0.00479	11.4967	1.93501	11.496	1.19385	11.4964	2.15974	11.4976	0.67671	11.4967	2.97777
11.498	0.36998	11.4991	0.54996	11.4996	-0.06423	11.6478	-0.0223	11.4991	-0.11893	11.499	-0.07851	11.4992	0.17445	11.4979	0.3918	11.4996	0.00535	11.4987	1.95286	11.498	1.18858	11.4984	2.15172	11.4996	0.67671	11.4987	2.97477
11.5	0.36958	11.5011	0.54354	11.5016	-0.06423	11.6498	-0.0223	11.5011	-0.11893	11.501	-0.07949	11.5012	0.17445	11.5	0.38845	11.5016	0.00535	11.5007	1.95286	11.5	1.18858	11.5004	2.15172	11.5016	0.67947	11.5007	2.97477
11.502	0.36966	11.5031	0.54354	11.5036	-0.06423	11.6518	-0.02155	11.5031	-0.11785	11.503	-0.07949	11.5032	0.17367	11.502	0.38509	11.5036	0.0062	11.5027	1.95031	11.502	1.182	11.5024	2.14509	11.5036	0.69967	11.5027	2.98226
11.504	0.36966	11.5051	0.53607	11.5056	-0.06302	11.6538	-0.0205	11.5051	-0.11836	11.505	-0.07903	11.5052	0.17232	11.5039	0.38509	11.5056	-0.00141	11.5047	1.95031	11.504	1.17523	11.5044	2.13769	11.5056	0.69967	11.5047	2.98076
11.506	0.3702	11.5071	0.53607	11.5076	-0.06302	11.6558	-0.0205	11.5071	-0.11836	11.507	-0.07903	11.5072	0.17232	11.506	0.38132	11.5076	-0.00141	11.5067	1.95031	11.506	1.17523	11.5064	2.13769	11.5076	0.70288	11.5067	2.98076
11.508	0.3702	11.5091	0.52974	11.5096	-0.06261	11.6578	-0.0194	11.5091	-0.118	11.509	-0.07966	11.5092	0.17085	11.5079	0.37952	11.5096	0.01127	11.5087	1.93926	11.5081	1.16564	11.5084	2.13399	11.5096	0.72033	11.5087	2.98525
11.51	0.37048	11.5111	0.52342	11.5116	-0.06059	11.6598	-0.0194	11.5111	-0.118	11.511	-0.07978	11.5112	0.16958	11.5099	0.37952	11.5116	0.02901	11.5107	1.92737	11.51	1.16075	11.5104	2.1249	11.5116	0.72033	11.5107	2.99324
11.512	0.3711	11.5131	0.52342	11.5136	-0.06059	11.6618	-0.0181	11.5131	-0.11872	11.513	-0.07978	11.5132	0.16958	11.512	0.37653	11.5136	0.02901	11.5127	1.92737	11.5121	1.16075	11.5124	2.1249	11.5136	0.73869	11.5127	2.97627
11.514	0.3711	11.5151	0.51815	11.5156	-0.05986	11.6638	-0.01745	11.5151	-0.11843	11.515	-0.07966	11.5152	0.16864	11.5139	0.37341	11.5156	0.0476	11.5147	1.91377	11.514	1.15567	11.5144	2.11796	11.5156	0.74696	11.5147	2.97627
11.516	0.37142	11.5171	0.51278	11.5176	-0.05986	11.6658	-0.01745	11.5171	-0.11843	11.517	-0.08035	11.5172	0.16762	11.516	0.37341	11.5176	0.0645	11.5167	1.91122	11.516	1.15342	11.5164	2.11071	11.5176	0.74696	11.5167	2.98525
11.518	0.37228	11.5191	0.51278	11.5196	-0.05775	11.6678	-0.0171	11.5191	-0.11829	11.519	-0.08035	11.5192	0.16762	11.518	0.36964	11.5196	0.0645	11.5187	1.91122	11.518	1.15342	11.5184	2.11071	11.5196	0.75063	11.5187	2.98525
11.52	0.37228	11.5211	0.5077	11.5216	-0.05476	11.6698	-0.0171	11.5211	-0.118	11.521	-0.07932	11.5212	0.16655	11.5199	0.36964	11.5216	0.07464	11.5207	1.89168	11.52	1.14834	11.5204	2.10516	11.5216	0.75843	11.5207	2.98825
11.522	0.37333	11.5231	0.5077	11.5236	-0.05476	11.6718	-0.01725	11.5231	-0.118	11.523	-0.07897	11.5232	0.16655	11.522	0.36748	11.5236	0.08224	11.5227	1.88658	11.522	1.14533	11.5224	2.10223	11.5236	0.75843	11.5227	2.99124
11.524	0.37333	11.5251	0.5032	11.5256	-0.05305	11.6738	-0.01685	11.5251	-0.11922	11.525	-0.07897	11.5252	0.1659	11.5239	0.36491	11.5256	0.08224	11.5247	1.88658	11.524	1.14533	11.5244	2.10223	11.5256	0.77588	11.5247	3.00521
11.526	0.37358	11.5271	0.49745	11.5276	-0.05305	11.6758	-0.01685	11.5271	-0.11922	11.527	-0.0792	11.5272	0.16561	11.5259	0.36491	11.5276	0.06027	11.5267	1.88658	11.526	1.13969	11.5264	2.09607	11.5276	0.78965	11.5267	3.00521
11.528	0.37376	11.5291	0.49745	11.5296	-0.05127	11.6778	-0.01585	11.5291	-0.1185	11.529	-0.0792	11.5292	0.16561	11.528	0.36275	11.5296	0.05098	11.5287	1.88063	11.5281	1.13649	11.5284	2.09607	11.5296	0.78965	11.5287	3.0152
11.53	0.37376	11.5311	0.49007	11.5316	-0.05127	11.6798	-0.01585	11.5311	-0.11677	11.531	-0.07897	11.5312	0.16533	11.5299	0.3594	11.5316	0.05098	11.5307	1.88063	11.53	1.13649	11.5304	2.08928	11.5316	0.79195	11.5307	3.0152
11.532	0.37351	11.5331	0.48336	11.5336	-0.05006	11.6818	-0.0158	11.5331	-0.11677	11.533	-0.08029	11.5332	0.16533	11.532	0.3594	11.5336	0.04168	11.5327	1.89933	11.532	1.13461	11.5324	2.08389	11.5336	0.81261	11.5327	3.02518
11.534	0.37351	11.5351	0.48336	11.5356	-0.04957	11.6838	-0.01475	11.5351	-0.11605	11.535	-0.08029	11.5352	0.16533	11.534	0.35628	11.5356	0.05436	11.5347	1.90782	11.5341	1.13179	11.5344	2.08389	11.5356	0.81261	11.5347	3.03317
11.536	0.37315	11.5371	0.47952	11.5376	-0.04957	11.6858	-0.01475	11.5371	-0.11548	11.537	-0.0811	11.5372	0.16451	11.5359	0.35628	11.5376	0.05436	11.5367	1.90782	11.536	1.13179	11.5364	2.07479	11.5376	0.82684	11.5367	3.03317
11.538	0.37322	11.5391	0.4733	11.5396	-0.04917	11.6878	-0.01365	11.5391	-0.11548	11.539	-0.08196	11.5392	0.16341	11.538	0.35436	11.5396	0.0383	11.5387	1.92397	11.5381	1.12953	11.5384	2.06785	11.5396	0.82914	11.5387	3.03417
11.54	0.37322	11.5411	0.4733	11.5416	-0.05119	11.6898	-0.0128	11.5411	-0.11425	11.541	-0.08196	11.5412	0.16341	11.5399	0.35077	11.5416	0.04506	11.5407	1.93756	11.54	1.13141	11.5404	2.06785	11.5416	0.82914	11.5407	3.03566
11.542	0.37383	11.5431	0.46649	11.5436	-0.05119	11.6918	-0.0128	11.5431	-0.11231	11.543	-0.08259	11.5432	0.16238	11.5419	0.35077	11.5436	0.04506	11.5427	1.93756	11.542	1.13141	11.5424	2.06061	11.5436	0.83602	11.5427	3.03217
11.544	0.37354	11.5451	0.46649	11.5456	-0.05281	11.6938	-0.01125	11.5451	-0.11231	11.545	-0.08328	11.5452	0.16238	11.544	0.34843	11.5456	0.06196	11.5447	1.94606	11.544	1.13292	11.5444	2.05413	11.5456	0.83602	11.5447	3.03217
11.546	0.37354	11.5471	0.45959	11.5476	-0.05281	11.6958	-0.01125	11.5471	-0.11295	11.547	-0.08328	11.5472	0.16148	11.5459	0.34592	11.5476	0.08139	11.5467	1.96645	11.546	1.13668	11.5464	2.05413	11.5476	0.82822	11.5467	3.02917
11.548	0.37365	11.5491	0.45269	11.5496	-0.05395	11.6978	-0.01085	11.5491	-0.11295	11.549	-0.08311	11.5492	0.16177	11.5479	0.34592	11.5496	0.08139	11.5487	1.9639	11.548	1.13668	11.5484	2.04858	11.5496	0.82133	11.5487	3.02917
11.55	0.37405	11.5511	0.45269	11.5516	-0.05395	11.6998	-0.01025	11.5511	-0.11216	11.551	-0.08311	11.5512	0.16177	11.55	0.34214	11.5516	0.08815	11.5507	1.9639	11.5501	1.13611	11.5504	2.04349	11.5516	0.82133	11.5507	3.03317
11.552	0.37405	11.5531	0.44694	11.5536	-0.05305	11.7018	-0.01025	11.5531	-0.11245	11.553	-0.08357	11.5532	0.16116	11.5519	0.33975	11.5536	0.10421	11.5527	1.97835	11.552	1.13593	11.5524	2.04349	11.5536	0.81261	11.5527	3.03317
11.554	0.3739	11.5551	0.44167	11.5556	-0.05273	11.7038	-0.01025	11.5551	-0.11245	11.555	-0.08455	11.5552	0.16165	11.554	0.33975	11.5556	0.10421	11.5547	1.97155	11.5541	1.13593	11.5544	2.03239	11.5556	0.80297	11.5547	3.03317
11.556	0.3739	11.5571	0.44167	11.5576	-0.05273	11.7058	-0.01025	11.5571	-0.11223	11.557	-0.08455	11.5572	0.16165	11.5559	0.33753	11.5576	0.09829	11.5567	1.97155	11.556	1.13104	11.5564	2.02145	11.5576	0.80297	11.5567	3.02967
11.558	0.37441	11.5591	0.43563	11.5596	-0.05338	11.7078	-0.00965	11.5591	-0.11331	11.559	-0.08575	11.5592	0.16157	11.5579	0.33753	11.5596	0.07802	11.5587	1.98005	11.558	1.12765	11.5584	2.02145	11.5596	0.80113	11.5587	3.02917
11.56	0.3757	11.5611	0.43563	11.5616	-0.05265	11.7098	-0.00985	11.5611	-0.11331	11.561	-0.08581	11.5612	0.16091	11.5599	0.33436	11.5616	0.07802	11.5607	1.99449	11.56	1.12765	11.5604	2.01189	11.5616	0.79103	11.5607	3.02917
11.562	0.3757	11.5631	0.43199	11.5636	-0.05265	11.7118	-0.00985	11.5631	-0.1154	11.563	-0.08581	11.5632	0.16091	11.5619	0.3313	11.5636	0.06788	11.5627	1.99449	11.562	1.12295	11.5624	1.99802	11.5636	0.79103	11.5627	3.02019
11.564	0.37621	11.5651	0.42729	11.5656	-0.05346	11.7138	-0.01065	11.5651	-0.11692	11.565	-0.08702	11.5652	0.16075	11.564	0.3313	11.5656	0.06788	11.5647	2.01318	11.564	1.11994	11.5644	1.99802	11.5656	0.79424	11.5647	3.02019
11.566	0.37621	11.5671	0.42729	11.5676	-0.05346	11.7158	-0.0108	11.5671	-0.11692	11.567	-0.08702	11.5672	0.16075	11.5659	0.32843	11.5676	0.06788	11.5667	2.02848	11.5661	1.11994	11.5664	1.98892	11.5676	0.79424	11.5667	3.02019
11.568	0.37678	11.5691	0.42384	11.5696	-0.05411	11.7178	-0.0108	11.5691	-0.11821	11.569	-0.08799	11.5692	0.16018	11.5679	0.32405	11.5696	0.04929	11.5687	2.02848	11.568	1.1158	11.5684	1.97936	11.5696	0.78828	11.5687	3.00472
11.57	0.37725	11.5711	0.41905	11.5716	-0.05411	11.7198	-0.0113	11.5711	-0.11821	11.571	-0.08748	11.5712	0.15952	11.5699	0.32405	11.5716	0.04084	11.5707	2.01403	11.5701	1.11204	11.5704	1.97936	11.5716	0.78323	11.5707	2.99523
11.572	0.37725	11.5731	0.41905	11.5736	-0.0537	11.7218	-0.0113	11.5731	-0.12066	11.573	-0.08845	11.5732	0.15952	11.5719	0.32034	11.5736	0.04084	11.5727	2.01828	11.5721	1.11204	11.5724	1.96872	11.5736	0.77496	11.5727	2.99523
11.574	0.37736	11.5751	0.41541	11.5756	-0.05468	11.7238	-0.01255	11.5751	-0.12297	11.575	-0.08845	11.5752	0.15866	11.5739	0.31818	11.5756	0.03239	11.5747	2.01828	11.574	1.1143	11.5744	1.95778	11.5756	0.77496	11.5747	2.99673
11.576	0.37689	11.5771	0.41292	11.5776	-0.05468	11.7258	-0.01335	11.5771	-0.12297	11.577	-0.08897	11.5772	0.15809	11.5759	0.31818	11.5776	0.02816	11.5767	1.99364	11.5761	1.11242	11.5764	1.95778	11.5776	0.76165	11.5767	2.99973
11.578	0.37689	11.5791	0.41292	11.5796	-0.05524	11.7278	-0.01335	11.5791	-0.1239	11.579	-0.08897	11.5792	0.15809	11.5779	0.31525	11.5796	0.02816	11.5787	2.00129	11.578	1.11242	11.5784	1.94714	11.5796	0.75017	11.5787	2.99973
11.58	0.37646	11.5811	0.40976	11.5816	-0.05524	11.7298	-0.01395	11.5811	-0.12527	11.581	-0.09024	11.5812	0.15719	11.5799	0.31525	11.5816	0.01718	11.5807	2.00129	11.58	1.11166	11.5804	1.93681	11.5816	0.75017	11.5807	3.00272
11.582	0.37653	11.5831	0.40976	11.5836	-0.05443	11.7318	-0.01395	11.5831	-0.12527	11.583	-0.09127	11.5832	0.15576	11.5819	0.31273	11.5836	0.02478	11.5827	2.02508	11.5821	1.10715	11.5824	1.93681	11.5836	0.73777	11.5827	3.00821
11.5839	0.37653	11.5851	0.40554	11.5856	-0.05476	11.7338	-0.0145	11.5851	-0.1252	11.585	-0.09127	11.5852	0.15576	11.5839	0.3098	11.5856	0.01296	11.5847	2.03103	11.584	1.10715	11.5844	1.92818	11.5856	0.73777	11.5847	3.00821
11.586	0.37664	11.5871	0.4018	11.5876	-0.05476	11.7358	-0.0147	11.5871	-0.12571	11.587	-0.09294	11.5872	0.15482	11.5859	0.3098	11.5876	0.01296	11.5867	2.03103	11.5861	1.0985	11.5864	1.9217	11.5876	0.73272	11.5867	3.00771
11.5879	0.37664	11.5891	0.4018	11.5896	-0.05233	11.7378	-0.0147	11.5891	-0.12571	11.589	-0.09294	11.5892	0.15482	11.5879	0.308	11.5896	0.02225	11.5887	2.06077	11.5881	1.08928	11.5884	1.9217	11.5896	0.7139	11.5887	3.0127
11.5899	0.37668	11.5911	0.39768	11.5916	-0.05233	11.7398	-0.0147	11.5911	-0.12607	11.591	-0.09357	11.5912	0.15453	11.5899	0.30566	11.5916	0.02563	11.5907	2.07776	11.59	1.08928	11.5904	1.91184	11.5916	0.7139	11.5907	3.0127
11.592	0.37707	11.5931	0.39509	11.5936	-0.05305	11.7418	-0.0147	11.5931	-0.12607	11.593	-0.09357	11.5932	0.1538	11.5919	0.30566	11.5936	0.02563	11.5927	2.07776	11.5921	1.08665	11.5924	1.90567	11.5936	0.71161	11.5927	3.00971
11.5939	0.37707	11.5951	0.39509	11.5956	-0.0537	11.7438	-0.01485	11.5951	-0.12628	11.595	-0.09357	11.5952	0.1538	11.5939	0.30351	11.5956	0.04422	11.5947	2.11175	11.594	1.07875	11.5944	1.90567	11.5956	0.70656	11.5947	3.0127
11.596	0.37657	11.5971	0.39088	11.5976	-0.0537	11.7458	-0.01435	11.5971	-0.1283	11.597	-0.09328	11.5972	0.15306	11.5959	0.30093	11.5976	0.06534	11.5967	2.12874	11.596	1.07875	11.5964	1.90058	11.5976	0.70656	11.5967	3.0127
11.598	0.37657	11.5991	0.38608	11.5996	-0.05386	11.7478	-0.01435	11.5991	-0.1283	11.599	-0.09305	11.5992	0.15331	11.5979	0.30093	11.5996	0.06534	11.5987	2.12874	11.5981	1.06954	11.5984	1.89411	11.5996	0.69921	11.5987	3.00472
11.5999	0.37693	11.6011	0.38608	11.6016	-0.05386	11.7498	-0.01445	11.6011	-0.12815	11.601	-0.09305	11.6012	0.15331	11.5999	0.29805	11.6016	0.06703	11.6007	2.13044	11.6	1.06521	11.6004	1.89411	11.6016	0.69186	11.6007	3.00472
11.602	0.37711	11.6031	0.38187	11.6036	-0.052	11.7518	-0.0144	11.6031	-0.12787	11.603	-0.09265	11.6032	0.15306	11.6019	0.29805	11.6036	0.07379	11.6027	2.13894	11.6021	1.06521	11.6024	1.88871	11.6036	0.69186	11.6027	3.00971
11.6039	0.37711	11.6051	0.38187	11.6056	-0.05297	11.7538	-0.0144	11.6051	-0.12787	11.605	-0.09236	11.6052	0.15155	11.6039	0.29536	11.6056	0.07379	11.6047	2.13894	11.6041	1.05581	11.6044	1.88054	11.6056	0.69646	11.6047	3.0152
11.6059	0.37704	11.6071	0.37851	11.6076	-0.05297	11.7558	-0.0146	11.6071	-0.12772	11.607	-0.09236	11.6072	0.15155	11.6059	0.29332	11.6076	0.07464	11.6067	2.13469	11.606	1.05581	11.6064	1.88054	11.6076	0.69324	11.6067	3.01919
11.608	0.37711	11.6091	0.37535	11.6096	-0.05249	11.7578	-0.0146	11.6091	-0.12729	11.609	-0.09265	11.6092	0.15081	11.6079	0.29332	11.6096	0.06957	11.6087	2.12109	11.608	1.0481	11.6084	1.87345	11.6096	0.69324	11.6087	3.01919
11.6099	0.37711	11.6111	0.37535	11.6116	-0.05249	11.7598	-0.01435	11.6111	-0.12729	11.611	-0.09265	11.6112	0.15081	11.6099	0.29081	11.6116	0.06957	11.6107	2.12109	11.61	1.04471	11.6104	1.86404	11.6116	0.69324	11.6107	3.02119
11.612	0.37714	11.6131	0.37133	11.6136	-0.05314	11.7618	-0.01435	11.6131	-0.12815	11.613	-0.09202	11.6132	0.15008	11.6119	0.28877	11.6136	0.07295	11.6127	2.10665	11.612	1.04471	11.6124	1.86404	11.6136	0.68406	11.6127	3.02269
11.614	0.37714	11.6151	0.36864	11.6156	-0.05346	11.7638	-0.01435	11.6151	-0.12815	11.615	-0.0911	11.6152	0.14954	11.6139	0.28877	11.6156	0.05605	11.6147	2.08796	11.614	1.04246	11.6144	1.85633	11.6156	0.68406	11.6147	3.02269
11.6159	0.37743	11.6171	0.36864	11.6176	-0.05346	11.7658	-0.0145	11.6171	-0.12729	11.617	-0.0911	11.6172	0.14954	11.6159	0.28619	11.6176	0.05605	11.6167	2.08796	11.616	1.03832	11.6164	1.84971	11.6176	0.68636	11.6167	3.02818
11.618	0.3783	11.6191	0.365	11.6196	-0.05208	11.7678	-0.0145	11.6191	-0.12815	11.619	-0.09093	11.6192	0.14885	11.6179	0.28619	11.6196	0.05436	11.6187	2.09051	11.618	1.03832	11.6184	1.84971	11.6196	0.68636	11.6187	3.02818
11.6199	0.3783	11.6211	0.365	11.6216	-0.04965	11.7698	-0.0143	11.6211	-0.12815	11.621	-0.08983	11.6212	0.1486	11.6199	0.28278	11.6216	0.02647	11.6207	2.06756	11.62	1.03268	11.6204	1.844	11.6216	0.69783	11.6207	3.03017
11.622	0.37927	11.6231	0.36021	11.6236	-0.04965	11.7718	-0.01375	11.6231	-0.12779	11.623	-0.08983	11.6232	0.1486	11.6219	0.27972	11.6236	0.02647	11.6227	2.06756	11.622	1.03004	11.6224	1.83737	11.6236	0.69049	11.6227	3.03866
11.624	0.37927	11.6251	0.35685	11.6256	-0.04755	11.7738	-0.01375	11.6251	-0.12664	11.625	-0.08989	11.6252	0.14881	11.6239	0.27972	11.6256	0.01887	11.6247	2.05482	11.624	1.03004	11.6244	1.83737	11.6256	0.69049	11.6247	3.03866
11.6259	0.37909	11.6271	0.35685	11.6276	-0.04755	11.7758	-0.01355	11.6271	-0.12664	11.627	-0.09012	11.6272	0.1493	11.6259	0.27907	11.6276	0.01549	11.6267	2.05482	11.626	1.02271	11.6264	1.8329	11.6276	0.6937	11.6267	3.04165
11.628	0.3788	11.6291	0.35168	11.6296	-0.04617	11.7778	-0.01435	11.6291	-0.12657	11.629	-0.09012	11.6292	0.1493	11.6279	0.27763	11.6296	0.01549	11.6287	2.05482	11.628	1.02026	11.6284	1.82997	11.6296	0.69003	11.6287	3.03766
11.6299	0.3788	11.6311	0.34574	11.6316	-0.04528	11.7798	-0.01435	11.6311	-0.12657	11.631	-0.0892	11.6312	0.14975	11.6299	0.27763	11.6316	0.02056	11.6307	2.06247	11.63	1.02026	11.6304	1.82997	11.6316	0.69783	11.6307	3.03766
11.6319	0.37894	11.6331	0.34574	11.6336	-0.04528	11.7818	-0.01335	11.6331	-0.12671	11.633	-0.0892	11.6332	0.14975	11.6319	0.27697	11.6336	0.03492	11.6327	2.07351	11.632	1.02026	11.6324	1.82581	11.6336	0.69783	11.6327	3.04565
11.634	0.38006	11.6351	0.34152	11.6356	-0.04374	11.7838	-0.01335	11.6351	-0.1265	11.635	-0.08932	11.6352	0.14967	11.6339	0.27499	11.6356	0.03492	11.6347	2.07351	11.634	1.02177	11.6344	1.82165	11.6356	0.70472	11.6347	3.04764
11.6359	0.38006	11.6371	0.33625	11.6376	-0.04374	11.7858	-0.0133	11.6371	-0.1265	11.637	-0.09041	11.6372	0.1495	11.6359	0.27499	11.6376	0.05436	11.6367	2.07606	11.636	1.02177	11.6364	1.82165	11.6376	0.70472	11.6367	3.06012
11.638	0.37963	11.6391	0.33625	11.6396	-0.0435	11.7878	-0.0133	11.6391	-0.12729	11.639	-0.09041	11.6392	0.1495	11.6379	0.27272	11.6396	0.0645	11.6387	2.07776	11.638	1.02365	11.6384	1.81517	11.6396	0.71206	11.6387	3.06012
11.6399	0.37963	11.6411	0.32983	11.6416	-0.04447	11.7898	-0.0133	11.6411	-0.12715	11.641	-0.0907	11.6412	0.14901	11.6399	0.27272	11.6416	0.0645	11.6407	2.07776	11.64	1.02459	11.6404	1.81271	11.6416	0.70885	11.6407	3.06212
11.6419	0.37988	11.6431	0.32983	11.6436	-0.04447	11.7918	-0.0133	11.6431	-0.12715	11.643	-0.09081	11.6432	0.14848	11.6419	0.27206	11.6436	0.07548	11.6427	2.08031	11.642	1.02459	11.6424	1.81271	11.6436	0.70885	11.6427	3.06212
11.6439	0.38017	11.6451	0.32657	11.6456	-0.0435	11.7938	-0.0133	11.6451	-0.12664	11.645	-0.09081	11.6452	0.14848	11.6439	0.27152	11.6456	0.08646	11.6447	2.08966	11.644	1.02553	11.6444	1.80731	11.6456	0.71436	11.6447	3.0701
11.6459	0.38017	11.6471	0.32024	11.6476	-0.0435	11.7958	-0.01365	11.6471	-0.12664	11.647	-0.08955	11.6472	0.14701	11.6459	0.27152	11.6476	0.08646	11.6467	2.08966	11.646	1.0276	11.6464	1.80346	11.6476	0.71941	11.6467	3.08408
11.6479	0.38006	11.6491	0.32024	11.6496	-0.04131	11.7978	-0.0133	11.6491	-0.12787	11.649	-0.08955	11.6492	0.14586	11.6479	0.27188	11.6496	0.08224	11.6487	2.0939	11.648	1.0276	11.6484	1.80346	11.6496	0.71941	11.6487	3.08408
11.6499	0.37959	11.6511	0.31699	11.6516	-0.04058	11.7998	-0.0133	11.6511	-0.1288	11.651	-0.08828	11.6512	0.14586	11.6499	0.27068	11.6516	0.08393	11.6507	2.1007	11.65	1.02572	11.6504	1.79729	11.6516	0.72538	11.6507	3.09256
11.6519	0.37959	11.6531	0.31104	11.6536	-0.04058	11.8018	-0.0146	11.6531	-0.1288	11.653	-0.08753	11.6532	0.14513	11.6519	0.27068	11.6536	0.09322	11.6527	2.07181	11.652	1.0197	11.6524	1.7922	11.6536	0.7364	11.6527	3.10404
11.6539	0.37941	11.6551	0.31104	11.6556	-0.03864	11.8038	-0.0149	11.6551	-0.1288	11.655	-0.08753	11.6552	0.14513	11.6539	0.27008	11.6556	0.09322	11.6547	2.07181	11.654	1.0197	11.6544	1.7922	11.6556	0.7364	11.6547	3.10404
11.6559	0.37941	11.6571	0.30779	11.6576	-0.03864	11.8058	-0.0149	11.6571	-0.1288	11.657	-0.08656	11.6572	0.14505	11.6559	0.26906	11.6576	0.11097	11.6567	2.07096	11.656	1.01688	11.6564	1.79143	11.6576	0.74374	11.6567	3.10055
11.6579	0.37959	11.6591	0.30453	11.6596	-0.03686	11.8078	-0.01525	11.6591	-0.1288	11.659	-0.08587	11.6592	0.14635	11.6579	0.26906	11.6596	0.11097	11.6587	2.07096	11.658	1.01669	11.6584	1.79143	11.6596	0.74374	11.6587	3.10354
11.6599	0.3797	11.6611	0.30453	11.6616	-0.03629	11.8098	-0.01525	11.6611	-0.12844	11.661	-0.08587	11.6612	0.14635	11.6599	0.26792	11.6616	0.13716	11.6607	2.06671	11.66	1.01669	11.6604	1.7902	11.6616	0.74053	11.6607	3.10354
11.6619	0.3797	11.6631	0.30242	11.6636	-0.03629	11.8118	-0.01485	11.6631	-0.12844	11.663	-0.08633	11.6632	0.14566	11.6619	0.26792	11.6636	0.14814	11.6627	2.05737	11.662	1.0133	11.6624	1.78403	11.6636	0.73272	11.6627	3.10604
11.6639	0.37974	11.6651	0.30242	11.6656	-0.03507	11.8138	-0.0155	11.6651	-0.12787	11.665	-0.08633	11.6652	0.14533	11.6639	0.26816	11.6656	0.14814	11.6647	2.05737	11.664	1.01989	11.6644	1.78403	11.6656	0.73272	11.6647	3.11053
11.6659	0.3801	11.6671	0.30002	11.6676	-0.03507	11.8158	-0.0155	11.6671	-0.12729	11.667	-0.08633	11.6672	0.14533	11.6659	0.26774	11.6676	0.1718	11.6667	2.05057	11.666	1.01989	11.6664	1.77894	11.6676	0.72767	11.6667	3.11053
11.6679	0.3801	11.6691	0.29743	11.6696	-0.03248	11.8178	-0.01495	11.6691	-0.12779	11.669	-0.08702	11.6692	0.1457	11.6679	0.26774	11.6696	0.19462	11.6687	2.05312	11.668	1.02703	11.6684	1.76938	11.6696	0.72354	11.6687	3.12002
11.6699	0.3797	11.6711	0.29743	11.6716	-0.03248	11.8198	-0.01495	11.6711	-0.12779	11.671	-0.08702	11.6712	0.14525	11.6699	0.26834	11.6716	0.19462	11.6707	2.06841	11.67	1.03061	11.6704	1.76938	11.6716	0.72079	11.6707	3.11652
11.6719	0.37923	11.6731	0.29734	11.6736	-0.02892	11.8218	-0.01515	11.6731	-0.12931	11.673	-0.08667	11.6732	0.14525	11.6719	0.26894	11.6736	0.21658	11.6727	2.06841	11.672	1.03061	11.6724	1.76291	11.6736	0.72079	11.6727	3.11652
11.6739	0.37923	11.6751	0.29475	11.6756	-0.0256	11.8238	-0.0153	11.6751	-0.12931	11.675	-0.08736	11.6752	0.14435	11.6739	0.26894	11.6756	0.21912	11.6747	2.07351	11.674	1.03117	11.6744	1.75551	11.6756	0.72079	11.6747	3.11951
11.6759	0.37862	11.6771	0.29475	11.6776	-0.0256	11.8258	-0.0153	11.6771	-0.12996	11.677	-0.08736	11.6772	0.14435	11.6759	0.26894	11.6776	0.21912	11.6767	2.09136	11.676	1.037	11.6764	1.75551	11.6776	0.72125	11.6767	3.11802
11.6779	0.37862	11.6791	0.29341	11.6796	-0.02422	11.8278	-0.01595	11.6791	-0.13219	11.679	-0.08828	11.6792	0.1437	11.6779	0.26948	11.6796	0.22334	11.6787	2.09136	11.678	1.037	11.6784	1.74996	11.6796	0.72125	11.6787	3.11802
11.6799	0.37884	11.6811	0.29341	11.6816	-0.02009	11.8298	-0.01595	11.6811	-0.13219	11.681	-0.08891	11.6812	0.1421	11.6799	0.26948	11.6816	0.2132	11.6807	2.11855	11.68	1.03982	11.6804	1.74425	11.6816	0.71757	11.6807	3.10903
11.6819	0.37822	11.6831	0.28948	11.6836	-0.02009	11.8318	-0.01705	11.6831	-0.13399	11.683	-0.08891	11.6832	0.1421	11.6819	0.26978	11.6836	0.2132	11.6827	2.13979	11.682	1.04528	11.6824	1.73763	11.6836	0.71757	11.6827	3.11053
11.6839	0.37822	11.6851	0.28689	11.6856	-0.01871	11.8338	-0.01855	11.6851	-0.13536	11.685	-0.08932	11.6852	0.14087	11.6839	0.26978	11.6856	0.21236	11.6847	2.13979	11.684	1.04528	11.6844	1.73763	11.6856	0.70839	11.6847	3.11053
11.6859	0.37801	11.6871	0.28689	11.6876	-0.01871	11.8358	-0.01855	11.6871	-0.13536	11.687	-0.09064	11.6872	0.13948	11.6859	0.26894	11.6876	0.19715	11.6867	2.16018	11.686	1.04622	11.6864	1.7313	11.6876	0.68911	11.6867	3.12401
11.6879	0.37801	11.6891	0.28546	11.6896	-0.01733	11.8378	-0.01845	11.6891	-0.13622	11.689	-0.09064	11.6892	0.13948	11.6879	0.26822	11.6896	0.19715	11.6887	2.17547	11.688	1.05299	11.6884	1.7313	11.6896	0.68911	11.6887	3.12401
11.6899	0.37747	11.6911	0.28325	11.6916	-0.01636	11.8398	-0.0182	11.6911	-0.13622	11.691	-0.09075	11.6912	0.13842	11.6899	0.26822	11.6916	0.18448	11.6907	2.17547	11.69	1.05299	11.6904	1.72498	11.6916	0.6758	11.6907	3.127
11.6919	0.37711	11.6931	0.28325	11.6936	-0.01636	11.8418	-0.0182	11.6931	-0.13853	11.693	-0.09075	11.6932	0.13756	11.6919	0.26714	11.6936	0.1718	11.6927	2.19502	11.692	1.05581	11.6924	1.71789	11.6936	0.6712	11.6927	3.1275
11.6939	0.37711	11.6951	0.28277	11.6956	-0.01555	11.8438	-0.01865	11.6951	-0.14062	11.695	-0.09058	11.6952	0.13756	11.6939	0.26541	11.6956	0.1718	11.6947	2.19247	11.694	1.05806	11.6944	1.71789	11.6956	0.6712	11.6947	3.1275
11.6959	0.37603	11.6971	0.2799	11.6976	-0.01555	11.8458	-0.01865	11.6971	-0.14062	11.697	-0.08978	11.6972	0.13736	11.6959	0.26541	11.6976	0.16251	11.6967	2.19247	11.696	1.05806	11.6964	1.71126	11.6976	0.66294	11.6967	3.13449
11.6979	0.37603	11.6991	0.2799	11.6996	-0.01766	11.8478	-0.0193	11.6991	-0.14184	11.699	-0.08978	11.6992	0.13736	11.6979	0.26343	11.6996	0.1304	11.6987	2.18822	11.698	1.05919	11.6984	1.70571	11.6996	0.65927	11.6987	3.14896
11.6999	0.37578	11.7011	0.27817	11.7016	-0.01806	11.8498	-0.01975	11.7011	-0.14379	11.701	-0.08914	11.7012	0.13691	11.6999	0.26079	11.7016	0.1304	11.7007	2.16613	11.7	1.0575	11.7004	1.70571	11.7016	0.65927	11.7007	3.14896
11.7019	0.37592	11.7031	0.27817	11.7036	-0.01806	11.8518	-0.01975	11.7031	-0.14379	11.703	-0.08863	11.7032	0.13703	11.7019	0.26079	11.7036	0.1135	11.7027	2.16613	11.702	1.0575	11.7024	1.70016	11.7139	0.66615	11.7027	3.16244
11.7039	0.37592	11.7051	0.27817	11.7056	-0.02025	11.8538	-0.01975	11.7051	-0.14602	11.705	-0.08863	11.7052	0.13703	11.7039	0.25822	11.7056	0.08224	11.7047	2.16273	11.704	1.05825	11.7044	1.694	11.7146	0.65789	11.7047	3.17142
11.7059	0.37538	11.7071	0.27606	11.7076	-0.02025	11.8558	-0.01975	11.7071	-0.14811	11.707	-0.08765	11.7072	0.13699	11.7059	0.25822	11.7076	0.06872	11.7067	2.16613	11.706	1.05919	11.7064	1.694	11.7164	0.65789	11.7067	3.17142
11.7079	0.37491	11.7091	0.27606	11.7096	-0.02268	11.8578	-0.0199	11.7091	-0.14811	11.709	-0.08765	11.7092	0.13666	11.7079	0.25588	11.7096	0.06872	11.7087	2.16613	11.708	1.05919	11.7084	1.68829	11.7175	0.65789	11.7087	3.18041
11.7099	0.37491	11.7111	0.27491	11.7116	-0.02357	11.8598	-0.01965	11.7111	-0.14897	11.711	-0.08713	11.7112	0.13666	11.7099	0.25451	11.7116	0.06027	11.7107	2.16698	11.71	1.06239	11.7104	1.6832	11.7181	0.65376	11.7107	3.19538
11.7119	0.37423	11.7131	0.27242	11.7136	-0.02357	11.8618	-0.01965	11.7131	-0.14897	11.713	-0.08753	11.7132	0.13617	11.7119	0.25451	11.7136	0.03746	11.7127	2.18057	11.712	1.05731	11.7124	1.6832	11.7189	0.65376	11.7127	3.19688
11.7139	0.37423	11.7151	0.27242	11.7156	-0.02584	11.8638	-0.0202	11.7151	-0.1502	11.715	-0.08753	11.7152	0.1349	11.7139	0.25193	11.7156	0.03746	11.7147	2.18057	11.714	1.05731	11.7144	1.68043	11.7201	0.65376	11.7147	3.19688
11.7159	0.3743	11.7171	0.27194	11.7176	-0.02584	11.8658	-0.02165	11.7171	-0.15099	11.717	-0.08725	11.7172	0.1349	11.7159	0.24965	11.7176	0.03154	11.7167	2.19162	11.716	1.05336	11.7164	1.67288	11.7211	0.63723	11.7167	3.20786
11.7179	0.37462	11.7191	0.27194	11.7196	-0.02786	11.8678	-0.02165	11.7191	-0.15099	11.719	-0.08673	11.7192	0.13388	11.7179	0.24965	11.7196	0.02225	11.7187	2.22646	11.718	1.04565	11.7184	1.67288	11.7226	0.63723	11.7187	3.20786
11.7199	0.37462	11.7211	0.2706	11.7216	-0.02786	11.8698	-0.022	11.7211	-0.15157	11.721	-0.08673	11.7212	0.13388	11.7199	0.24869	11.7216	0.02225	11.7207	2.22646	11.72	1.04565	11.7204	1.66779	11.7234	0.63723	11.7207	3.20187
11.7219	0.37448	11.7231	0.2682	11.7236	-0.03102	11.8718	-0.022	11.7231	-0.15178	11.723	-0.08684	11.7232	0.13355	11.7219	0.24869	11.7236	0.01549	11.7227	2.25449	11.722	1.04546	11.7224	1.66147	11.724	0.64274	11.7227	3.20486
11.7239	0.37585	11.7251	0.2682	11.7256	-0.03329	11.8738	-0.02325	11.7251	-0.15178	11.725	-0.08587	11.7252	0.13266	11.7239	0.24744	11.7256	0.02309	11.7247	2.27064	11.724	1.04546	11.7244	1.66147	11.7256	0.64274	11.7247	3.20486
11.7259	0.37585	11.7271	0.26648	11.7276	-0.03329	11.8758	-0.0245	11.7271	-0.15258	11.727	-0.08587	11.7272	0.13266	11.7259	0.2466	11.7276	0.02309	11.7267	2.27064	11.726	1.04546	11.7264	1.65653	11.7276	0.64687	11.7267	3.19838
11.7279	0.37581	11.7291	0.2638	11.7296	-0.03613	11.8778	-0.0245	11.7291	-0.15265	11.729	-0.08501	11.7292	0.13237	11.7279	0.2466	11.7296	0.02478	11.7287	2.29868	11.728	1.04471	11.7284	1.64975	11.7296	0.64687	11.7287	3.19139
11.7299	0.37581	11.7311	0.2638	11.7316	-0.03799	11.8798	-0.0244	11.7311	-0.15265	11.731	-0.08501	11.7312	0.13204	11.7299	0.2448	11.7316	0.02647	11.7307	2.31482	11.73	1.04471	11.7304	1.64975	11.7316	0.64136	11.7307	3.19139
11.7319	0.37585	11.7331	0.25968	11.7336	-0.03799	11.8818	-0.0244	11.7331	-0.15221	11.733	-0.08472	11.7332	0.13204	11.7319	0.24444	11.7336	0.02647	11.7327	2.33267	11.732	1.03644	11.7324	1.64358	11.7336	0.64504	11.7327	3.18939
11.7339	0.37632	11.7351	0.25795	11.7356	-0.04034	11.8838	-0.02525	11.7351	-0.15221	11.735	-0.0846	11.7352	0.1309	11.7339	0.24444	11.7356	0.03408	11.7347	2.33267	11.734	1.03192	11.7344	1.6351	11.7356	0.64504	11.7347	3.17392
11.7359	0.37632	11.7371	0.25795	11.7376	-0.04034	11.8858	-0.02495	11.7371	-0.15164	11.737	-0.0846	11.7372	0.13045	11.7359	0.24306	11.7376	0.05605	11.7367	2.32247	11.736	1.03192	11.7364	1.6351	11.7376	0.65468	11.7367	3.17392
11.7379	0.37567	11.7391	0.25498	11.7396	-0.04163	11.8878	-0.02495	11.7391	-0.15135	11.739	-0.08368	11.7392	0.13045	11.7379	0.24348	11.7396	0.05605	11.7387	2.32247	11.738	1.03023	11.7384	1.63125	11.7396	0.65973	11.7387	3.15695
11.7399	0.37624	11.7411	0.25498	11.7416	-0.04252	11.8898	-0.02475	11.7411	-0.15135	11.741	-0.08248	11.7412	0.13073	11.7399	0.24348	11.7416	0.0552	11.7407	2.32672	11.74	1.02534	11.7404	1.62339	11.7416	0.65973	11.7407	3.13548
11.7419	0.37624	11.7431	0.25134	11.7436	-0.04252	11.8918	-0.02395	11.7431	-0.14977	11.743	-0.08248	11.7432	0.13073	11.7419	0.243	11.7436	0.06027	11.7427	2.32927	11.742	1.02534	11.7424	1.62339	11.7436	0.66524	11.7427	3.13548
11.7439	0.37617	11.7451	0.24875	11.7456	-0.04512	11.8938	-0.02395	11.7451	-0.14804	11.745	-0.0796	11.7452	0.13016	11.7439	0.243	11.7456	0.06027	11.7447	2.32927	11.744	1.02459	11.7444	1.62015	11.7456	0.67671	11.7447	3.1265
11.7459	0.37617	11.7471	0.24875	11.7476	-0.04512	11.8958	-0.02355	11.7471	-0.14804	11.747	-0.07903	11.7472	0.12959	11.7459	0.24234	11.7476	0.06534	11.7467	2.30972	11.746	1.0212	11.7464	1.61552	11.7476	0.67671	11.7467	3.12401
11.7479	0.37531	11.7491	0.24578	11.7496	-0.04738	11.8978	-0.02355	11.7491	-0.14602	11.749	-0.07903	11.7492	0.12959	11.7479	0.24055	11.7496	0.07041	11.7487	2.28763	11.748	1.0212	11.7484	1.61552	11.7496	0.69049	11.7487	3.12401
11.7499	0.37563	11.7511	0.24482	11.7516	-0.05046	11.8998	-0.02195	11.7511	-0.14602	11.751	-0.07857	11.7512	0.12951	11.7499	0.24055	11.7516	0.07041	11.7507	2.28763	11.75	1.02008	11.7504	1.61105	11.7516	0.69508	11.7507	3.11901
11.7519	0.37563	11.7531	0.24482	11.7536	-0.05046	11.9018	-0.01975	11.7531	-0.14436	11.753	-0.07857	11.7532	0.12951	11.7519	0.24067	11.7536	0.08646	11.7527	2.25449	11.752	1.02271	11.7524	1.6072	11.7536	0.69508	11.7527	3.10554
11.7539	0.37563	11.7551	0.24444	11.7556	-0.05184	11.9038	-0.01975	11.7551	-0.14278	11.755	-0.07822	11.7552	0.12951	11.7539	0.24067	11.7556	0.09491	11.7547	2.2443	11.754	1.02271	11.7544	1.6072	11.7556	0.69691	11.7547	3.10554
11.7559	0.37599	11.7571	0.24367	11.7576	-0.05184	11.9058	-0.0182	11.7571	-0.14278	11.757	-0.07863	11.7572	0.12996	11.7559	0.23953	11.7576	0.09491	11.7567	2.2443	11.756	1.01819	11.7564	1.60273	11.7576	0.69921	11.7567	3.10304
11.7579	0.37599	11.7591	0.24367	11.7596	-0.05297	11.9078	-0.0182	11.7591	-0.14199	11.759	-0.07863	11.7591	0.13069	11.7579	0.23947	11.7596	0.09998	11.7587	2.21541	11.758	1.01575	11.7584	1.59641	11.7596	0.69921	11.7587	3.11652
11.7599	0.37596	11.7611	0.24405	11.7616	-0.05297	11.9098	-0.01715	11.7611	-0.13939	11.761	-0.0796	11.7612	0.13069	11.7599	0.23947	11.7616	0.11773	11.7607	2.19587	11.76	1.01575	11.7604	1.59641	11.7616	0.70105	11.7607	3.11652
11.7619	0.37596	11.7631	0.24405	11.7636	-0.05468	11.9118	-0.0163	11.7631	-0.13939	11.763	-0.07989	11.7632	0.13106	11.7619	0.23845	11.7636	0.10843	11.7627	2.17377	11.762	1.00992	11.7624	1.59255	11.7636	0.69554	11.7627	3.12301
11.7639	0.37549	11.7651	0.24185	11.7656	-0.05451	11.9138	-0.0163	11.7651	-0.13882	11.765	-0.07989	11.7652	0.13106	11.7639	0.23851	11.7656	0.10843	11.7647	2.17377	11.764	1.00766	11.7644	1.5867	11.7656	0.69554	11.7647	3.127
11.7659	0.37592	11.7671	0.24166	11.7676	-0.05451	11.9158	-0.01545	11.7671	-0.13882	11.767	-0.08029	11.7672	0.13167	11.7659	0.23851	11.7676	0.08984	11.7667	2.16273	11.766	1.00766	11.7664	1.5867	11.7676	0.68957	11.7667	3.127
11.7679	0.37592	11.7691	0.24166	11.7696	-0.05443	11.9178	-0.01545	11.7691	-0.13846	11.769	-0.08029	11.7691	0.13241	11.7679	0.23809	11.7696	0.08984	11.7687	2.16273	11.768	1.00635	11.7684	1.58315	11.7696	0.69646	11.7687	3.13798
11.7699	0.37653	11.7711	0.23984	11.7716	-0.05378	11.9198	-0.0146	11.7711	-0.13759	11.771	-0.07903	11.7712	0.13241	11.7699	0.23845	11.7716	0.0966	11.7707	2.15848	11.77	1.00522	11.7704	1.57482	11.7716	0.69646	11.7707	3.14048
11.7719	0.37599	11.7731	0.23878	11.7736	-0.05378	11.9218	-0.0143	11.7731	-0.13759	11.773	-0.07834	11.7731	0.1329	11.7719	0.23845	11.7736	0.09153	11.7727	2.15593	11.772	1.00522	11.7724	1.57482	11.7736	0.69646	11.7727	3.14048
11.7739	0.37599	11.7751	0.23878	11.7756	-0.05395	11.9238	-0.0143	11.7751	-0.13673	11.775	-0.07834	11.7752	0.13335	11.7739	0.23809	11.7756	0.09153	11.7747	2.15593	11.774	1.00616	11.7744	1.56881	11.7756	0.68406	11.7747	3.14497
11.7759	0.37635	11.7771	0.2383	11.7776	-0.05395	11.9258	-0.01345	11.7771	-0.13665	11.777	-0.07696	11.7772	0.13335	11.7759	0.23809	11.7776	0.09069	11.7767	2.18312	11.776	1.00898	11.7764	1.56403	11.7776	0.68406	11.7767	3.15096
11.7779	0.37635	11.7791	0.2383	11.7796	-0.05079	11.9278	-0.01385	11.7791	-0.13665	11.779	-0.07638	11.7791	0.13298	11.7779	0.23857	11.7796	0.07971	11.7787	2.19672	11.778	1.00898	11.7784	1.56403	11.7796	0.6712	11.7787	3.15096
11.7799	0.37596	11.7811	0.23658	11.7816	-0.05079	11.9298	-0.01385	11.7811	-0.13658	11.781	-0.07638	11.7812	0.13294	11.7799	0.23935	11.7816	0.07971	11.7807	2.19672	11.78	1.01406	11.7804	1.55725	11.7816	0.6712	11.7807	3.14996
11.7819	0.3748	11.7831	0.23533	11.7836	-0.05087	11.9318	-0.01435	11.7831	-0.13658	11.783	-0.07633	11.7831	0.13294	11.7819	0.23887	11.7836	0.08562	11.7827	2.20011	11.782	1.01556	11.7824	1.5537	11.7836	0.66248	11.7827	3.15146
11.7839	0.3748	11.7851	0.23533	11.7856	-0.05006	11.9338	-0.01435	11.7851	-0.13572	11.785	-0.07558	11.7851	0.13306	11.7839	0.23887	11.7856	0.10252	11.7847	2.20606	11.784	1.01556	11.7844	1.5537	11.7856	0.64182	11.7847	3.15146
11.7859	0.37538	11.7871	0.23246	11.7876	-0.05006	11.9358	-0.0143	11.7871	-0.13334	11.787	-0.07558	11.7872	0.13306	11.7859	0.23821	11.7876	0.10252	11.7867	2.22646	11.786	1.01594	11.7864	1.54415	11.7876	0.64182	11.7867	3.15495
11.7879	0.37538	11.7891	0.2337	11.7896	-0.04965	11.9378	-0.0143	11.7891	-0.13197	11.789	-0.07472	11.7891	0.13343	11.7879	0.23821	11.7896	0.13125	11.7887	2.22646	11.788	1.01857	11.7884	1.53474	11.7896	0.63402	11.7887	3.15495
11.7899	0.37426	11.7911	0.2337	11.7916	-0.05079	11.9398	-0.0143	11.7911	-0.13197	11.791	-0.07472	11.7912	0.13413	11.7899	0.23791	11.7916	0.13801	11.7907	2.25789	11.79	1.01857	11.7904	1.53474	11.7916	0.61611	11.7907	3.15595
11.7919	0.37365	11.7931	0.23217	11.7936	-0.05079	11.9418	-0.01435	11.7931	-0.1314	11.793	-0.07299	11.7932	0.13413	11.7919	0.23809	11.7936	0.14476	11.7927	2.26129	11.792	1.02177	11.7924	1.52487	11.7936	0.61611	11.7927	3.15745
11.7939	0.37365	11.7951	0.23073	11.7956	-0.05022	11.9438	-0.01435	11.7951	-0.1314	11.795	-0.07242	11.7951	0.13527	11.7939	0.23809	11.7956	0.14476	11.7947	2.26129	11.794	1.02083	11.7944	1.52487	11.7956	0.59637	11.7947	3.15745
11.7959	0.37304	11.7971	0.23073	11.7976	-0.05022	11.9458	-0.01415	11.7971	-0.12866	11.797	-0.07242	11.7972	0.13572	11.7959	0.23791	11.7976	0.14561	11.7967	2.26299	11.796	1.02083	11.7964	1.51963	11.7976	0.59178	11.7967	3.15346
11.7979	0.37178	11.7991	0.23035	11.7996	-0.05127	11.9478	-0.0153	11.7991	-0.12679	11.799	-0.07104	11.7991	0.13572	11.7979	0.23791	11.7996	0.14561	11.7987	2.2426	11.798	1.01932	11.7984	1.50961	11.7996	0.59178	11.7987	3.15246
11.7999	0.37178	11.8011	0.23035	11.8016	-0.05249	11.9498	-0.0153	11.8011	-0.12679	11.801	-0.07041	11.8011	0.13621	11.7999	0.23749	11.8016	0.14561	11.8007	2.2426	11.8	1.02196	11.8004	1.50961	11.8016	0.58076	11.8007	3.15246
11.8019	0.37027	11.8031	0.22882	11.8036	-0.05249	11.9518	-0.0152	11.8031	-0.12585	11.803	-0.07041	11.8032	0.13654	11.8019	0.23833	11.8036	0.13969	11.8027	2.23325	11.802	1.02196	11.8024	1.50437	11.8036	0.57709	11.8027	3.15246
11.8039	0.37027	11.8051	0.22891	11.8056	-0.05265	11.9538	-0.01625	11.8051	-0.12513	11.805	-0.07046	11.8051	0.13654	11.8039	0.23833	11.8056	0.13969	11.8047	2.22985	11.804	1.0244	11.8044	1.49959	11.8056	0.57709	11.8047	3.15295
11.8059	0.37016	11.8071	0.22891	11.8076	-0.05265	11.9558	-0.01625	11.8071	-0.12513	11.807	-0.07087	11.8072	0.1374	11.8059	0.23791	11.8076	0.14645	11.8067	2.22985	11.806	1.02628	11.8064	1.49959	11.8076	0.58214	11.8067	3.15295
11.8079	0.3689	11.8091	0.22987	11.8096	-0.05322	11.9578	-0.01635	11.8091	-0.12527	11.809	-0.07087	11.8092	0.1374	11.8079	0.23761	11.8096	0.14054	11.8087	2.22815	11.808	1.02628	11.8084	1.49327	11.8096	0.58214	11.8087	3.15445
11.8099	0.3689	11.8111	0.2292	11.8116	-0.05322	11.9598	-0.01635	11.8111	-0.12563	11.811	-0.07081	11.8111	0.13732	11.8099	0.23761	11.8116	0.14054	11.8107	2.24685	11.81	1.03174	11.8104	1.48818	11.8116	0.58352	11.8107	3.15196
11.8119	0.36897	11.8131	0.2292	11.8136	-0.05386	11.9618	-0.0152	11.8131	-0.12563	11.813	-0.07081	11.8132	0.13777	11.8119	0.23731	11.8136	0.13125	11.8127	2.24685	11.812	1.02854	11.8124	1.48818	11.8136	0.58443	11.8127	3.15146
11.8139	0.36886	11.8151	0.22977	11.8156	-0.0554	11.9638	-0.01495	11.8151	-0.12563	11.815	-0.06989	11.8151	0.13777	11.8139	0.23749	11.8156	0.11942	11.8147	2.24855	11.814	1.02854	11.8144	1.48094	11.8156	0.56974	11.8147	3.15146
11.8159	0.36886	11.8171	0.22977	11.8176	-0.0554	11.9658	-0.01495	11.8171	-0.12563	11.817	-0.0692	11.8171	0.13797	11.8159	0.23749	11.8176	0.11942	11.8167	2.25959	11.816	1.02102	11.8164	1.47492	11.8176	0.56974	11.8167	3.14946
11.8179	0.36915	11.8191	0.22997	11.8196	-0.05735	11.9678	-0.01475	11.8191	-0.12722	11.819	-0.0692	11.8192	0.13818	11.8179	0.23665	11.8196	0.10928	11.8187	2.25959	11.818	1.02647	11.8184	1.47492	11.8196	0.5601	11.8187	3.14946
11.8199	0.36915	11.8211	0.22786	11.8216	-0.05735	11.9698	-0.01475	11.8211	-0.12801	11.821	-0.06811	11.8211	0.13818	11.8199	0.23665	11.8216	0.09069	11.8207	2.25619	11.82	1.02647	11.8204	1.46583	11.8216	0.55413	11.8207	3.14447
11.8219	0.3693	11.8231	0.22786	11.8236	-0.0597	11.9718	-0.015	11.8231	-0.12801	11.823	-0.06788	11.8232	0.1374	11.8219	0.23552	11.8236	0.08815	11.8227	2.2477	11.822	1.0291	11.8224	1.46059	11.8236	0.55413	11.8227	3.128
11.8239	0.36818	11.8251	0.22824	11.8256	-0.06221	11.9738	-0.01505	11.8251	-0.12808	11.825	-0.06788	11.8252	0.1367	11.8239	0.23468	11.8256	0.08815	11.8247	2.2477	11.824	1.02797	11.8244	1.46059	11.8256	0.55735	11.8247	3.128
11.8259	0.36818	11.8271	0.22642	11.8276	-0.06221	11.9758	-0.01505	11.8271	-0.12808	11.827	-0.0684	11.8271	0.1367	11.8259	0.23468	11.8276	0.09745	11.8267	2.25704	11.826	1.02797	11.8264	1.45257	11.8276	0.55735	11.8267	3.129
11.8279	0.36746	11.8291	0.22642	11.8296	-0.0631	11.9778	-0.01655	11.8291	-0.1283	11.829	-0.0684	11.8292	0.13679	11.8279	0.23402	11.8296	0.11857	11.8287	2.26809	11.828	1.02591	11.8284	1.44609	11.8296	0.54357	11.8287	3.129
11.8299	0.36674	11.8311	0.22699	11.8316	-0.0631	11.9798	-0.01705	11.8311	-0.12801	11.831	-0.06897	11.8311	0.13679	11.8299	0.23342	11.8316	0.11857	11.8307	2.26809	11.83	1.0244	11.8304	1.44609	11.8316	0.53898	11.8307	3.129
11.8319	0.36674	11.8331	0.23044	11.8336	-0.06626	11.9818	-0.01705	11.8331	-0.12801	11.833	-0.06966	11.8331	0.13715	11.8319	0.23342	11.8336	0.12618	11.8327	2.29698	11.832	1.0244	11.8324	1.44147	11.8336	0.53898	11.8327	3.129
11.8339	0.36548	11.8351	0.23044	11.8356	-0.06869	11.9838	-0.01675	11.8351	-0.12815	11.835	-0.06966	11.8352	0.13711	11.8339	0.23324	11.8356	0.11266	11.8347	2.31652	11.834	1.02628	11.8344	1.43361	11.8356	0.54082	11.8347	3.129
11.8359	0.36548	11.8371	0.22834	11.8376	-0.06869	11.9858	-0.01675	11.8371	-0.12729	11.837	-0.06949	11.8371	0.13711	11.8359	0.23306	11.8376	0.11266	11.8367	2.31652	11.836	1.0212	11.8364	1.43361	11.8376	0.54128	11.8367	3.129
11.8379	0.36469	11.8391	0.22834	11.8396	-0.06901	11.9878	-0.017	11.8391	-0.12729	11.839	-0.06983	11.8392	0.13728	11.8379	0.23306	11.8396	0.12533	11.8387	2.31737	11.838	1.0212	11.8384	1.42667	11.8396	0.54128	11.8387	3.1265
11.8399	0.36397	11.8411	0.2292	11.8416	-0.06901	11.9898	-0.01755	11.8411	-0.12643	11.841	-0.06983	11.8412	0.13679	11.8399	0.23174	11.8416	0.12364	11.8407	2.32417	11.84	1.01575	11.8404	1.42544	11.8416	0.54587	11.8407	3.12351
11.8419	0.36397	11.8431	0.2292	11.8436	-0.07007	11.9918	-0.01755	11.8431	-0.12643	11.843	-0.06937	11.8431	0.13679	11.8419	0.23018	11.8436	0.12364	11.8427	2.32417	11.842	1.00559	11.8424	1.42544	11.8436	0.55322	11.8427	3.12351
11.8439	0.36318	11.8451	0.2292	11.8456	-0.07047	11.9938	-0.018	11.8451	-0.12578	11.845	-0.06851	11.8452	0.13662	11.8439	0.23018	11.8456	0.13378	11.8447	2.34711	11.844	1.00559	11.8444	1.41958	11.8456	0.55322	11.8447	3.11901
11.8459	0.36256	11.8471	0.2292	11.8476	-0.07047	11.9958	-0.018	11.8471	-0.12506	11.847	-0.06851	11.8471	0.13662	11.8459	0.22965	11.8476	0.12026	11.8467	2.33267	11.846	1.00052	11.8464	1.41588	11.8476	0.55459	11.8467	3.11852
11.8479	0.36256	11.8491	0.23016	11.8496	-0.07509	11.9978	-0.01825	11.8491	-0.12484	11.849	-0.06719	11.8491	0.13593	11.8479	0.22965	11.8496	0.12026	11.8487	2.33267	11.848	1.00052	11.8484	1.41588	11.8496	0.5601	11.8487	3.11852
11.8499	0.36166	11.8511	0.23016	11.8516	-0.07509	11.9998	-0.0173	11.8511	-0.12484	11.851	-0.06719	11.8512	0.13544	11.8499	0.22833	11.8516	0.13632	11.8507	2.30887	11.85	0.99995	11.8504	1.40755	11.8516	0.5601	11.8507	3.127
11.8519	0.36166	11.8531	0.23236	11.8536	-0.07727	12.0018	-0.0173	11.8531	-0.12513	11.853	-0.06627	11.8531	0.13544	11.8519	0.22707	11.8536	0.13294	11.8527	2.29273	11.852	0.99356	11.8524	1.39984	11.8536	0.56515	11.8527	3.13
11.8539	0.36145	11.8551	0.23054	11.8556	-0.07962	12.0038	-0.01765	11.8551	-0.12513	11.855	-0.06518	11.8552	0.13441	11.8539	0.22707	11.8556	0.13294	11.8547	2.29273	11.854	0.99356	11.8544	1.39984	11.8556	0.56561	11.8547	3.13
11.8559	0.36098	11.8571	0.23054	11.8576	-0.07962	12.0058	-0.01765	11.8571	-0.12462	11.857	-0.06518	11.8572	0.1331	11.8559	0.22527	11.8576	0.1135	11.8567	2.27234	11.856	0.98641	11.8564	1.39614	11.8576	0.56561	11.8567	3.125
11.8579	0.36098	11.8591	0.23121	11.8596	-0.08254	12.0078	-0.01765	11.8591	-0.12275	11.859	-0.06449	11.8591	0.1331	11.8579	0.22527	11.8596	0.10336	11.8587	2.25959	11.858	0.9787	11.8584	1.39044	11.8596	0.57617	11.8587	3.11802
11.8599	0.36073	11.8611	0.23121	11.8616	-0.08254	12.0098	-0.0179	11.8611	-0.12275	11.861	-0.06431	11.8612	0.13257	11.8599	0.22443	11.8616	0.10336	11.8607	2.25959	11.86	0.9787	11.8604	1.39044	11.8616	0.58306	11.8607	3.11802
11.8619	0.3599	11.8631	0.23102	11.8636	-0.084	12.0118	-0.0179	11.8631	-0.12203	11.863	-0.06431	11.8631	0.13139	11.8619	0.2221	11.8636	0.10759	11.8627	2.24005	11.862	0.96648	11.8624	1.37888	11.8636	0.58306	11.8627	3.11852
11.8639	0.3599	11.8651	0.22939	11.8656	-0.08764	12.0138	-0.01695	11.8651	-0.12203	11.865	-0.0638	11.8651	0.13139	11.8639	0.2221	11.8656	0.08224	11.8647	2.23325	11.864	0.95463	11.8644	1.37564	11.8656	0.59224	11.8647	3.11352
11.8659	0.36004	11.8671	0.22939	11.8676	-0.08764	12.0158	-0.01765	11.8671	-0.12174	11.867	-0.06253	11.8672	0.13106	11.8659	0.22036	11.8676	0.08224	11.8667	2.23325	11.866	0.95463	11.8664	1.37564	11.8676	0.59224	11.8667	3.11352
11.8679	0.36004	11.8691	0.22738	11.8696	-0.08748	12.0178	-0.01765	11.8691	-0.12189	11.869	-0.06253	11.8691	0.13106	11.8679	0.21916	11.8696	0.06281	11.8687	2.2307	11.868	0.95068	11.8684	1.36593	11.8696	0.6028	11.8687	3.11352
11.8699	0.36008	11.8711	0.22594	11.8716	-0.08748	12.0198	-0.01905	11.8711	-0.12138	11.871	-0.06202	11.8712	0.13061	11.8699	0.21916	11.8716	0.07041	11.8707	2.22136	11.87	0.94485	11.8704	1.36207	11.8716	0.60831	11.8707	3.10954
11.8719	0.36084	11.8731	0.22594	11.8736	-0.08748	12.0218	-0.01945	11.8731	-0.12138	11.873	-0.06202	11.8732	0.13053	11.8719	0.21802	11.8736	0.07041	11.8727	2.22136	11.872	0.94485	11.8724	1.36207	11.8736	0.60831	11.8727	3.10954
11.8739	0.36084	11.8751	0.22402	11.8756	-0.08926	12.0238	-0.01945	11.8751	-0.1216	11.875	-0.06023	11.8751	0.13053	11.8739	0.21874	11.8756	0.08308	11.8747	2.22221	11.874	0.94805	11.8744	1.35575	11.8756	0.61749	11.8747	3.10155
11.8759	0.36102	11.8771	0.22402	11.8776	-0.08926	12.0258	-0.01945	11.8771	-0.1216	11.877	-0.06006	11.8772	0.13032	11.8759	0.21874	11.8776	0.1228	11.8767	2.2341	11.876	0.94598	11.8764	1.34912	11.8776	0.61933	11.8767	3.10155
11.8779	0.36102	11.8791	0.22153	11.8796	-0.08894	12.0278	-0.01945	11.8791	-0.11879	11.879	-0.06006	11.8791	0.13077	11.8779	0.2188	11.8796	0.1228	11.8787	2.2341	11.878	0.94598	11.8784	1.34912	11.8796	0.61933	11.8787	3.10654
11.8799	0.36062	11.8811	0.22153	11.8816	-0.08894	12.0298	-0.01905	11.8811	-0.11771	11.881	-0.05914	11.8811	0.13077	11.8799	0.21808	11.8816	0.14054	11.8807	2.23155	11.88	0.94485	11.8804	1.3465	11.8816	0.61933	11.8807	3.10554
11.8819	0.35997	11.8831	0.22153	11.8836	-0.08999	12.0318	-0.01945	11.8831	-0.11771	11.883	-0.05839	11.8832	0.13143	11.8819	0.21808	11.8836	0.15321	11.8827	2.23835	11.882	0.94805	11.8824	1.3408	11.8836	0.6129	11.8827	3.11003
11.8839	0.35997	11.8851	0.2223	11.8856	-0.08934	12.0338	-0.01945	11.8851	-0.11735	11.885	-0.05839	11.8851	0.13204	11.8839	0.21784	11.8856	0.15321	11.8847	2.23835	11.884	0.94805	11.8844	1.3408	11.8856	0.6129	11.8847	3.11003
11.8858	0.35922	11.8871	0.2223	11.8876	-0.08934	12.0358	-0.0196	11.8871	-0.11735	11.887	-0.05782	11.8872	0.13204	11.8859	0.21784	11.8876	0.17349	11.8867	2.24855	11.886	0.95538	11.8864	1.33062	11.8876	0.61382	11.8867	3.11352
11.8879	0.3586	11.8891	0.22	11.8896	-0.08894	12.0378	-0.0196	11.8891	-0.1167	11.889	-0.05782	11.8892	0.13286	11.8879	0.21731	11.8896	0.17518	11.8887	2.23155	11.888	0.95745	11.8884	1.32076	11.8896	0.62575	11.8887	3.12101
11.8898	0.3586	11.8911	0.21894	11.8916	-0.08894	12.0398	-0.01915	11.8911	-0.11526	11.891	-0.05656	11.8911	0.13286	11.8899	0.2182	11.8916	0.17518	11.8907	2.23155	11.89	0.95745	11.8904	1.32076	11.8916	0.62575	11.8907	3.12101
11.8918	0.35799	11.8931	0.21962	11.8936	-0.09031	12.0418	-0.0178	11.8931	-0.11526	11.893	-0.05546	11.8932	0.13241	11.8919	0.2182	11.8936	0.18617	11.8927	2.2307	11.892	0.96441	11.8924	1.31382	11.8936	0.63172	11.8927	3.10554
11.8939	0.35799	11.8951	0.21962	11.8956	-0.08967	12.0438	-0.0178	11.8951	-0.11533	11.895	-0.05546	11.8951	0.13241	11.8939	0.21838	11.8956	0.20222	11.8947	2.23325	11.894	0.96892	11.8944	1.30703	11.8956	0.65009	11.8947	3.10554
11.8958	0.35738	11.8971	0.22	11.8976	-0.08967	12.0458	-0.01805	11.8971	-0.11512	11.897	-0.055	11.8971	0.13241	11.8959	0.21988	11.8976	0.20222	11.8967	2.23325	11.896	0.96892	11.8964	1.30703	11.8976	0.65009	11.8967	3.10354
11.8979	0.35716	11.8991	0.22	11.8996	-0.08829	12.0478	-0.01805	11.8991	-0.11512	11.899	-0.05299	11.8992	0.13196	11.8979	0.21988	11.8996	0.20222	11.8987	2.21116	11.898	0.96441	11.8984	1.30102	11.8996	0.66248	11.8987	3.08807
11.8999	0.35716	11.9011	0.22134	11.9016	-0.08829	12.0498	-0.01745	11.9011	-0.11375	11.901	-0.05299	11.9011	0.13106	11.8999	0.22162	11.9016	0.19546	11.9007	2.21371	11.9	0.96441	11.9004	1.29748	11.9016	0.67671	11.9007	3.08807
11.9018	0.35706	11.9031	0.22239	11.9036	-0.08772	12.0518	-0.0174	11.9031	-0.11375	11.903	-0.05138	11.9032	0.13106	11.9019	0.2221	11.9036	0.20053	11.9027	2.21371	11.902	0.96441	11.9024	1.29748	11.9036	0.67671	11.9027	3.07908
11.9039	0.35652	11.9051	0.22239	11.9056	-0.08772	12.0538	-0.0174	11.9051	-0.11375	11.905	-0.05012	11.9052	0.13032	11.9039	0.2221	11.9056	0.20053	11.9047	2.22306	11.904	0.96177	11.9044	1.29347	11.9056	0.69783	11.9047	3.0706
11.9058	0.35652	11.9071	0.22431	11.9076	-0.08716	12.0558	-0.0179	11.9071	-0.11281	11.907	-0.05012	11.9071	0.12889	11.9059	0.22288	11.9076	0.21574	11.9067	2.22815	11.906	0.96328	11.9064	1.28915	11.9076	0.69783	11.9067	3.0706
11.9078	0.35634	11.9091	0.2268	11.9096	-0.08675	12.0578	-0.0179	11.9091	-0.11281	11.909	-0.04839	11.9092	0.12889	11.9079	0.22288	11.9096	0.21574	11.9087	2.24175	11.908	0.96328	11.9084	1.28915	11.9096	0.7139	11.9087	3.05862
11.9099	0.35634	11.9111	0.2268	11.9116	-0.08675	12.0598	-0.0169	11.9111	-0.11209	11.911	-0.04839	11.9111	0.12897	11.9099	0.22467	11.9116	0.23095	11.9107	2.24175	11.91	0.96196	11.9104	1.28483	11.9116	0.73227	11.9107	3.04465
11.9118	0.35562	11.9131	0.22862	11.9136	-0.08683	12.0618	-0.01655	11.9131	-0.11173	11.913	-0.04736	11.9131	0.12897	11.9119	0.22575	11.9136	0.24531	11.9127	2.2494	11.912	0.96742	11.9124	1.2779	11.9136	0.73594	11.9127	3.03466
11.9139	0.35529	11.9151	0.23006	11.9156	-0.08683	12.0638	-0.01655	11.9151	-0.11173	11.915	-0.04707	11.9152	0.12893	11.9139	0.22575	11.9156	0.24531	11.9147	2.24345	11.914	0.96742	11.9144	1.2779	11.9156	0.73594	11.9147	3.03466
11.9159	0.35529	11.9171	0.23006	11.9176	-0.08626	12.0658	-0.0173	11.9171	-0.11043	11.917	-0.04707	11.9171	0.12803	11.9159	0.22683	11.9176	0.26136	11.9167	2.24345	11.916	0.9755	11.9164	1.27296	11.9176	0.73135	11.9167	3.02668
11.9178	0.35439	11.9191	0.23131	11.9196	-0.08562	12.0678	-0.01695	11.9191	-0.10986	11.919	-0.04661	11.9192	0.12803	11.9179	0.22737	11.9196	0.26305	11.9187	2.25619	11.918	0.9755	11.9184	1.26988	11.9196	0.73135	11.9187	3.0137
11.9199	0.35302	11.9211	0.23131	11.9216	-0.08562	12.0698	-0.01695	11.9211	-0.10986	11.921	-0.0469	11.9212	0.12828	11.9199	0.22737	11.9216	0.26305	11.9207	2.26214	11.92	0.9755	11.9204	1.26988	11.9216	0.72676	11.9207	3.0137
11.9218	0.35302	11.9231	0.23246	11.9236	-0.08578	12.0718	-0.01545	11.9231	-0.10878	11.923	-0.0469	11.9231	0.12799	11.9219	0.22755	11.9236	0.26474	11.9227	2.26214	11.922	0.9787	11.9224	1.26603	11.9236	0.7162	11.9227	3.00272
11.9238	0.35205	11.9251	0.23428	11.9256	-0.08578	12.0738	-0.01545	11.9251	-0.10928	11.925	-0.04673	11.9252	0.12799	11.9239	0.22755	11.9256	0.26728	11.9247	2.27574	11.924	0.97531	11.9244	1.2594	11.9256	0.7162	11.9247	3.00272
11.9259	0.35205	11.9271	0.23428	11.9276	-0.08383	12.0758	-0.01465	11.9271	-0.10928	11.927	-0.04736	11.9271	0.1282	11.9259	0.22929	11.9276	0.26728	11.9267	2.29613	11.926	0.97531	11.9264	1.2594	11.9276	0.70701	11.9267	2.99573
11.9278	0.35079	11.9291	0.23658	11.9296	-0.08238	12.0778	-0.01445	11.9291	-0.10834	11.929	-0.04736	11.9291	0.12832	11.9279	0.23162	11.9296	0.27235	11.9287	2.29613	11.928	0.97099	11.9284	1.25169	11.9296	0.69003	11.9287	2.98575
11.9299	0.34993	11.9311	0.2385	11.9316	-0.08238	12.0798	-0.01445	11.9311	-0.10719	11.931	-0.04701	11.9312	0.12832	11.9299	0.23162	11.9316	0.27995	11.9307	2.29953	11.93	0.97137	11.9304	1.25169	11.9316	0.69003	11.9307	2.98575
11.9319	0.34993	11.9331	0.2385	11.9336	-0.081	12.0818	-0.0142	11.9331	-0.10719	11.933	-0.04701	11.9331	0.12881	11.9319	0.2336	11.9336	0.27573	11.9327	2.32502	11.932	0.97137	11.9324	1.24398	11.9336	0.67901	11.9327	2.98276
11.9338	0.34906	11.9351	0.24089	11.9356	-0.081	12.0838	-0.0142	11.9351	-0.10698	11.935	-0.04765	11.9352	0.12881	11.9339	0.2354	11.9356	0.27573	11.9347	2.32502	11.934	0.97249	11.9344	1.2372	11.9356	0.64917	11.9347	2.97876
11.9359	0.34824	11.9371	0.24089	11.9376	-0.0793	12.0858	-0.01335	11.9371	-0.10698	11.937	-0.04868	11.9372	0.12857	11.9359	0.2354	11.9376	0.25968	11.9367	2.34541	11.936	0.9676	11.9364	1.2372	11.9376	0.64917	11.9367	2.97876
11.9378	0.34824	11.9391	0.2431	11.9396	-0.07792	12.0878	-0.0119	11.9391	-0.10662	11.939	-0.04868	11.9391	0.12893	11.9379	0.23767	11.9396	0.25968	11.9387	2.34541	11.938	0.9676	11.9384	1.23057	11.9396	0.62759	11.9387	2.98176
11.9398	0.3478	11.9411	0.24434	11.9416	-0.07792	12.0898	-0.0119	11.9411	-0.10676	11.941	-0.04926	11.9412	0.12893	11.9399	0.23857	11.9416	0.25545	11.9407	2.34541	11.94	0.96459	11.9404	1.22456	11.9416	0.61106	11.9407	2.99024
11.9418	0.34687	11.9431	0.24434	11.9436	-0.07582	12.0918	-0.0112	11.9431	-0.10676	11.943	-0.04862	11.9431	0.12893	11.9419	0.23857	11.9436	0.25883	11.9427	2.33521	11.942	0.96083	11.9424	1.22456	11.9436	0.61106	11.9427	2.99024
11.9438	0.34687	11.9451	0.24616	11.9456	-0.07582	12.0938	-0.0112	11.9451	-0.10618	11.945	-0.04862	11.9451	0.13008	11.9439	0.23941	11.9456	0.25376	11.9447	2.31992	11.944	0.96083	11.9444	1.21885	11.9456	0.59316	11.9447	2.98825
11.9458	0.34669	11.9471	0.24616	11.9476	-0.07501	12.0958	-0.0106	11.9471	-0.10676	11.947	-0.0492	11.9472	0.13008	11.9459	0.23941	11.9476	0.25376	11.9467	2.31992	11.946	0.95632	11.9464	1.21299	11.9476	0.59591	11.9467	2.98775
11.9478	0.34669	11.9491	0.24607	11.9496	-0.07606	12.0978	-0.00985	11.9491	-0.10676	11.949	-0.0492	11.9491	0.13004	11.9479	0.23941	11.9496	0.24024	11.9487	2.32332	11.948	0.94805	11.9484	1.21299	11.9496	0.59591	11.9487	2.98775
11.9498	0.34539	11.9511	0.24885	11.9516	-0.07606	12.0998	-0.00985	11.9511	-0.10777	11.951	-0.04897	11.9512	0.13057	11.9499	0.23953	11.9516	0.22757	11.9507	2.31482	11.95	0.94805	11.9504	1.20605	11.9516	0.57893	11.9507	2.98475
11.9518	0.34449	11.9531	0.24808	11.9536	-0.07695	12.1018	-0.0103	11.9531	-0.10777	11.953	-0.04857	11.9532	0.13057	11.9519	0.23953	11.9536	0.22757	11.9527	2.31482	11.952	0.93676	11.9524	1.20112	11.9536	0.57066	11.9527	2.98625
11.9538	0.34449	11.9551	0.24808	11.9556	-0.07695	12.1038	-0.0103	11.9551	-0.10885	11.955	-0.04857	11.9551	0.13057	11.9539	0.23887	11.9556	0.2301	11.9547	2.33012	11.954	0.92679	11.9544	1.20112	11.9556	0.57066	11.9547	2.98625
11.9558	0.34438	11.9571	0.25095	11.9576	-0.07703	12.1058	-0.0103	11.9571	-0.10978	11.957	-0.04839	11.9572	0.13057	11.9559	0.23959	11.9576	0.22419	11.9567	2.34541	11.956	0.92679	11.9564	1.19773	11.9576	0.57112	11.9567	2.98625
11.9578	0.34438	11.9591	0.25095	11.9596	-0.07825	12.1078	-0.00975	11.9591	-0.10978	11.959	-0.04753	11.9591	0.13139	11.9579	0.23959	11.9596	0.22419	11.9587	2.34541	11.958	0.91871	11.9584	1.19064	11.9596	0.56515	11.9587	2.98076
11.9598	0.3442	11.9611	0.25172	11.9616	-0.07825	12.1098	-0.00975	11.9611	-0.11058	11.961	-0.04753	11.9611	0.13135	11.9599	0.23791	11.9616	0.23602	11.9607	2.3641	11.96	0.91288	11.9604	1.19064	11.9616	0.56515	11.9607	2.98076
11.9618	0.3433	11.9631	0.25546	11.9636	-0.07979	12.1118	-0.00965	11.9631	-0.1113	11.963	-0.04661	11.9632	0.13135	11.9619	0.23665	11.9636	0.25038	11.9627	2.35306	11.962	0.91288	11.9624	1.18031	11.9636	0.57112	11.9627	2.98325
11.9638	0.3433	11.9651	0.25546	11.9656	-0.07979	12.1138	-0.0098	11.9651	-0.1113	11.965	-0.04661	11.9651	0.13257	11.9639	0.23665	11.9656	0.25038	11.9647	2.35306	11.964	0.90328	11.9644	1.17414	11.9656	0.57112	11.9647	2.97726
11.9658	0.34186	11.9671	0.25728	11.9676	-0.08124	12.1158	-0.0098	11.9671	-0.11115	11.967	-0.04661	11.9672	0.13221	11.9659	0.23743	11.9676	0.27404	11.9667	2.36071	11.966	0.90328	11.9664	1.17414	11.9676	0.56515	11.9667	2.97726
11.9678	0.34186	11.9691	0.26111	11.9696	-0.08254	12.1178	-0.0109	11.9691	-0.11187	11.969	-0.04552	11.9692	0.13221	11.9679	0.23743	11.9696	0.30192	11.9687	2.3828	11.968	0.90103	11.9684	1.16643	11.9696	0.56056	11.9687	2.97876
11.9698	0.3419	11.9711	0.26111	11.9716	-0.08254	12.1198	-0.0109	11.9711	-0.11187	11.971	-0.04552	11.9711	0.13151	11.9699	0.23809	11.9716	0.30192	11.9707	2.3828	11.97	0.89877	11.9704	1.15934	11.9716	0.56056	11.9707	2.98775
11.9718	0.34093	11.9731	0.26523	11.9736	-0.08489	12.1218	-0.0116	11.9731	-0.11274	11.973	-0.04483	11.9732	0.13143	11.9719	0.23803	11.9736	0.32304	11.9727	2.39214	11.972	0.89877	11.9724	1.15256	11.9736	0.55413	11.9727	2.98775
11.9738	0.34093	11.9751	0.26523	11.9756	-0.08489	12.1238	-0.01345	11.9751	-0.11274	11.975	-0.04569	11.9751	0.13143	11.9739	0.23803	11.9756	0.356	11.9747	2.39639	11.974	0.89576	11.9744	1.15256	11.9756	0.55046	11.9747	2.99374
11.9758	0.34057	11.9771	0.26878	11.9776	-0.08489	12.1258	-0.01345	11.9771	-0.11317	11.977	-0.04569	11.9771	0.13118	11.9759	0.23863	11.9776	0.356	11.9767	2.39639	11.976	0.89576	11.9764	1.14639	11.9776	0.55046	11.9767	2.99374
11.9778	0.34021	11.9791	0.27127	11.9796	-0.08554	12.1278	-0.0133	11.9791	-0.11382	11.979	-0.045	11.9791	0.13118	11.9779	0.23977	11.9796	0.36191	11.9787	2.41424	11.978	0.89576	11.9784	1.14639	11.9796	0.54312	11.9787	2.99473
11.9798	0.34021	11.9811	0.27127	11.9816	-0.08554	12.1298	-0.01395	11.9811	-0.11382	11.981	-0.04299	11.9811	0.13049	11.9799	0.23977	11.9816	0.37628	11.9807	2.43548	11.98	0.89783	11.9804	1.14146	11.9816	0.53944	11.9807	3.00422
11.9818	0.33992	11.9831	0.27357	11.9836	-0.08481	12.1318	-0.01395	11.9831	-0.11346	11.983	-0.04299	11.9832	0.13045	11.9819	0.24013	11.9836	0.37628	11.9827	2.43548	11.982	0.89821	11.9824	1.13452	11.9836	0.53944	11.9827	3.01071
11.9838	0.33992	11.9851	0.27635	11.9856	-0.08481	12.1338	-0.01445	11.9851	-0.1149	11.985	-0.04144	11.9852	0.13045	11.9839	0.24013	11.9856	0.41176	11.9847	2.43293	11.984	0.89821	11.9844	1.13452	11.9856	0.54587	11.9847	3.01071
11.9858	0.33981	11.9871	0.27635	11.9876	-0.08456	12.1358	-0.01445	11.9871	-0.1149	11.987	-0.04046	11.9871	0.12877	11.9859	0.24216	11.9876	0.43289	11.9867	2.42443	11.986	0.89351	11.9864	1.13051	11.9876	0.54587	11.9867	3.00971
11.9878	0.33906	11.9891	0.27721	11.9896	-0.08537	12.1378	-0.01495	11.9891	-0.11555	11.989	-0.04046	11.9891	0.12795	11.9879	0.24312	11.9896	0.43289	11.9887	2.42443	11.988	0.89445	11.9884	1.12712	11.9896	0.54587	11.9887	3.00971
11.9898	0.33906	11.9911	0.28086	11.9916	-0.08537	12.1398	-0.01505	11.9911	-0.11576	11.991	-0.04035	11.9911	0.12795	11.9899	0.24312	11.9916	0.44471	11.9907	2.41848	11.99	0.89445	11.9904	1.12712	11.9916	0.55781	11.9907	3.0127
11.9918	0.33884	11.9931	0.28086	11.9936	-0.08797	12.1418	-0.01505	11.9931	-0.11576	11.993	-0.04035	11.9931	0.12746	11.9919	0.2451	11.9936	0.43373	11.9927	2.42528	11.992	0.89275	11.9924	1.12543	11.9936	0.56332	11.9927	3.0127
11.9938	0.33776	11.9951	0.28392	11.9956	-0.08797	12.1438	-0.01405	11.9951	-0.11562	11.995	-0.03943	11.9952	0.12726	11.9939	0.24654	11.9956	0.43373	11.9947	2.42528	11.994	0.88843	11.9944	1.12296	11.9956	0.56332	11.9947	3.01071
11.9958	0.33776	11.9971	0.28392	11.9976	-0.08821	12.1458	-0.01405	11.9971	-0.11562	11.997	-0.03891	11.9971	0.12726	11.9959	0.24654	11.9976	0.43796	11.9967	2.41593	11.996	0.88843	11.9964	1.12296	11.9976	0.56699	11.9967	3.01071
11.9978	0.33733	11.9991	0.28766	11.9996	-0.08853	12.1478	-0.0135	11.9991	-0.11512	11.999	-0.03891	11.9991	0.12767	11.9979	0.24678	11.9996	0.43711	11.9987	2.40744	11.998	0.88636	11.9984	1.12296	11.9996	0.57479	11.9987	3.00422
11.9998	0.33733	12.0011	0.29159	12.0016	-0.08853	12.1498	-0.0136	12.0011	-0.11454	12.001	-0.0377	12.0011	0.12767	11.9999	0.24774	12.0016	0.43711	12.0007	2.40744	12	0.88467	12.0004	1.12296	12.0016	0.57479	12.0007	3.00422
12.0018	0.33618	12.0031	0.29159	12.0036	-0.08934	12.1518	-0.0136	12.0031	-0.11454	12.003	-0.0365	12.0031	0.12701	12.0019	0.24774	12.0036	0.42951	12.0027	2.42358	12.002	0.88467	12.0024	1.12296	12.0036	0.58168	12.0027	3.00072
12.0038	0.336	12.0051	0.29341	12.0056	-0.08934	12.1538	-0.0126	12.0051	-0.11353	12.005	-0.0365	12.0051	0.12693	12.0039	0.24828	12.0056	0.44471	12.0047	2.42868	12.004	0.88617	12.0044	1.12219	12.0056	0.58168	12.0047	3.00173
12.0058	0.336	12.0071	0.29341	12.0076	-0.08878	12.1558	-0.0126	12.0071	-0.11101	12.007	-0.0346	12.0071	0.12693	12.0059	0.24828	12.0076	0.44471	12.0067	2.42868	12.006	0.88956	12.0064	1.11803	12.0076	0.59086	12.0067	3.01819
12.0078	0.3351	12.0091	0.29571	12.0096	-0.08805	12.1578	-0.01165	12.0091	-0.11101	12.009	-0.03523	12.0091	0.12713	12.0079	0.24953	12.0096	0.46753	12.0087	2.42103	12.008	0.88956	12.0084	1.11803	12.0096	0.60647	12.0087	3.01819
12.0098	0.33463	12.0111	0.29926	12.0116	-0.08805	12.1598	-0.0109	12.0111	-0.10942	12.011	-0.03523	12.0111	0.12734	12.0099	0.25133	12.0116	0.48612	12.0107	2.43803	12.01	0.88636	12.0104	1.11494	12.0116	0.60647	12.0107	3.03666
12.0118	0.33463	12.0131	0.30309	12.0136	-0.08878	12.1617	-0.0109	12.0131	-0.10942	12.013	-0.03466	12.0131	0.12734	12.0119	0.25271	12.0136	0.49541	12.0127	2.43803	12.012	0.88805	12.0124	1.11232	12.0136	0.61887	12.0127	3.03866
12.0138	0.33412	12.0151	0.30309	12.0156	-0.08878	12.1638	-0.00945	12.0151	-0.1077	12.015	-0.03466	12.0151	0.1266	12.0139	0.25271	12.0156	0.49541	12.0147	2.44143	12.014	0.88805	12.0144	1.11232	12.0156	0.62943	12.0147	3.03866
12.0158	0.33412	12.0171	0.30721	12.0176	-0.08756	12.1657	-0.0081	12.0171	-0.10705	12.017	-0.03443	12.0171	0.12677	12.0159	0.25445	12.0176	0.50555	12.0167	2.45332	12.016	0.88711	12.0164	1.10569	12.0176	0.62943	12.0167	3.05014
12.0178	0.33362	12.0191	0.30721	12.0196	-0.08618	12.1677	-0.0081	12.0191	-0.10705	12.019	-0.03334	12.0191	0.12677	12.0179	0.25445	12.0196	0.50555	12.0187	2.45332	12.018	0.88767	12.0184	1.10184	12.0196	0.65284	12.0187	3.05014
12.0198	0.33337	12.0211	0.31133	12.0216	-0.08618	12.1698	-0.0068	12.0211	-0.10755	12.021	-0.03334	12.0211	0.12746	12.0199	0.25558	12.0216	0.51146	12.0207	2.49241	12.02	0.88767	12.0204	1.10184	12.0216	0.6611	12.0207	3.05214
12.0218	0.33337	12.0231	0.31267	12.0236	-0.08481	12.1717	-0.0068	12.0231	-0.10755	12.023	-0.03253	12.0231	0.12746	12.0219	0.25762	12.0236	0.52076	12.0227	2.5179	12.022	0.88824	12.0224	1.09891	12.0236	0.6611	12.0227	3.05663
12.0238	0.33319	12.0251	0.31267	12.0256	-0.08481	12.1738	-0.00555	12.0251	-0.10712	12.025	-0.03069	12.0251	0.12779	12.0239	0.25762	12.0256	0.52076	12.0247	2.55018	12.024	0.88749	12.0244	1.09583	12.0256	0.66432	12.0247	3.05663
12.0258	0.33279	12.0271	0.31603	12.0276	-0.08465	12.1758	-0.00465	12.0271	-0.10791	12.027	-0.03069	12.0271	0.12758	12.0259	0.25966	12.0276	0.5309	12.0267	2.55018	12.026	0.88749	12.0264	1.09583	12.0276	0.6657	12.0267	3.05912
12.0278	0.33279	12.0291	0.31603	12.0296	-0.08383	12.1777	-0.00465	12.0291	-0.10856	12.029	-0.0292	12.0291	0.12758	12.0279	0.25966	12.0296	0.563	12.0287	2.57143	12.028	0.88053	12.0284	1.0895	12.0296	0.6657	12.0287	3.07459
12.0298	0.33124	12.0311	0.3189	12.0316	-0.08383	12.1798	-0.0037	12.0311	-0.10856	12.031	-0.0292	12.0311	0.1275	12.0299	0.26157	12.0316	0.563	12.0307	2.58417	12.03	0.88354	12.0304	1.08611	12.0316	0.6634	12.0307	3.07459
12.0318	0.33124	12.0331	0.32178	12.0336	-0.08465	12.1817	-0.00275	12.0331	-0.10978	12.033	-0.02828	12.0331	0.12771	12.0319	0.26229	12.0336	0.58497	12.0327	2.58417	12.032	0.88354	12.0324	1.08611	12.0336	0.67442	12.0327	3.08009
12.0338	0.3298	12.0351	0.32178	12.0356	-0.08465	12.1837	-0.00275	12.0351	-0.10978	12.035	-0.02678	12.0351	0.12771	12.0339	0.26229	12.0356	0.63651	12.0347	2.61391	12.034	0.88448	12.0344	1.08334	12.0356	0.67442	12.0347	3.09506
12.0358	0.32916	12.0371	0.32341	12.0376	-0.0857	12.1858	-0.00135	12.0371	-0.11051	12.037	-0.02678	12.0371	0.12832	12.0359	0.26319	12.0376	0.63651	12.0367	2.65215	12.036	0.88617	12.0364	1.07995	12.0376	0.6712	12.0367	3.09506
12.0378	0.32916	12.0391	0.32647	12.0396	-0.08635	12.1877	-0.00135	12.0391	-0.11	12.039	-0.02632	12.0391	0.12824	12.0379	0.26397	12.0396	0.66355	12.0387	2.65215	12.038	0.88617	12.0384	1.07995	12.0396	0.6712	12.0387	3.10554
12.0398	0.32836	12.0411	0.32647	12.0416	-0.08635	12.1898	-0.0005	12.0411	-0.11	12.041	-0.02558	12.0411	0.12824	12.0399	0.26397	12.0416	0.70073	12.0407	2.66319	12.04	0.88993	12.0404	1.07794	12.0416	0.68314	12.0407	3.10304
12.0418	0.32743	12.0431	0.3304	12.0436	-0.08635	12.1918	0.00085	12.0431	-0.10914	12.043	-0.02558	12.0431	0.12951	12.0419	0.26505	12.0436	0.70073	12.0427	2.66829	12.042	0.89144	12.0424	1.07547	12.0436	0.68498	12.0427	3.10304
12.0438	0.32743	12.0451	0.33318	12.0456	-0.08635	12.1937	0.00085	12.0451	-0.10834	12.045	-0.02494	12.0451	0.12951	12.0439	0.26505	12.0456	0.71847	12.0447	2.66829	12.044	0.89144	12.0444	1.07547	12.0456	0.6937	12.0447	3.10604
12.0458	0.3271	12.0471	0.33318	12.0476	-0.08821	12.1958	0.00335	12.0471	-0.10834	12.047	-0.02529	12.0471	0.13061	12.0459	0.26708	12.0476	0.72101	12.0467	2.68613	12.046	0.89256	12.0464	1.07393	12.0476	0.6937	12.0467	3.11552
12.0478	0.3271	12.0491	0.33721	12.0496	-0.0904	12.1977	0.00335	12.0491	-0.10834	12.049	-0.02529	12.0491	0.13139	12.0479	0.2684	12.0496	0.72101	12.0487	2.72522	12.048	0.90065	12.0484	1.07193	12.0496	0.70196	12.0487	3.11552
12.0498	0.32646	12.0511	0.34056	12.0516	-0.0904	12.1997	0.00575	12.0511	-0.10806	12.051	-0.02454	12.0511	0.13139	12.0499	0.27062	12.0516	0.72608	12.0507	2.72522	12.05	0.90065	12.0504	1.07193	12.0516	0.70196	12.0507	3.1265
12.0518	0.32563	12.0531	0.34056	12.0536	-0.09169	12.2018	0.00715	12.0531	-0.10806	12.053	-0.02454	12.0531	0.13204	12.0519	0.27062	12.0536	0.71678	12.0527	2.74901	12.052	0.90723	12.0524	1.06684	12.0536	0.70931	12.0527	3.13798
12.0538	0.32563	12.0551	0.34507	12.0556	-0.09169	12.2037	0.00715	12.0551	-0.10993	12.055	-0.0242	12.0551	0.13278	12.0539	0.27254	12.0556	0.71678	12.0547	2.76091	12.054	0.90949	12.0544	1.06268	12.0556	0.70196	12.0547	3.13798
12.0558	0.32458	12.0571	0.34507	12.0576	-0.09129	12.2058	0.00765	12.0571	-0.10993	12.057	-0.02385	12.0571	0.13278	12.0559	0.27254	12.0576	0.73199	12.0567	2.76091	12.056	0.90949	12.0564	1.06268	12.0576	0.70793	12.0567	3.15695
12.0578	0.32458	12.0591	0.34842	12.0596	-0.0925	12.2078	0.00765	12.0591	-0.11166	12.059	-0.02385	12.0591	0.13392	12.0579	0.27469	12.0596	0.75142	12.0587	2.78215	12.058	0.9125	12.0584	1.05744	12.0596	0.70793	12.0587	3.16394
12.0598	0.32379	12.0611	0.35407	12.0616	-0.0925	12.2097	0.0082	12.0611	-0.11209	12.061	-0.02425	12.0611	0.13425	12.0599	0.27685	12.0616	0.76832	12.0607	2.82123	12.06	0.91231	12.0604	1.05096	12.0616	0.70747	12.0607	3.16394
12.0618	0.32365	12.0631	0.35407	12.0636	-0.09169	12.2118	0.009	12.0631	-0.11209	12.063	-0.02351	12.0631	0.13425	12.0619	0.27685	12.0636	0.76832	12.0627	2.82123	12.062	0.91231	12.0624	1.05096	12.0636	0.70747	12.0627	3.17092
12.0638	0.32365	12.0651	0.35992	12.0656	-0.09169	12.2137	0.009	12.0651	-0.11195	12.065	-0.02351	12.0651	0.13495	12.0639	0.27823	12.0656	0.77593	12.0647	2.84927	12.064	0.91118	12.0644	1.04233	12.0656	0.72676	12.0647	3.18839
12.0658	0.32311	12.0671	0.35992	12.0676	-0.09299	12.2157	0.0099	12.0671	-0.11259	12.067	-0.02333	12.0671	0.13495	12.0659	0.27823	12.0676	0.78015	12.0667	2.87731	12.066	0.90479	12.0664	1.04233	12.0676	0.73181	12.0667	3.18839
12.0678	0.32214	12.0691	0.36366	12.0696	-0.0921	12.2177	0.0107	12.0691	-0.11259	12.069	-0.02299	12.0691	0.13576	12.0679	0.27972	12.0696	0.78015	12.0687	2.87731	12.068	0.90479	12.0684	1.03447	12.0696	0.73181	12.0687	3.20237
12.0698	0.32214	12.0711	0.36979	12.0716	-0.0921	12.2197	0.0107	12.0711	-0.11432	12.071	-0.02299	12.0711	0.13564	12.0699	0.28206	12.0716	0.80634	12.0707	2.9045	12.07	0.89745	12.0704	1.02722	12.0716	0.72905	12.0707	3.20237
12.0718	0.32102	12.0731	0.36979	12.0736	-0.09364	12.2217	0.01125	12.0731	-0.11432	12.073	-0.02265	12.0731	0.13564	12.0719	0.28434	12.0736	0.84099	12.0727	2.92999	12.072	0.88956	12.0724	1.01997	12.0736	0.73043	12.0727	3.21684
12.0738	0.32102	12.0751	0.37631	12.0756	-0.09517	12.2237	0.01125	12.0751	-0.11461	12.075	-0.02265	12.0751	0.13609	12.0739	0.28434	12.0756	0.84099	12.0747	2.92999	12.074	0.88956	12.0744	1.01997	12.0756	0.73043	12.0747	3.23481
12.0758	0.31911	12.0771	0.38254	12.0776	-0.09517	12.2257	0.01115	12.0771	-0.11504	12.077	-0.02155	12.0771	0.13544	12.0759	0.28577	12.0776	0.86971	12.0767	2.97673	12.076	0.88598	12.0764	1.01442	12.0776	0.724	12.0767	3.23481
12.0778	0.31832	12.0791	0.38254	12.0796	-0.09501	12.2277	0.0116	12.0791	-0.11504	12.079	-0.02173	12.0791	0.13544	12.0779	0.28577	12.0796	0.89591	12.0787	3.00562	12.078	0.88053	12.0784	1.01442	12.0796	0.73318	12.0787	3.25527
12.0798	0.31832	12.0811	0.38886	12.0816	-0.09501	12.2297	0.0116	12.0811	-0.11555	12.081	-0.02173	12.0811	0.13433	12.0799	0.28661	12.0816	0.89591	12.0807	3.00562	12.08	0.88053	12.0804	1.00887	12.0816	0.73318	12.0807	3.27824
12.0818	0.3171	12.0831	0.39442	12.0836	-0.09558	12.2317	0.0125	12.0831	-0.11692	12.083	-0.02207	12.0831	0.13441	12.0819	0.28811	12.0836	0.91619	12.0827	3.0532	12.082	0.8762	12.0824	1.00147	12.0836	0.72997	12.0827	3.29421
12.0838	0.31573	12.0851	0.39442	12.0856	-0.09558	12.2337	0.0125	12.0851	-0.11692	12.085	-0.02305	12.0851	0.13441	12.0839	0.28811	12.0856	0.92801	12.0847	3.10248	12.084	0.87395	12.0844	1.00147	12.0856	0.73364	12.0847	3.29421
12.0858	0.31573	12.0871	0.39988	12.0876	-0.09469	12.2357	0.01235	12.0871	-0.11836	12.087	-0.02305	12.0871	0.13355	12.0859	0.28991	12.0876	0.92801	12.0867	3.10248	12.086	0.87395	12.0864	0.99423	12.0876	0.73364	12.0867	3.31667
12.0878	0.31411	12.0891	0.40688	12.0896	-0.09582	12.2377	0.01365	12.0891	-0.11836	12.089	-0.02471	12.0891	0.13355	12.0879	0.28991	12.0896	0.94238	12.0887	3.13477	12.088	0.86906	12.0884	0.98914	12.0896	0.73364	12.0887	3.31667
12.0898	0.31411	12.0911	0.40688	12.0916	-0.09582	12.2397	0.01365	12.0911	-0.11865	12.091	-0.02471	12.0911	0.13286	12.0899	0.29177	12.0916	0.96181	12.0907	3.15516	12.09	0.86906	12.0904	0.98914	12.0916	0.73548	12.0907	3.34112
12.0918	0.31299	12.0931	0.41234	12.0936	-0.09744	12.2417	0.0144	12.0931	-0.118	12.093	-0.02443	12.0931	0.13302	12.0919	0.29302	12.0936	0.96181	12.0927	3.15516	12.092	0.85646	12.0924	0.98529	12.0936	0.73548	12.0927	3.3541
12.0938	0.3118	12.0951	0.41234	12.0956	-0.09744	12.2437	0.0144	12.0951	-0.118	12.095	-0.02236	12.0951	0.13302	12.0939	0.29302	12.0956	0.97533	12.0947	3.1815	12.094	0.84386	12.0944	0.98097	12.0956	0.73961	12.0947	3.3541
12.0958	0.3118	12.0971	0.41896	12.0976	-0.09987	12.2457	0.0161	12.0971	-0.11735	12.097	-0.02236	12.0971	0.13216	12.0959	0.29536	12.0976	0.98885	12.0967	3.19849	12.096	0.84386	12.0964	0.98097	12.0976	0.74099	12.0967	3.37457
12.0978	0.31101	12.0991	0.42681	12.0996	-0.10109	12.2477	0.01715	12.0991	-0.11634	12.099	-0.02167	12.0991	0.13192	12.0979	0.29614	12.0996	0.98885	12.0987	3.19849	12.098	0.83671	12.0984	0.98051	12.0996	0.74099	12.0987	3.38455
12.0998	0.31011	12.1011	0.42681	12.1016	-0.10109	12.2497	0.01715	12.1011	-0.11634	12.101	-0.02098	12.1011	0.13192	12.0999	0.29614	12.1016	0.99814	12.1007	3.19849	12.1	0.83144	12.1004	0.97419	12.1016	0.75017	12.1007	3.38455
12.1018	0.31011	12.1031	0.4341	12.1036	-0.10157	12.2517	0.01805	12.1031	-0.1172	12.103	-0.02098	12.1031	0.13122	12.1019	0.29817	12.1036	1.02603	12.1027	3.21719	12.102	0.83144	12.1024	0.97049	12.1036	0.75017	12.1027	3.412
12.1038	0.30964	12.1051	0.4341	12.1056	-0.10157	12.2537	0.01975	12.1051	-0.1172	12.105	-0.01977	12.1051	0.13012	12.1039	0.29967	12.1056	1.02603	12.1047	3.21719	12.104	0.82223	12.1044	0.97049	12.1056	0.75017	12.1047	3.43796
12.1058	0.30964	12.1071	0.44014	12.1076	-0.10157	12.2557	0.01975	12.1071	-0.11865	12.107	-0.01839	12.1071	0.13012	12.1059	0.29967	12.1076	1.04546	12.1067	3.23418	12.106	0.81565	12.1064	0.96833	12.1076	0.75017	12.1067	3.43796
12.1078	0.30954	12.1091	0.44771	12.1096	-0.10287	12.2577	0.0209	12.1091	-0.11965	12.109	-0.01839	12.1091	0.13012	12.1079	0.30045	12.1096	1.09278	12.1087	3.26137	12.108	0.81565	12.1084	0.96833	12.1096	0.75017	12.1087	3.4714
12.1098	0.30867	12.1111	0.45547	12.1116	-0.10287	12.2597	0.0209	12.1111	-0.11965	12.111	-0.01741	12.1111	0.13012	12.1099	0.30045	12.1116	1.09278	12.1107	3.26137	12.11	0.80831	12.1104	0.96154	12.1116	0.74971	12.1107	3.48537
12.1118	0.30867	12.1131	0.45547	12.1136	-0.10141	12.2617	0.02255	12.1131	-0.11965	12.113	-0.01741	12.1131	0.13016	12.1119	0.30141	12.1136	1.11221	12.1127	3.29026	12.112	0.80493	12.1124	0.95738	12.1136	0.75476	12.1127	3.48537
12.1138	0.30871	12.1151	0.46151	12.1156	-0.10085	12.2637	0.0245	12.1151	-0.11901	12.115	-0.01569	12.1151	0.13041	12.1139	0.30207	12.1156	1.15699	12.1147	3.3149	12.114	0.80493	12.1144	0.95738	12.1156	0.75476	12.1147	3.51332
12.1158	0.30871	12.1171	0.46151	12.1176	-0.10085	12.2657	0.0245	12.1171	-0.11901	12.117	-0.01351	12.1171	0.13041	12.1159	0.30207	12.1176	1.15699	12.1167	3.3149	12.116	0.79515	12.1164	0.95384	12.1176	0.75752	12.1167	3.53329
12.1178	0.30889	12.1191	0.46975	12.1196	-0.10166	12.2677	0.026	12.1191	-0.11951	12.119	-0.01351	12.1191	0.13114	12.1179	0.30428	12.1196	1.18741	12.1187	3.36928	12.118	0.79157	12.1184	0.95014	12.1196	0.76348	12.1187	3.53329
12.1198	0.30907	12.1211	0.47598	12.1216	-0.10166	12.2697	0.026	12.1211	-0.11807	12.121	-0.01247	12.1211	0.13155	12.1199	0.30596	12.1216	1.22712	12.1207	3.40922	12.12	0.79157	12.1204	0.95014	12.1216	0.76348	12.1207	3.56224
12.1218	0.30846	12.1231	0.47598	12.1236	-0.1006	12.2717	0.02665	12.1231	-0.11807	12.123	-0.01115	12.1231	0.13155	12.1219	0.30596	12.1236	1.22712	12.1227	3.40922	12.122	0.78988	12.1224	0.94412	12.1236	0.76853	12.1227	3.60217
12.1238	0.30846	12.1251	0.48297	12.1256	-0.1006	12.2737	0.02795	12.1251	-0.11829	12.125	-0.01115	12.1251	0.13261	12.1239	0.3074	12.1256	1.27613	12.1247	3.4466	12.124	0.78988	12.1244	0.94489	12.1256	0.77313	12.1247	3.60217
12.1258	0.30882	12.1271	0.48297	12.1276	-0.10028	12.2757	0.02795	12.1271	-0.11829	12.127	-0.00931	12.1271	0.13339	12.1259	0.30854	12.1276	1.31668	12.1267	3.49163	12.126	0.78988	12.1264	0.94489	12.1276	0.77313	12.1267	3.63511
12.1278	0.30882	12.1291	0.48988	12.1296	-0.09866	12.2777	0.0295	12.1291	-0.11764	12.129	-0.00799	12.1291	0.13339	12.1279	0.30854	12.1296	1.31668	12.1287	3.49163	12.128	0.78725	12.1284	0.94443	12.1296	0.77129	12.1287	3.67903
12.1298	0.30864	12.1311	0.49745	12.1316	-0.09866	12.2797	0.0307	12.1311	-0.11778	12.131	-0.00799	12.1311	0.13368	12.1299	0.31022	12.1316	1.35893	12.1307	3.51288	12.13	0.78706	12.1304	0.94351	12.1316	0.77129	12.1307	3.67903
12.1318	0.30824	12.1331	0.49745	12.1336	-0.09825	12.2817	0.0307	12.1331	-0.11778	12.133	-0.00586	12.1331	0.13368	12.1319	0.31297	12.1336	1.41807	12.1327	3.55621	12.132	0.78706	12.1324	0.93996	12.1336	0.78506	12.1327	3.72445
12.1338	0.30824	12.1351	0.50444	12.1356	-0.0955	12.2837	0.0318	12.1351	-0.11771	12.135	-0.00586	12.1351	0.13388	12.1339	0.31297	12.1356	1.41807	12.1347	3.55621	12.134	0.79007	12.1344	0.93996	12.1356	0.79057	12.1347	3.76738
12.1358	0.30813	12.1371	0.51249	12.1376	-0.0955	12.2857	0.0318	12.1371	-0.11807	12.137	-0.00454	12.1371	0.13319	12.1359	0.31495	12.1376	1.45779	12.1367	3.5851	12.136	0.79157	12.1364	0.93857	12.1376	0.79057	12.1367	3.76738
12.1378	0.30813	12.1391	0.51249	12.1396	-0.09323	12.2877	0.0344	12.1391	-0.11807	12.139	-0.00264	12.1391	0.13319	12.1379	0.31495	12.1396	1.50088	12.1387	3.59784	12.138	0.79157	12.1384	0.93857	12.1396	0.80572	12.1387	3.79333
12.1398	0.30896	12.1411	0.52141	12.1416	-0.09323	12.2897	0.03605	12.1411	-0.11778	12.141	-0.00264	12.1411	0.13294	12.1399	0.31704	12.1416	1.50088	12.1407	3.59784	12.14	0.79439	12.1404	0.93734	12.1416	0.83189	12.1407	3.83875
12.1418	0.30961	12.1431	0.53022	12.1436	-0.09323	12.2917	0.03605	12.1431	-0.11829	12.143	-0.00132	12.1431	0.13327	12.1419	0.31896	12.1436	1.522	12.1427	3.62079	12.142	0.80004	12.1424	0.93302	12.1436	0.84796	12.1427	3.83875
12.1438	0.30961	12.1451	0.53022	12.1456	-0.09137	12.2937	0.0373	12.1451	-0.11829	12.145	-0.000632225	12.1451	0.13327	12.1439	0.31896	12.1456	1.55242	12.1447	3.65902	12.144	0.80004	12.1444	0.93302	12.1456	0.84796	12.1447	3.8707
12.1458	0.31	12.1471	0.53846	12.1476	-0.09137	12.2957	0.0373	12.1471	-0.1162	12.147	-0.000632225	12.1471	0.13392	12.1459	0.32226	12.1476	1.55242	12.1467	3.69896	12.146	0.80323	12.1464	0.93009	12.1476	0.87872	12.1467	3.90164
12.1478	0.31	12.1491	0.54632	12.1496	-0.09185	12.2977	0.03875	12.1491	-0.11612	12.149	0.000172425	12.1491	0.13503	12.1479	0.32226	12.1496	1.59213	12.1487	3.69896	12.148	0.80605	12.1484	0.93302	12.1496	0.87872	12.1487	3.90164
12.1498	0.3099	12.1511	0.54632	12.1516	-0.09185	12.2997	0.0402	12.1511	-0.11612	12.151	0.000172425	12.1511	0.13503	12.1499	0.32621	12.1516	1.64705	12.1507	3.7219	12.15	0.80605	12.1504	0.93302	12.1516	0.89846	12.1507	3.93209
12.1518	0.30979	12.1531	0.5561	12.1536	-0.08951	12.3017	0.0402	12.1531	-0.11612	12.153	0.00195	12.1531	0.1367	12.1519	0.32992	12.1536	1.64705	12.1527	3.75419	12.152	0.80831	12.1524	0.93272	12.1536	0.9104	12.1527	3.96303
12.1538	0.30979	12.1551	0.5561	12.1556	-0.08951	12.3037	0.04145	12.1551	-0.11612	12.155	0.00328	12.1551	0.1367	12.1539	0.32992	12.1556	1.69943	12.1547	3.75419	12.154	0.80699	12.1544	0.93225	12.1556	0.9104	12.1547	3.96303
12.1558	0.30997	12.1571	0.56693	12.1576	-0.08797	12.3057	0.0433	12.1571	-0.11512	12.157	0.00328	12.1571	0.13748	12.1559	0.33298	12.1576	1.76618	12.1567	3.78817	12.156	0.80699	12.1564	0.93225	12.1576	0.92371	12.1567	3.99448
12.1578	0.3086	12.1591	0.5769	12.1596	-0.08748	12.3077	0.0433	12.1591	-0.1149	12.159	0.005	12.1591	0.13858	12.1579	0.33573	12.1596	1.76618	12.1587	3.83661	12.158	0.81188	12.1584	0.93302	12.1596	0.93565	12.1587	4.0369
12.1598	0.3086	12.1611	0.5769	12.1616	-0.08748	12.3097	0.04435	12.1611	-0.1149	12.161	0.00759	12.1611	0.13858	12.1599	0.33573	12.1616	1.80843	12.1607	3.83661	12.16	0.81057	12.1604	0.93395	12.1616	0.93565	12.1607	4.0369
12.1618	0.30835	12.1631	0.58619	12.1636	-0.08699	12.3117	0.04435	12.1631	-0.11404	12.163	0.00759	12.1631	0.13936	12.1619	0.33969	12.1636	1.86673	12.1627	3.88844	12.162	0.81057	12.1624	0.93395	12.1636	0.94116	12.1627	4.06685
12.1638	0.3081	12.1651	0.59923	12.1656	-0.08699	12.3137	0.0466	12.1651	-0.11375	12.165	0.01	12.1651	0.14018	12.1639	0.34262	12.1656	1.86673	12.1647	3.94112	12.164	0.80925	12.1644	0.93564	12.1656	0.95126	12.1647	4.06685
12.1658	0.3081	12.1671	0.59923	12.1676	-0.08732	12.3157	0.04905	12.1671	-0.11375	12.167	0.01213	12.1671	0.14018	12.1659	0.34262	12.1676	1.91405	12.1667	3.94112	12.166	0.80286	12.1664	0.93595	12.1676	0.95126	12.1667	4.11776
12.1678	0.30792	12.1691	0.61283	12.1696	-0.08845	12.3177	0.04905	12.1691	-0.11303	12.169	0.01213	12.1691	0.14112	12.1679	0.34598	12.1696	1.95545	12.1687	3.9972	12.168	0.80286	12.1684	0.93595	12.1696	0.94758	12.1687	4.16068
12.1698	0.30792	12.1711	0.6251	12.1716	-0.08845	12.3197	0.0509	12.1711	-0.11231	12.171	0.01351	12.1711	0.14267	12.1699	0.34598	12.1716	1.95545	12.1707	4.04648	12.17	0.79985	12.1704	0.92963	12.1716	0.94483	12.1707	4.2066
12.1718	0.30727	12.1731	0.6251	12.1736	-0.08772	12.332	0.06025	12.1731	-0.11231	12.173	0.01351	12.1731	0.14267	12.1719	0.34813	12.1736	2.02051	12.1727	4.04648	12.172	0.80135	12.1724	0.92747	12.1736	0.94483	12.1727	4.2066
12.1738	0.30597	12.1751	0.63986	12.1756	-0.08772	12.3327	0.06025	12.1751	-0.11238	12.175	0.01374	12.1751	0.14337	12.1739	0.35065	12.1756	2.07205	12.1747	4.10596	12.174	0.80135	12.1744	0.92747	12.1756	0.94437	12.1747	4.25102
12.1758	0.30597	12.1771	0.63986	12.1776	-0.08562	12.3342	0.06025	12.1771	-0.11238	12.177	0.01356	12.1771	0.14337	12.1759	0.35065	12.1776	2.07205	12.1767	4.16628	12.176	0.80154	12.1764	0.92377	12.1776	0.94437	12.1767	4.25102
12.1778	0.30558	12.1791	0.65261	12.1796	-0.08481	12.3354	0.06265	12.1791	-0.11216	12.179	0.01356	12.1791	0.14333	12.1779	0.35442	12.1796	2.0974	12.1787	4.16628	12.178	0.7942	12.1784	0.91915	12.1796	0.94621	12.1787	4.30094
12.1798	0.30558	12.1811	0.66497	12.1816	-0.08481	12.3362	0.06265	12.1811	-0.11115	12.181	0.01448	12.1811	0.1446	12.1799	0.36017	12.1816	2.12274	12.1807	4.20452	12.18	0.7942	12.1804	0.91915	12.1816	0.94116	12.1807	4.35285
12.1818	0.30363	12.1831	0.66497	12.1836	-0.08181	12.337	0.06265	12.1831	-0.11115	12.183	0.01431	12.1831	0.1446	12.1819	0.36017	12.1836	2.16161	12.1827	4.22491	12.182	0.7927	12.1824	0.9193	12.1836	0.94758	12.1827	4.41374
12.1838	0.30208	12.1851	0.678	12.1856	-0.08181	12.3385	0.06265	12.1851	-0.11115	12.185	0.01431	12.1851	0.1446	12.1839	0.36503	12.1856	2.16161	12.1847	4.22491	12.184	0.78311	12.1844	0.91745	12.1856	0.94758	12.1847	4.41374
12.1858	0.30208	12.1871	0.678	12.1876	-0.08011	12.3397	0.065	12.1871	-0.11281	12.187	0.01368	12.1871	0.14492	12.1859	0.36874	12.1876	2.18189	12.1867	4.264	12.186	0.78311	12.1864	0.91745	12.1876	0.95217	12.1867	4.46215
12.1878	0.30046	12.1891	0.69152	12.1896	-0.07833	12.3408	0.065	12.1891	-0.11281	12.189	0.01333	12.1891	0.14492	12.1879	0.36874	12.1896	2.21231	12.1887	4.30393	12.188	0.77577	12.1884	0.9193	12.1896	0.95217	12.1887	4.50807
12.1898	0.29985	12.1911	0.7056	12.1916	-0.07833	12.3416	0.06625	12.1911	-0.11288	12.191	0.01333	12.1911	0.14464	12.1899	0.37365	12.1916	2.21231	12.1907	4.30393	12.19	0.769	12.1904	0.92007	12.1916	0.96687	12.1907	4.50807
12.1918	0.29985	12.1931	0.7056	12.1936	-0.07744	12.3422	0.06625	12.1931	-0.11411	12.193	0.0131	12.1931	0.14439	12.1919	0.37773	12.1936	2.23259	12.1927	4.34132	12.192	0.769	12.1924	0.92007	12.1936	0.97375	12.1927	4.55848
12.1938	0.29913	12.1951	0.7195	12.1956	-0.07744	12.3438	0.06625	12.1951	-0.11411	12.195	0.0131	12.1951	0.14439	12.1939	0.37773	12.1956	2.2723	12.1947	4.39485	12.194	0.76242	12.1944	0.91977	12.1956	0.99074	12.1947	4.61039
12.1958	0.29913	12.1971	0.73282	12.1976	-0.07476	12.3457	0.0681	12.1971	-0.11605	12.197	0.01322	12.1971	0.14443	12.1959	0.38126	12.1976	2.2723	12.1967	4.39485	12.196	0.7549	12.1964	0.92362	12.1976	0.99074	12.1967	4.61039
12.1978	0.29841	12.1991	0.73282	12.1996	-0.07501	12.3477	0.0681	12.1991	-0.11605	12.199	0.01368	12.1991	0.14443	12.1979	0.38126	12.1996	2.30609	12.1987	4.44753	12.198	0.7549	12.1984	0.92362	12.1996	1.01323	12.1987	4.65931
12.1998	0.29679	12.2011	0.74672	12.2016	-0.07501	12.3497	0.0702	12.2011	-0.11793	12.201	0.01368	12.2011	0.14545	12.1999	0.38432	12.2016	2.3475	12.2007	4.47982	12.2	0.74982	12.2004	0.92655	12.2016	1.01323	12.2007	4.70872
12.2018	0.29679	12.2031	0.75851	12.2036	-0.07606	12.3517	0.07265	12.2031	-0.12124	12.203	0.01351	12.2031	0.14607	12.2019	0.38623	12.2036	2.3475	12.2027	4.47982	12.202	0.73816	12.2024	0.9284	12.2036	1.02517	12.2027	4.70872
12.2038	0.29622	12.2051	0.75851	12.2056	-0.07606	12.3537	0.07265	12.2051	-0.12124	12.205	0.01517	12.2051	0.14607	12.2039	0.38623	12.2056	2.3965	12.2047	4.52145	12.204	0.73816	12.2044	0.9284	12.2056	1.04629	12.2047	4.75813
12.2058	0.29578	12.2071	0.77029	12.2076	-0.07833	12.3557	0.07505	12.2071	-0.12282	12.207	0.01517	12.2071	0.14705	12.2059	0.38839	12.2076	2.45649	12.2067	4.59962	12.206	0.72688	12.2064	0.92593	12.2076	1.04629	12.2067	4.75813
12.2078	0.29578	12.2091	0.78362	12.2096	-0.08205	12.3577	0.07505	12.2091	-0.12434	12.209	0.01655	12.2091	0.14779	12.2079	0.39055	12.2096	2.45649	12.2087	4.59962	12.208	0.72688	12.2084	0.92593	12.2096	1.07521	12.2087	4.81254
12.2098	0.29503	12.2111	0.78362	12.2116	-0.08205	12.3597	0.0773	12.2111	-0.12434	12.211	0.01655	12.2111	0.14779	12.2099	0.39055	12.2116	2.52578	12.2107	4.6489	12.21	0.71522	12.2104	0.9247	12.2116	1.08394	12.2107	4.86195
12.2118	0.29517	12.2131	0.79512	12.2136	-0.08335	12.3617	0.0799	12.2131	-0.12513	12.213	0.01816	12.2131	0.14885	12.2119	0.3921	12.2136	2.5883	12.2127	4.69904	12.212	0.71164	12.2124	0.92239	12.2136	1.08394	12.2127	4.86195
12.2138	0.29517	12.2151	0.79512	12.2156	-0.08335	12.3637	0.0799	12.2151	-0.12513	12.215	0.02017	12.2151	0.14954	12.2139	0.3921	12.2156	2.5883	12.2147	4.69904	12.214	0.71164	12.2144	0.92239	12.2156	1.10919	12.2147	4.92035
12.2158	0.29503	12.2171	0.81026	12.2176	-0.08416	12.3657	0.081	12.2171	-0.12787	12.217	0.02017	12.2171	0.14954	12.2159	0.39468	12.2176	2.64491	12.2167	4.74067	12.216	0.70299	12.2164	0.92038	12.2176	1.12985	12.2167	4.96227
12.2178	0.29503	12.2191	0.82348	12.2196	-0.08481	12.3677	0.0829	12.2191	-0.1288	12.219	0.02098	12.2191	0.15093	12.2179	0.39725	12.2196	2.71926	12.2187	4.77551	12.218	0.6934	12.2184	0.91884	12.2196	1.12985	12.2187	4.96227
12.2198	0.2956	12.2211	0.82348	12.2216	-0.08481	12.3697	0.0829	12.2211	-0.1288	12.221	0.02132	12.2211	0.15093	12.2199	0.39725	12.2216	2.71926	12.2207	4.77551	12.22	0.6934	12.2204	0.91884	12.2216	1.14362	12.2207	5.02616
12.2218	0.29582	12.2231	0.83863	12.2236	-0.08529	12.3717	0.08545	12.2231	-0.12967	12.223	0.02132	12.2231	0.15228	12.2219	0.40067	12.2236	2.76996	12.2227	4.8044	12.222	0.68795	12.2224	0.91653	12.2236	1.14362	12.2227	5.08206
12.2238	0.29582	12.2251	0.85521	12.2256	-0.08529	12.3737	0.08545	12.2251	-0.13046	12.225	0.02282	12.2251	0.15326	12.2239	0.40378	12.2256	2.82742	12.2247	4.82904	12.224	0.6823	12.2244	0.91576	12.2256	1.17208	12.2247	5.08206
12.2258	0.296	12.2271	0.85521	12.2276	-0.08748	12.3757	0.08765	12.2271	-0.13046	12.227	0.02443	12.2271	0.15326	12.2259	0.40378	12.2276	2.82742	12.2267	4.82904	12.226	0.6823	12.2264	0.91576	12.2276	1.20606	12.2267	5.13697
12.2278	0.296	12.2291	0.87092	12.2296	-0.08805	12.3777	0.0893	12.2291	-0.13104	12.229	0.02443	12.2291	0.15461	12.2279	0.40624	12.2296	2.88572	12.2287	4.85878	12.228	0.67741	12.2284	0.91591	12.2296	1.20606	12.2287	5.18988
12.2298	0.29658	12.231	0.87092	12.2316	-0.08805	12.3797	0.0893	12.2311	-0.13053	12.231	0.02546	12.2311	0.15506	12.2299	0.40858	12.2316	2.94486	12.2307	4.88767	12.23	0.66895	12.2304	0.91838	12.2316	1.23865	12.2307	5.18988
12.2318	0.29665	12.2331	0.8875	12.2336	-0.08886	12.3817	0.0918	12.2331	-0.13053	12.233	0.02546	12.2331	0.15506	12.2319	0.40858	12.2336	2.94486	12.2327	4.88767	12.232	0.66895	12.2324	0.91776	12.2336	1.28273	12.2327	5.25776
12.2338	0.29665	12.235	0.90303	12.2356	-0.08886	12.3837	0.0918	12.2351	-0.13111	12.235	0.02673	12.2351	0.15617	12.2339	0.41175	12.2356	2.99894	12.2347	4.88512	12.234	0.66218	12.2344	0.91776	12.2356	1.28273	12.2347	5.31665
12.2358	0.29701	12.237	0.90303	12.2376	-0.0891	12.3857	0.09335	12.2371	-0.13111	12.237	0.02793	12.2371	0.15772	12.2359	0.41175	12.2376	3.06653	12.2367	4.88852	12.236	0.65842	12.2364	0.91714	12.2376	1.3245	12.2367	5.31665
12.2378	0.29679	12.2391	0.91846	12.2396	-0.08951	12.3877	0.09565	12.2391	-0.13053	12.239	0.02793	12.2391	0.15772	12.2379	0.41487	12.2396	3.06653	12.2387	4.88852	12.238	0.65842	12.2384	0.91714	12.2396	1.35848	12.2387	5.37106
12.2398	0.29679	12.241	0.93619	12.2416	-0.08951	12.3897	0.09565	12.2411	-0.13154	12.241	0.02925	12.2411	0.1585	12.2399	0.41936	12.2416	3.10709	12.2407	4.89106	12.24	0.65127	12.2404	0.92177	12.2416	1.35848	12.2407	5.43794
12.2418	0.2978	12.2431	0.93619	12.2436	-0.08805	12.3917	0.0981	12.2431	-0.13154	12.243	0.03086	12.2431	0.1585	12.2419	0.41936	12.2436	3.17722	12.2427	4.88597	12.242	0.64187	12.2424	0.92377	12.2436	1.39612	12.2427	5.43794
12.2438	0.2978	12.2451	0.9542	12.2456	-0.08805	12.3937	0.10075	12.2451	-0.13053	12.245	0.03086	12.2451	0.15948	12.2439	0.42235	12.2456	3.17722	12.2447	4.88597	12.244	0.64187	12.2444	0.92377	12.2456	1.43148	12.2447	5.49734
12.2458	0.29899	12.247	0.9542	12.2476	-0.08861	12.3957	0.10075	12.2471	-0.12988	12.247	0.03213	12.2471	0.15997	12.2459	0.42721	12.2476	3.23721	12.2467	4.90296	12.246	0.63303	12.2464	0.92717	12.2476	1.43148	12.2467	5.56521
12.2478	0.3001	12.2491	0.96983	12.2496	-0.08829	12.3977	0.1027	12.2491	-0.12988	12.249	0.03293	12.2491	0.15997	12.2479	0.42721	12.2496	3.29466	12.2487	4.9361	12.248	0.62306	12.2484	0.93148	12.2496	1.47142	12.2487	5.56521
12.2498	0.3001	12.251	0.9889	12.2516	-0.08829	12.3997	0.1027	12.2511	-0.12844	12.251	0.03293	12.2511	0.1605	12.2499	0.43074	12.2516	3.29466	12.2507	4.9361	12.25	0.62306	12.2504	0.93148	12.2516	1.51641	12.2507	5.63409
12.2518	0.30039	12.253	0.9889	12.2536	-0.08934	12.4017	0.1053	12.2531	-0.12693	12.253	0.03558	12.2531	0.16165	12.2519	0.43392	12.2536	3.33268	12.2527	4.95479	12.252	0.61723	12.2524	0.93564	12.2536	1.51641	12.2527	5.69
12.2538	0.30021	12.2551	1.00576	12.2556	-0.08934	12.4037	0.10785	12.2551	-0.12693	12.255	0.03558	12.2551	0.16165	12.2539	0.43392	12.2556	3.38845	12.2547	4.99303	12.254	0.60802	12.2544	0.93857	12.2556	1.56966	12.2547	5.69
12.2558	0.30021	12.257	1.02417	12.2576	-0.08853	12.4057	0.10785	12.2571	-0.12506	12.257	0.03598	12.2571	0.16181	12.2559	0.43787	12.2576	3.38845	12.2567	4.99303	12.256	0.60802	12.2564	0.93857	12.2576	1.61695	12.2567	5.75488
12.2578	0.3009	12.2591	1.02417	12.2596	-0.08918	12.4077	0.1102	12.2591	-0.12506	12.259	0.03701	12.2591	0.16332	12.2579	0.44158	12.2596	3.44337	12.2587	5.04316	12.258	0.60012	12.2584	0.9432	12.2596	1.61695	12.2587	5.75488
12.2598	0.3009	12.261	1.04525	12.2616	-0.08918	12.4097	0.1102	12.2611	-0.12304	12.261	0.03701	12.2611	0.16332	12.2599	0.44158	12.2616	3.50843	12.2607	5.09584	12.26	0.5926	12.2604	0.94397	12.2616	1.66791	12.2607	5.80729
12.2618	0.30126	12.263	1.06298	12.2636	-0.0904	12.4117	0.11335	12.2631	-0.12102	12.263	0.03713	12.2631	0.16471	12.2619	0.445	12.2636	3.50843	12.2627	5.13492	12.262	0.5926	12.2624	0.94597	12.2636	1.71612	12.2627	5.86719
12.2638	0.30129	12.2651	1.06298	12.2656	-0.0904	12.4137	0.11605	12.2651	-0.12102	12.265	0.03759	12.2651	0.16471	12.2639	0.445	12.2656	3.57687	12.2647	5.13492	12.264	0.58225	12.2644	0.94597	12.2656	1.71612	12.2647	5.86719
12.2658	0.30129	12.267	1.0855	12.2676	-0.08772	12.4157	0.11605	12.2671	-0.12052	12.267	0.03759	12.2671	0.16611	12.2659	0.44937	12.2676	3.63686	12.2667	5.16126	12.266	0.5736	12.2664	0.94782	12.2676	1.75606	12.2667	5.9146
12.2678	0.30208	12.2691	1.10659	12.2696	-0.08562	12.4177	0.11805	12.2691	-0.11879	12.269	0.0377	12.2691	0.16655	12.2679	0.45422	12.2696	3.63686	12.2687	5.2046	12.268	0.5736	12.2684	0.94782	12.2696	1.80518	12.2687	5.9695
12.2698	0.30208	12.2711	1.10659	12.2716	-0.08562	12.4197	0.11805	12.2711	-0.11879	12.271	0.0377	12.2711	0.16655	12.2699	0.45422	12.2716	3.70952	12.2707	5.2046	12.27	0.56307	12.2704	0.95075	12.2716	1.80518	12.2707	5.9695
12.2718	0.3028	12.273	1.12757	12.2736	-0.084	12.4217	0.12	12.2731	-0.11785	12.273	0.03845	12.2731	0.16799	12.2719	0.45908	12.2736	3.76022	12.2727	5.24113	12.272	0.56081	12.2724	0.95414	12.2736	1.8589	12.2727	6.0274
12.2738	0.30414	12.2751	1.12757	12.2756	-0.084	12.4237	0.1221	12.2751	-0.11785	12.275	0.03926	12.2751	0.16958	12.2739	0.45908	12.2756	3.76022	12.2747	5.25558	12.274	0.56081	12.2744	0.95414	12.2756	1.8589	12.2747	6.0863
12.2758	0.30414	12.277	1.14875	12.2776	-0.08238	12.4257	0.1221	12.2771	-0.11706	12.277	0.03926	12.2771	0.16958	12.2759	0.46291	12.2776	3.82866	12.2767	5.25558	12.276	0.55066	12.2764	0.95507	12.2776	1.91353	12.2767	6.0863
12.2778	0.30536	12.279	1.17252	12.2796	-0.08238	12.4277	0.1234	12.2791	-0.11656	12.279	0.04109	12.2791	0.17105	12.2779	0.46788	12.2796	3.87259	12.2787	5.27172	12.278	0.54483	12.2784	0.9617	12.2796	1.96403	12.2787	6.1412
12.2798	0.30648	12.2811	1.17252	12.2816	-0.07914	12.4297	0.1245	12.2811	-0.11656	12.281	0.04322	12.2811	0.17208	12.2799	0.47201	12.2816	3.87259	12.2807	5.29636	12.28	0.54483	12.2804	0.9617	12.2816	1.96403	12.2807	6.19311
12.2818	0.30648	12.283	1.19399	12.2836	-0.07363	12.4317	0.1245	12.2831	-0.11684	12.283	0.04322	12.2831	0.17208	12.2819	0.47201	12.2836	3.92498	12.2827	5.29636	12.282	0.54031	12.2824	0.96771	12.2836	2.00948	12.2827	6.23055
12.2838	0.30662	12.2851	1.21622	12.2856	-0.07363	12.4337	0.1259	12.2851	-0.1167	12.285	0.04587	12.2851	0.17318	12.2839	0.47723	12.2856	3.9723	12.2847	5.31081	12.284	0.53561	12.2844	0.9728	12.2856	2.06457	12.2847	6.23055
12.2858	0.30662	12.2871	1.21622	12.2876	-0.06934	12.4357	0.1259	12.2871	-0.1167	12.287	0.04724	12.2871	0.17318	12.2859	0.47723	12.2876	3.9723	12.2867	5.31761	12.286	0.53561	12.2864	0.9728	12.2876	2.06457	12.2867	6.27297
12.2878	0.30806	12.289	1.23855	12.2896	-0.06601	12.4377	0.1268	12.2891	-0.11598	12.289	0.04724	12.2891	0.17514	12.2879	0.48136	12.2896	4.01285	12.2887	5.31761	12.288	0.52828	12.2884	0.97588	12.2896	2.11829	12.2887	6.27297
12.2898	0.30936	12.2911	1.23855	12.2916	-0.06601	12.4397	0.12895	12.2911	-0.1131	12.291	0.04937	12.2911	0.17719	12.2899	0.48561	12.2916	4.05172	12.2907	5.31591	12.29	0.51718	12.2904	0.98513	12.2916	2.18302	12.2907	6.32488
12.2918	0.30936	12.293	1.25782	12.2936	-0.06375	12.4417	0.12895	12.2931	-0.1131	12.293	0.04937	12.2931	0.17719	12.2919	0.48561	12.2936	4.05172	12.2927	5.32695	12.292	0.51718	12.2924	0.98513	12.2936	2.18302	12.2927	6.3713
12.2938	0.31036	12.295	1.28053	12.2956	-0.06375	12.4437	0.1314	12.2951	-0.11223	12.295	0.05052	12.2951	0.17858	12.2939	0.49052	12.2956	4.09735	12.2947	5.32695	12.294	0.5106	12.2944	0.98837	12.2956	2.22342	12.2947	6.3713
12.2958	0.31036	12.2971	1.28053	12.2976	-0.06091	12.4457	0.1314	12.2971	-0.11223	12.297	0.05092	12.2971	0.18148	12.2959	0.4964	12.2976	4.13368	12.2967	5.338	12.296	0.50514	12.2964	0.99284	12.2976	2.27668	12.2967	6.42321
12.2978	0.31112	12.299	1.30209	12.2996	-0.06091	12.4477	0.13435	12.2991	-0.11216	12.299	0.05092	12.2991	0.18148	12.2979	0.4964	12.2995	4.16916	12.2987	5.3397	12.298	0.50514	12.2984	0.99284	12.2996	2.27668	12.2987	6.47811
12.2998	0.31263	12.3011	1.325	12.3016	-0.05872	12.4497	0.13585	12.3011	-0.11022	12.301	0.05259	12.3011	0.18348	12.2999	0.50059	12.3016	4.16916	12.3007	5.3397	12.3	0.50025	12.3004	0.99716	12.3016	2.33269	12.3006	6.47811
12.3018	0.31202	12.3031	1.325	12.3036	-0.05565	12.4517	0.13585	12.3031	-0.11022	12.303	0.0527	12.3031	0.18455	12.3019	0.50454	12.3036	4.19029	12.3027	5.36094	12.302	0.50101	12.3024	1.00348	12.3036	2.39604	12.3026	6.52702
12.3038	0.31202	12.305	1.34704	12.3056	-0.05565	12.4537	0.13785	12.3051	-0.10964	12.305	0.0527	12.3051	0.18455	12.3039	0.50454	12.3056	4.22155	12.3047	5.36859	12.304	0.50101	12.3044	1.00348	12.3056	2.39604	12.3047	6.57843
12.3058	0.31288	12.3071	1.3709	12.3076	-0.05451	12.4557	0.1397	12.3071	-0.10834	12.307	0.05368	12.3071	0.18606	12.3059	0.50957	12.3076	4.22155	12.3067	5.36859	12.306	0.49555	12.3064	1.00934	12.3076	2.4493	12.3066	6.57843
12.3078	0.31288	12.309	1.3709	12.3096	-0.05451	12.4577	0.1397	12.3091	-0.10834	12.309	0.05472	12.3091	0.18606	12.3079	0.50957	12.3095	4.26295	12.3087	5.36604	12.308	0.49555	12.3084	1.01396	12.3096	2.49934	12.3087	6.63084
12.3098	0.31263	12.311	1.39611	12.3116	-0.05225	12.4597	0.1424	12.3111	-0.10762	12.311	0.05472	12.3111	0.18733	12.3099	0.51514	12.3116	4.31787	12.3107	5.36604	12.31	0.49555	12.3104	1.01396	12.3116	2.49934	12.3107	6.68375
12.3118	0.31263	12.3131	1.39611	12.3136	-0.04884	12.4617	0.1424	12.3131	-0.10777	12.313	0.05667	12.3131	0.18958	12.3119	0.51904	12.3135	4.31787	12.3127	5.36604	12.312	0.49123	12.3124	1.01874	12.3136	2.56178	12.3126	6.68375
12.3138	0.31216	12.315	1.42064	12.3156	-0.04884	12.4637	0.14495	12.3151	-0.10777	12.315	0.05667	12.3151	0.18958	12.3139	0.51904	12.3155	4.38124	12.3147	5.37963	12.314	0.49198	12.3144	1.02491	12.3156	2.61182	12.3147	6.74364
12.3158	0.3131	12.3171	1.44566	12.3176	-0.0456	12.4657	0.1463	12.3171	-0.10892	12.317	0.05839	12.3171	0.19121	12.3159	0.52455	12.3176	4.42602	12.3167	5.39408	12.316	0.49198	12.3164	1.02491	12.3176	2.61182	12.3166	6.78607
12.3178	0.3131	12.3191	1.44566	12.3196	-0.0456	12.4677	0.1463	12.3191	-0.10892	12.319	0.06069	12.3191	0.19277	12.3179	0.52455	12.3195	4.42602	12.3187	5.39408	12.318	0.49217	12.3184	1.02938	12.3196	2.66737	12.3186	6.78607
12.3198	0.31382	12.321	1.4699	12.3216	-0.04301	12.4697	0.1488	12.3211	-0.10993	12.321	0.06069	12.3211	0.19277	12.3199	0.52886	12.3216	4.47841	12.3207	5.39493	12.32	0.49066	12.3204	1.03416	12.3216	2.66737	12.3207	6.8245
12.3218	0.31479	12.3231	1.49482	12.3236	-0.04172	12.4717	0.1488	12.3231	-0.11007	12.323	0.06104	12.3231	0.19453	12.3219	0.53252	12.3235	4.52657	12.3227	5.41362	12.322	0.49066	12.3224	1.03416	12.3236	2.7266	12.3226	6.86992
12.3238	0.31479	12.325	1.49482	12.3256	-0.04172	12.4737	0.1511	12.3251	-0.11007	12.325	0.06322	12.3251	0.19469	12.3239	0.53252	12.3255	4.52657	12.3247	5.41362	12.324	0.48558	12.3244	1.04002	12.3256	2.78628	12.3247	6.86992
12.3258	0.3163	12.327	1.51868	12.3276	-0.04196	12.4757	0.1532	12.3271	-0.11087	12.327	0.06322	12.3271	0.19469	12.3259	0.53593	12.3276	4.57558	12.3267	5.43146	12.326	0.48258	12.3264	1.04587	12.3276	2.78628	12.3267	6.91235
12.3278	0.3163	12.3291	1.51868	12.3296	-0.04196	12.4777	0.1532	12.3291	-0.1095	12.329	0.06431	12.3291	0.19498	12.3279	0.54084	12.3295	4.58402	12.3287	5.42636	12.328	0.48258	12.3284	1.04587	12.3296	2.85147	12.3286	6.94579
12.3298	0.31677	12.331	1.54398	12.3316	-0.04074	12.4797	0.15595	12.3311	-0.1095	12.331	0.06431	12.3311	0.19498	12.3299	0.54084	12.3316	4.58402	12.3307	5.42636	12.33	0.47806	12.3304	1.05389	12.3316	2.9208	12.3307	6.94579
12.3318	0.31713	12.3331	1.56842	12.3336	-0.03734	12.4817	0.15595	12.3331	-0.10986	12.333	0.06558	12.3331	0.19604	12.3319	0.54516	12.3336	4.61106	12.3327	5.40342	12.332	0.47806	12.3324	1.05929	12.3336	2.99379	12.3326	6.97973
12.3338	0.31713	12.3351	1.56842	12.3356	-0.03734	12.4837	0.1595	12.3351	-0.10986	12.335	0.06702	12.3351	0.19735	12.3339	0.54959	12.3355	4.62458	12.3347	5.39153	12.334	0.47919	12.3344	1.05929	12.3356	2.99379	12.3346	7.01017
12.3358	0.31828	12.337	1.59257	12.3376	-0.03475	12.4857	0.16225	12.3371	-0.10942	12.337	0.06702	12.3371	0.19735	12.3359	0.54959	12.3376	4.62458	12.3367	5.39153	12.336	0.47938	12.3364	1.06653	12.3376	3.06358	12.3367	7.01017
12.3378	0.31933	12.3391	1.61845	12.3396	-0.03475	12.4877	0.16225	12.3391	-0.10878	12.339	0.06776	12.3391	0.19894	12.3379	0.55444	12.3395	4.64401	12.3387	5.37453	12.338	0.47938	12.3384	1.06653	12.3396	3.06358	12.3386	7.04462
12.3398	0.31933	12.341	1.61845	12.3416	-0.032	12.4897	0.1659	12.3411	-0.10878	12.341	0.06845	12.3411	0.20025	12.3399	0.56013	12.3415	4.65753	12.3407	5.35584	12.34	0.47449	12.3404	1.07532	12.3416	3.14484	12.3407	7.07456
12.3418	0.32037	12.343	1.64212	12.3436	-0.03021	12.4917	0.1683	12.3431	-0.10834	12.343	0.06845	12.3431	0.20025	12.3419	0.56013	12.3436	4.65753	12.3427	5.35584	12.342	0.47073	12.3424	1.08627	12.3436	3.22334	12.3427	7.07456
12.3438	0.32037	12.3451	1.66608	12.3456	-0.03021	12.4937	0.1683	12.3451	-0.1082	12.345	0.07006	12.3451	0.20144	12.3439	0.56576	12.3455	4.6626	12.3447	5.3295	12.344	0.47073	12.3444	1.08627	12.3456	3.22334	12.3446	7.10151
12.3458	0.32077	12.347	1.66608	12.3476	-0.02835	12.4957	0.1706	12.3471	-0.1082	12.347	0.07104	12.3471	0.20393	12.3459	0.56576	12.3476	4.68119	12.3467	5.30146	12.346	0.46678	12.3464	1.09814	12.3476	3.30369	12.3467	7.13945
12.3478	0.3221	12.3491	1.691	12.3496	-0.02835	12.4977	0.1706	12.3491	-0.10784	12.349	0.07104	12.3491	0.20393	12.3479	0.57044	12.3496	4.68119	12.3487	5.30146	12.348	0.46358	12.3484	1.10985	12.3496	3.39275	12.3486	7.13945
12.3498	0.3221	12.3511	1.691	12.3516	-0.02649	12.4997	0.17335	12.3511	-0.1069	12.351	0.07236	12.3511	0.20602	12.3499	0.57481	12.3515	4.72006	12.3507	5.26662	12.35	0.46358	12.3504	1.10985	12.3516	3.39275	12.3506	7.1639
12.3518	0.32289	12.353	1.71563	12.3536	-0.02568	12.5017	0.17565	12.3531	-0.1069	12.353	0.07236	12.3531	0.20602	12.3519	0.57481	12.3536	4.75808	12.3527	5.24113	12.352	0.45662	12.3524	1.12388	12.3536	3.48411	12.3527	7.18537
12.3538	0.32376	12.3551	1.74045	12.3556	-0.02568	12.5037	0.17565	12.3551	-0.10561	12.355	0.07391	12.3551	0.20818	12.3539	0.57936	12.3555	4.75808	12.3547	5.24113	12.354	0.45042	12.3544	1.13514	12.3556	3.57593	12.3546	7.18537
12.3558	0.32376	12.357	1.74045	12.3576	-0.02454	12.5057	0.1777	12.3571	-0.10561	12.357	0.07587	12.3571	0.21092	12.3559	0.57936	12.3575	4.78596	12.3567	5.21394	12.356	0.45042	12.3564	1.13514	12.3576	3.57593	12.3567	7.21431
12.3578	0.32505	12.359	1.76479	12.3596	-0.02454	12.5077	0.1777	12.3591	-0.10546	12.359	0.07587	12.3591	0.21092	12.3579	0.58355	12.3596	4.80455	12.3587	5.18675	12.358	0.44214	12.3584	1.14624	12.3596	3.67556	12.3587	7.21431
12.3598	0.32505	12.3611	1.79048	12.3616	-0.02106	12.5097	0.1803	12.3611	-0.10546	12.361	0.07719	12.3611	0.21268	12.3599	0.58787	12.3615	4.80455	12.3607	5.18675	12.36	0.43274	12.3604	1.15456	12.3616	3.76416	12.3606	7.24376
12.3618	0.32671	12.363	1.79048	12.3636	-0.0192	12.5117	0.18335	12.3631	-0.10546	12.363	0.07926	12.3631	0.21493	12.3619	0.59218	12.3636	4.82483	12.3627	5.17231	12.362	0.43274	12.3624	1.1652	12.3636	3.76416	12.3627	7.26074
12.3638	0.32901	12.3651	1.8176	12.3656	-0.0192	12.5137	0.18335	12.3651	-0.10517	12.365	0.07926	12.3651	0.21493	12.3639	0.59218	12.3656	4.85694	12.3647	5.15192	12.364	0.42691	12.3644	1.1652	12.3656	3.85369	12.3646	7.26074
12.3658	0.32901	12.3671	1.8176	12.3676	-0.01596	12.5157	0.1855	12.3671	-0.10431	12.367	0.08127	12.3671	0.21587	12.3659	0.5956	12.3675	4.85694	12.3667	5.15192	12.366	0.41694	12.3664	1.17553	12.3676	3.85369	12.3666	7.28419
12.3678	0.3315	12.369	1.84175	12.3696	-0.01596	12.5177	0.18765	12.3691	-0.10431	12.369	0.08225	12.3691	0.21796	12.3679	0.5956	12.3696	4.85863	12.3687	5.15617	12.368	0.41694	12.3684	1.17553	12.3696	3.93082	12.3687	7.30715
12.3698	0.3315	12.371	1.86916	12.3716	-0.01442	12.5197	0.18765	12.3711	-0.10402	12.371	0.08225	12.3711	0.21796	12.3699	0.60045	12.3715	4.87553	12.3707	5.13407	12.37	0.41149	12.3704	1.18786	12.3716	4.013	12.3706	7.30715
12.3718	0.33322	12.373	1.86916	12.3736	-0.01304	12.5217	0.19115	12.3731	-0.10359	12.373	0.08334	12.3731	0.22029	12.3719	0.60572	12.3735	4.91355	12.3727	5.13407	12.372	0.40001	12.3724	1.20004	12.3736	4.013	12.3727	7.32911
12.3738	0.33427	12.375	1.89628	12.3756	-0.01304	12.5237	0.19115	12.3751	-0.10359	12.375	0.08334	12.3751	0.22029	12.3739	0.60572	12.3756	4.91355	12.3747	5.10264	12.374	0.40001	12.3744	1.20004	12.3756	4.08783	12.3747	7.36705
12.3758	0.33427	12.3771	1.92225	12.3776	-0.01102	12.5257	0.1948	12.3771	-0.10294	12.377	0.08535	12.3771	0.22274	12.3759	0.61021	12.3775	4.93889	12.3767	5.07205	12.376	0.39512	12.3764	1.21145	12.3775	4.17781	12.3766	7.36705
12.3778	0.33542	12.379	1.92225	12.3796	-0.01102	12.5277	0.1977	12.3791	-0.10294	12.379	0.08748	12.3791	0.22569	12.3779	0.61494	12.3796	4.93889	12.3787	5.07205	12.378	0.39061	12.3784	1.22456	12.3796	4.17781	12.3787	7.38502
12.3798	0.33801	12.381	1.94727	12.3816	-0.00834	12.5297	0.1977	12.3811	-0.10186	12.381	0.08748	12.3811	0.22569	12.3799	0.61494	12.3816	4.93383	12.3807	5.04146	12.38	0.39061	12.3804	1.22456	12.3816	4.2756	12.3806	7.40249
12.3818	0.33801	12.383	1.9741	12.3836	-0.00591	12.5317	0.20125	12.3831	-0.10164	12.383	0.08978	12.3831	0.22863	12.3819	0.61896	12.3835	4.93552	12.3827	4.99642	12.382	0.38723	12.3824	1.23751	12.3835	4.38074	12.3826	7.40249
12.3838	0.34003	12.385	1.9741	12.3856	-0.00591	12.5337	0.20125	12.3851	-0.10164	12.385	0.09116	12.3851	0.23149	12.3839	0.61896	12.3856	4.93552	12.3847	4.94629	12.384	0.38553	12.3844	1.2503	12.3856	4.38074	12.3847	7.41596
12.3858	0.34194	12.387	1.99777	12.3876	-0.00316	12.5357	0.20445	12.3871	-0.09984	12.387	0.09116	12.3871	0.23149	12.3859	0.62393	12.3875	4.94565	12.3867	4.94629	12.386	0.38553	12.3864	1.2503	12.3875	4.47485	12.3866	7.43543
12.3878	0.34194	12.389	1.99777	12.3896	-0.00316	12.5377	0.2076	12.3891	-0.09725	12.389	0.09294	12.3891	0.23419	12.3879	0.62878	12.3895	4.94988	12.3887	4.92335	12.388	0.38591	12.3884	1.25878	12.3895	4.57172	12.3887	7.43543
12.3898	0.34417	12.391	2.02307	12.3916	0.00235	12.5397	0.2076	12.3911	-0.09725	12.391	0.09489	12.3911	0.23718	12.3899	0.62878	12.3916	4.94988	12.3907	4.89021	12.39	0.38271	12.3904	1.26834	12.3916	4.57172	12.3907	7.4519
12.3918	0.34417	12.393	2.04722	12.3936	0.00818	12.5417	0.212	12.3931	-0.09711	12.393	0.09489	12.3931	0.23718	12.3919	0.63465	12.3935	4.93552	12.3927	4.89021	12.392	0.38271	12.3924	1.26834	12.3935	4.67548	12.3926	7.45489
12.3938	0.34665	12.395	2.04722	12.3956	0.00818	12.5437	0.21585	12.3951	-0.09711	12.395	0.09587	12.3951	0.24098	12.3939	0.64094	12.3956	4.93552	12.3947	4.85283	12.394	0.38403	12.3944	1.27928	12.3956	4.77419	12.3947	7.45489
12.3958	0.34863	12.397	2.07281	12.3976	0.01207	12.5457	0.21585	12.3971	-0.09538	12.397	0.09587	12.3971	0.24098	12.3959	0.64094	12.3976	4.93552	12.3967	4.81459	12.396	0.38478	12.3964	1.29223	12.3976	4.77419	12.3966	7.45839
12.3978	0.34863	12.399	2.09629	12.3996	0.01207	12.5477	0.21985	12.3991	-0.09386	12.399	0.09776	12.3991	0.24409	12.3979	0.64645	12.3995	4.9465	12.3987	4.81459	12.398	0.38478	12.3984	1.29223	12.3995	4.86922	12.3986	7.45589
12.3998	0.3513	12.401	2.09629	12.4016	0.01661	12.5497	0.21985	12.4011	-0.09386	12.401	0.09932	12.4011	0.24576	12.3999	0.64645	12.4016	4.96931	12.4007	4.7874	12.4	0.38534	12.4004	1.30549	12.4016	4.97298	12.4007	7.45589
12.4018	0.35356	12.403	2.12207	12.4036	0.02033	12.5517	0.2252	12.4031	-0.09307	12.403	0.09932	12.4031	0.24576	12.4019	0.65316	12.4035	4.96931	12.4027	4.77551	12.402	0.38328	12.4024	1.31736	12.4035	4.97298	12.4026	7.46138
12.4038	0.35356	12.405	2.14459	12.4056	0.02033	12.5537	0.2286	12.4051	-0.09264	12.405	0.10213	12.4051	0.2483	12.4039	0.65885	12.4055	4.95748	12.4047	4.77551	12.404	0.38328	12.4044	1.31736	12.4055	5.07122	12.4047	7.46238
12.4058	0.35781	12.407	2.14459	12.4076	0.02616	12.5557	0.2286	12.4071	-0.09264	12.407	0.10466	12.4071	0.24953	12.4059	0.65885	12.4076	4.9465	12.4067	4.74322	12.406	0.38083	12.4064	1.33263	12.4076	5.16488	12.4067	7.46238
12.4078	0.35781	12.409	2.16903	12.4096	0.02616	12.5577	0.23325	12.4091	-0.09257	12.409	0.10466	12.4091	0.24953	12.4079	0.66454	12.4095	4.9465	12.4087	4.74917	12.408	0.38177	12.4084	1.34835	12.4095	5.16488	12.4086	7.46138
12.4098	0.35972	12.411	2.16903	12.4116	0.03256	12.5597	0.23325	12.4111	-0.09091	12.411	0.10754	12.4111	0.25165	12.4099	0.6697	12.4116	4.93636	12.4107	4.74917	12.41	0.38177	12.4104	1.34835	12.4116	5.25532	12.4107	7.4474
12.4118	0.36303	12.413	2.19577	12.4136	0.03823	12.5617	0.23715	12.4131	-0.09091	12.413	0.10754	12.4131	0.25292	12.4119	0.6697	12.4136	4.91524	12.4127	4.75172	12.412	0.38252	12.4124	1.36192	12.4136	5.25532	12.4126	7.4474
12.4138	0.36303	12.415	2.22289	12.4156	0.03823	12.5637	0.24175	12.4151	-0.08933	12.415	0.11098	12.4151	0.25292	12.4139	0.67575	12.4155	4.91524	12.4147	4.73642	12.414	0.38177	12.4144	1.3761	12.4155	5.3398	12.4146	7.44391
12.4158	0.36534	12.417	2.22289	12.4176	0.04536	12.5657	0.24175	12.4171	-0.08933	12.417	0.1138	12.4171	0.2548	12.4159	0.68114	12.4176	4.91355	12.4167	4.73642	12.416	0.38177	12.4164	1.3761	12.4176	5.42243	12.4167	7.43842
12.4178	0.36534	12.419	2.25021	12.4196	0.04536	12.5677	0.2467	12.4191	-0.08717	12.419	0.1138	12.4191	0.2548	12.4179	0.68114	12.4195	4.88989	12.4187	4.72198	12.418	0.38045	12.4184	1.39244	12.4195	5.42243	12.4186	7.43842
12.4198	0.36879	12.421	2.25021	12.4216	0.05216	12.5697	0.2467	12.4211	-0.08572	12.421	0.11656	12.4211	0.25713	12.4199	0.68629	12.4215	4.8544	12.4207	4.69904	12.4201	0.37575	12.4204	1.40616	12.4215	5.50645	12.4207	7.42844
12.4218	0.37203	12.423	2.27905	12.4236	0.05654	12.5717	0.2511	12.4231	-0.08572	12.423	0.11926	12.4231	0.2595	12.4219	0.69174	12.4236	4.8544	12.4227	4.69904	12.422	0.37575	12.4224	1.40616	12.4236	5.58633	12.4227	7.41496
12.4238	0.37203	12.425	2.30474	12.4256	0.05654	12.5737	0.25575	12.4251	-0.08414	12.425	0.11926	12.4251	0.2595	12.4239	0.69174	12.4255	4.81554	12.4247	4.6693	12.424	0.37011	12.4244	1.42204	12.4255	5.58633	12.4246	7.41496
12.4258	0.37484	12.427	2.33052	12.4276	0.06245	12.5757	0.25575	12.4271	-0.08183	12.427	0.12167	12.4271	0.26241	12.4259	0.69719	12.4276	4.7792	12.4267	4.62936	12.426	0.36936	12.4264	1.43592	12.4276	5.67035	12.4267	7.40249
12.4278	0.37668	12.429	2.33052	12.4296	0.06245	12.5777	0.26075	12.4291	-0.08183	12.429	0.12317	12.4291	0.26519	12.4279	0.69719	12.4296	4.7792	12.4287	4.62936	12.428	0.36936	12.4284	1.43592	12.4296	5.75207	12.4286	7.38551
12.4298	0.37668	12.431	2.35687	12.4316	0.06812	12.5797	0.2652	12.4311	-0.07967	12.431	0.12317	12.4311	0.26519	12.4299	0.70366	12.4315	4.75386	12.4307	4.58008	12.43	0.36879	12.4304	1.44979	12.4315	5.75207	12.4306	7.38551
12.4318	0.3793	12.433	2.35687	12.4336	0.07565	12.5817	0.2652	12.4331	-0.07751	12.433	0.12524	12.4331	0.2678	12.4319	0.71019	12.4336	4.71668	12.4327	4.524	12.432	0.3671	12.4324	1.46444	12.4336	5.83379	12.4327	7.35607
12.4338	0.3793	12.435	2.38275	12.4356	0.07565	12.5837	0.269	12.4351	-0.07751	12.435	0.12524	12.4351	0.27026	12.4339	0.71019	12.4355	4.71668	12.4347	4.524	12.434	0.3671	12.4344	1.46444	12.4355	5.9224	12.4346	7.33261
12.4358	0.38082	12.437	2.40719	12.4376	0.08254	12.5857	0.269	12.4371	-0.07629	12.437	0.12639	12.4371	0.27026	12.4359	0.71642	12.4375	4.66767	12.4367	4.48407	12.436	0.36842	12.4364	1.48171	12.4375	5.9224	12.4367	7.33261
12.4378	0.38341	12.439	2.40719	12.4396	0.08254	12.5877	0.2735	12.4391	-0.07629	12.439	0.12782	12.4391	0.27263	12.4379	0.72241	12.4395	4.62289	12.4387	4.44158	12.438	0.37312	12.4384	1.49867	12.4396	6.02018	12.4386	7.30915
12.4398	0.38341	12.441	2.43488	12.4416	0.08716	12.5897	0.2773	12.4411	-0.07492	12.441	0.12782	12.4411	0.27263	12.4399	0.72241	12.4415	4.62289	12.4407	4.44158	12.44	0.37312	12.4404	1.49867	12.4415	6.11292	12.4406	7.2817
12.4418	0.38546	12.443	2.46086	12.4436	0.09266	12.5917	0.2773	12.4431	-0.07305	12.443	0.12949	12.4431	0.27529	12.4419	0.72792	12.4436	4.57558	12.4427	4.3923	12.442	0.37839	12.4424	1.51269	12.4436	6.11292	12.4426	7.2817
12.4438	0.38841	12.445	2.46086	12.4456	0.09266	12.5937	0.2821	12.4451	-0.07305	12.445	0.13104	12.4451	0.2788	12.4439	0.73409	12.4455	4.54685	12.4447	4.36341	12.444	0.38158	12.4444	1.53305	12.4456	6.19556	12.4446	7.25475
12.4458	0.38841	12.447	2.48635	12.4476	0.09987	12.5957	0.2821	12.4471	-0.07247	12.447	0.13104	12.4471	0.2788	12.4459	0.73409	12.4475	4.54685	12.4467	4.36341	12.446	0.38158	12.4464	1.53305	12.4475	6.29059	12.4466	7.25475
12.4478	0.38892	12.449	2.48635	12.4496	0.09987	12.5977	0.2863	12.4491	-0.07211	12.449	0.13208	12.4491	0.28183	12.4479	0.7393	12.4495	4.50714	12.4487	4.34982	12.448	0.38553	12.4484	1.54908	12.4496	6.29059	12.4486	7.22629
12.4498	0.38892	12.451	2.51155	12.4516	0.10724	12.5997	0.2914	12.4511	-0.07211	12.451	0.13351	12.4511	0.2858	12.4499	0.7393	12.4515	4.47503	12.4507	4.33537	12.45	0.38553	12.4504	1.56742	12.4515	6.38195	12.4506	7.20333
12.4518	0.3918	12.453	2.53992	12.4536	0.11316	12.6017	0.2914	12.4531	-0.07233	12.453	0.13351	12.4531	0.2858	12.4519	0.74523	12.4535	4.47503	12.4527	4.33537	12.452	0.38591	12.4524	1.56742	12.4535	6.47377	12.4526	7.17638
12.4538	0.39399	12.455	2.53992	12.4556	0.11316	12.6037	0.29605	12.4551	-0.07233	12.455	0.13524	12.4551	0.28936	12.4539	0.74973	12.4555	4.45475	12.4547	4.30478	12.454	0.38572	12.4544	1.58731	12.4556	6.47377	12.4546	7.17638
12.4558	0.39399	12.457	2.56436	12.4576	0.11899	12.6057	0.301	12.4571	-0.07326	12.457	0.13524	12.4571	0.29214	12.4559	0.74973	12.4575	4.44123	12.4567	4.26655	12.456	0.38572	12.4564	1.60874	12.4575	6.561	12.4566	7.15941
12.4578	0.39712	12.459	2.56436	12.4596	0.11899	12.6077	0.301	12.4591	-0.07391	12.459	0.13742	12.4591	0.29214	12.4579	0.75314	12.4595	4.44123	12.4587	4.26655	12.458	0.38534	12.4584	1.60874	12.4596	6.561	12.4586	7.15941
12.4598	0.39712	12.461	2.58861	12.4616	0.12328	12.6097	0.30665	12.4611	-0.07391	12.461	0.13915	12.4611	0.29524	12.4599	0.75314	12.4615	4.43109	12.4607	4.21726	12.46	0.38873	12.4604	1.63017	12.4616	6.65007	12.4606	7.13396
12.4618	0.40137	12.463	2.61362	12.4636	0.12798	12.6117	0.30665	12.4631	-0.07384	12.463	0.13915	12.4631	0.29524	12.4619	0.75715	12.4635	4.40997	12.4627	4.16543	12.462	0.38873	12.4624	1.65098	12.4635	6.73271	12.4626	7.1085
12.4638	0.40519	12.465	2.61362	12.4656	0.12798	12.6137	0.31215	12.4651	-0.0742	12.465	0.14208	12.4651	0.29909	12.4639	0.76021	12.4655	4.40997	12.4647	4.16543	12.464	0.39136	12.4644	1.65098	12.4656	6.73271	12.4646	7.1085
12.4658	0.40519	12.467	2.63767	12.4676	0.12968	12.6157	0.31745	12.4671	-0.0742	12.467	0.14558	12.4671	0.30236	12.4659	0.76021	12.4675	4.38124	12.4667	4.10935	12.466	0.39061	12.4664	1.66933	12.4675	6.81948	12.4666	7.07706
12.4678	0.40857	12.469	2.66154	12.4696	0.12968	12.6177	0.31745	12.4691	-0.07398	12.469	0.14558	12.4691	0.30236	12.4679	0.76297	12.4695	4.3466	12.4687	4.07027	12.468	0.39061	12.4684	1.68845	12.4695	6.89661	12.4686	7.04312
12.4698	0.41268	12.471	2.66154	12.4716	0.13397	12.6197	0.32285	12.4711	-0.07391	12.471	0.14719	12.4711	0.30653	12.4699	0.76686	12.4715	4.3466	12.4707	4.07027	12.47	0.38666	12.4704	1.68845	12.4716	6.89661	12.4706	7.04312
12.4718	0.41268	12.473	2.68617	12.4736	0.13738	12.6217	0.32285	12.4731	-0.07391	12.473	0.14719	12.4731	0.30992	12.4719	0.76686	12.4735	4.30097	12.4727	4.02184	12.472	0.39061	12.4724	1.70648	12.4735	6.96639	12.4726	7.01117
12.4738	0.4157	12.475	2.7085	12.4756	0.13738	12.6237	0.32815	12.4751	-0.07312	12.475	0.14995	12.4751	0.30992	12.4739	0.77021	12.4755	4.27309	12.4747	3.97595	12.474	0.39061	12.4744	1.72298	12.4756	7.04352	12.4746	6.98322
12.4758	0.4157	12.477	2.7085	12.4776	0.14313	12.6257	0.33245	12.4771	-0.07312	12.477	0.15064	12.4771	0.31307	12.4759	0.77399	12.4775	4.27309	12.4767	3.97595	12.476	0.39117	12.4764	1.72298	12.4776	7.04352	12.4766	6.98322
12.4778	0.42027	12.479	2.7291	12.4796	0.14313	12.6277	0.33245	12.4791	-0.07233	12.479	0.15064	12.4791	0.31647	12.4779	0.77399	12.4795	4.23338	12.4787	3.92242	12.478	0.39475	12.4784	1.74271	12.4795	7.11376	12.4786	6.9373
12.4798	0.42344	12.481	2.7291	12.4816	0.15034	12.6297	0.3366	12.4811	-0.07016	12.481	0.15168	12.4811	0.31647	12.4799	0.77746	12.4815	4.18944	12.4807	3.86974	12.48	0.39475	12.4804	1.74271	12.4816	7.19181	12.4806	6.89687
12.4818	0.42344	12.483	2.75182	12.4836	0.15657	12.6317	0.34165	12.4831	-0.07016	12.483	0.15334	12.4831	0.3199	12.4819	0.78207	12.4835	4.15142	12.4827	3.86974	12.482	0.39719	12.4824	1.7663	12.4835	7.19181	12.4826	6.89687
12.4838	0.42661	12.485	2.7729	12.4856	0.15657	12.6337	0.34165	12.4851	-0.06793	12.485	0.15334	12.4851	0.3199	12.4839	0.78207	12.4855	4.15142	12.4847	3.81451	12.484	0.39832	12.4844	1.78866	12.4855	7.25425	12.4846	6.86144
12.4858	0.43114	12.487	2.7729	12.4876	0.16265	12.6357	0.3463	12.4871	-0.06692	12.487	0.1561	12.4871	0.32334	12.4859	0.78717	12.4875	4.11678	12.4867	3.76183	12.486	0.39832	12.4864	1.78866	12.4876	7.31668	12.4866	6.8245
12.4878	0.43114	12.489	2.79245	12.4896	0.16265	12.6377	0.3463	12.4891	-0.06692	12.489	0.1588	12.4891	0.32583	12.4879	0.78717	12.4895	4.11678	12.4887	3.76183	12.488	0.39851	12.4884	1.81348	12.4895	7.31668	12.4886	6.8245
12.4898	0.4355	12.491	2.81334	12.4916	0.16856	12.6397	0.35275	12.4911	-0.06548	12.491	0.1588	12.4911	0.32583	12.4899	0.79154	12.4915	4.08383	12.4907	3.7083	12.49	0.40208	12.4904	1.83907	12.4916	7.38555	12.4906	6.79256
12.4918	0.43968	12.493	2.81334	12.4936	0.17447	12.6417	0.3601	12.4931	-0.06339	12.493	0.16047	12.4931	0.3289	12.4919	0.79699	12.4935	4.03904	12.4927	3.66242	12.492	0.40208	12.4924	1.83907	12.4936	7.45304	12.4926	6.75562
12.4938	0.43968	12.495	2.83203	12.4956	0.17447	12.6437	0.3601	12.4951	-0.06339	12.495	0.16047	12.4951	0.33164	12.4939	0.79699	12.4955	4.03904	12.4947	3.66242	12.494	0.39832	12.4944	1.86389	12.4955	7.45304	12.4946	6.75562
12.4958	0.44353	12.497	2.83203	12.4976	0.18087	12.6457	0.36715	12.4971	-0.06138	12.497	0.16242	12.4971	0.33164	12.4959	0.8025	12.4975	3.98412	12.4967	3.61229	12.496	0.39738	12.4964	1.89118	12.4976	7.51823	12.4966	6.72617
12.4978	0.44353	12.499	2.85043	12.4996	0.18087	12.6477	0.36715	12.4991	-0.06138	12.499	0.16455	12.4991	0.33499	12.4979	0.80771	12.4995	3.95117	12.4987	3.5732	12.498	0.39738	12.4984	1.89118	12.4995	7.58296	12.4986	6.69922
12.4998	0.44763	12.501	2.8695	12.5016	0.18833	12.6497	0.37435	12.5011	-0.05965	12.501	0.16455	12.5011	0.3374	12.4999	0.80771	12.5015	3.95117	12.5007	3.54601	12.5	0.39682	12.5004	1.91569	12.5015	7.58296	12.5006	6.69922
12.5017	0.45246	12.503	2.88963	12.5036	0.19408	12.6517	0.3822	12.503	-0.05734	12.503	0.16668	12.5031	0.3374	12.5019	0.81137	12.5035	3.92244	12.5027	3.54601	12.502	0.40189	12.5024	1.94005	12.5036	7.65229	12.5026	6.66129
12.5038	0.45246	12.505	2.88963	12.5056	0.19408	12.6537	0.3822	12.5051	-0.05734	12.505	0.16967	12.5051	0.34108	12.5039	0.81137	12.5055	3.87006	12.5047	3.52647	12.504	0.40189	12.5044	1.94005	12.5055	7.65229	12.5046	6.62585
12.5058	0.45606	12.507	2.91071	12.5076	0.19926	12.6557	0.39035	12.507	-0.05525	12.507	0.16967	12.5071	0.34108	12.5059	0.81634	12.5075	3.87006	12.5067	3.49503	12.506	0.39983	12.5064	1.96687	12.5076	7.71702	12.5066	6.62585
12.5077	0.45606	12.509	2.91071	12.5096	0.20695	12.6577	0.39035	12.5091	-0.05244	12.509	0.17271	12.5091	0.34513	12.5079	0.82233	12.5095	3.82274	12.5087	3.49503	12.508	0.40152	12.5084	1.9974	12.5095	7.77395	12.5086	6.57744
12.5098	0.46095	12.511	2.93237	12.5116	0.20695	12.6597	0.39845	12.5111	-0.05244	12.511	0.17507	12.5111	0.34992	12.5099	0.82724	12.5115	3.78219	12.5107	3.47294	12.51	0.40152	12.5104	1.9974	12.5115	7.77395	12.5106	6.53102
12.5117	0.4647	12.513	2.95221	12.5136	0.21497	12.6617	0.40755	12.513	-0.04971	12.513	0.17507	12.5131	0.34992	12.5119	0.82724	12.5135	3.78219	12.5127	3.45765	12.512	0.4034	12.5124	2.02422	12.5135	7.81205	12.5126	6.53102
12.5137	0.4647	12.515	2.95221	12.5156	0.21497	12.6637	0.40755	12.5151	-0.04971	12.515	0.17668	12.5151	0.35401	12.5139	0.83239	12.5155	3.76613	12.5147	3.45765	12.514	0.4049	12.5144	2.05074	12.5155	7.86393	12.5146	6.4861
12.5158	0.46873	12.517	2.97339	12.5176	0.22234	12.6657	0.4168	12.517	-0.04762	12.517	0.17668	12.5171	0.35891	12.5159	0.83239	12.5175	3.74332	12.5167	3.42196	12.516	0.4049	12.5164	2.05074	12.5175	7.86393	12.5166	6.43768
12.5177	0.47337	12.519	2.97339	12.5196	0.22234	12.6677	0.42705	12.5191	-0.04488	12.519	0.17863	12.5191	0.35891	12.5179	0.83683	12.5195	3.74332	12.5187	3.38712	12.518	0.40547	12.5184	2.07587	12.5195	7.89423	12.5186	6.43768
12.5198	0.47337	12.521	2.99352	12.5216	0.23085	12.6697	0.42705	12.5211	-0.04488	12.521	0.18145	12.5211	0.36411	12.5199	0.84156	12.5215	3.71966	12.5207	3.38712	12.52	0.40904	12.5204	2.10347	12.5215	7.93601	12.5206	6.39076
12.5218	0.47809	12.523	3.01383	12.5236	0.23806	12.6717	0.43625	12.523	-0.04351	12.523	0.18145	12.5231	0.36877	12.5219	0.84156	12.5235	3.67657	12.5227	3.35908	12.522	0.40904	12.5224	2.10347	12.5235	7.93601	12.5226	6.33885
12.5237	0.47809	12.525	3.01383	12.5256	0.23806	12.6737	0.43625	12.5251	-0.04027	12.525	0.18346	12.5251	0.36877	12.5239	0.84599	12.5255	3.67657	12.5247	3.31915	12.524	0.41694	12.5244	2.13307	12.5256	7.96861	12.5246	6.33885
12.5258	0.48331	12.527	3.03444	12.5276	0.24721	12.6757	0.4472	12.527	-0.04027	12.527	0.18564	12.5271	0.37396	12.5259	0.8524	12.5275	3.64193	12.5267	3.31915	12.526	0.42634	12.5264	2.16066	12.5275	7.98559	12.5266	6.28495
12.5277	0.4872	12.529	3.0538	12.5296	0.25636	12.6777	0.458	12.529	-0.03811	12.529	0.18564	12.5291	0.37396	12.5279	0.8524	12.5295	3.6132	12.5287	3.28686	12.528	0.42634	12.5284	2.16066	12.5295	7.98559	12.5286	6.22306
12.5297	0.4872	12.531	3.0538	12.5316	0.25636	12.6797	0.458	12.5311	-0.03573	12.531	0.18823	12.5311	0.37879	12.5299	0.85719	12.5315	3.6132	12.5307	3.25797	12.53	0.43142	12.5304	2.19088	12.5315	8.01406	12.5306	6.22306
12.5318	0.49342	12.533	3.0744	12.5336	0.26519	12.6817	0.4679	12.533	-0.03573	12.533	0.18823	12.5331	0.38373	12.5319	0.85719	12.5335	3.58447	12.5327	3.25797	12.532	0.43688	12.5324	2.2248	12.5335	8.02829	12.5326	6.17265
12.5337	0.49846	12.535	3.09213	12.5356	0.26519	12.6837	0.4679	12.5351	-0.03436	12.535	0.19139	12.5351	0.38373	12.5339	0.86324	12.5355	3.54561	12.5347	3.22823	12.534	0.43688	12.5344	2.2248	12.5355	8.02829	12.5346	6.11575
12.5358	0.49846	12.537	3.09213	12.5376	0.27556	12.6857	0.47905	12.5371	-0.03436	12.537	0.19352	12.5371	0.38803	12.5359	0.86887	12.5375	3.49745	12.5367	3.20359	12.536	0.44289	12.5364	2.25594	12.5375	8.04803	12.5366	6.11575
12.5378	0.50329	12.539	3.10852	12.5396	0.28415	12.6877	0.4904	12.539	-0.03206	12.539	0.19352	12.5391	0.39236	12.5379	0.86887	12.5395	3.49745	12.5387	3.20359	12.538	0.44139	12.5384	2.284	12.5395	8.07236	12.5386	6.05385
12.5397	0.50329	12.541	3.10852	12.5416	0.28415	12.6897	0.4904	12.5411	-0.03141	12.541	0.19697	12.5411	0.39236	12.5399	0.87367	12.5415	3.45942	12.5407	3.17725	12.54	0.44139	12.5404	2.284	12.5415	8.07236	12.5406	6.05385
12.5418	0.50811	12.543	3.12587	12.5436	0.29014	12.6917	0.50205	12.543	-0.03141	12.543	0.19978	12.5431	0.39739	12.5419	0.87972	12.5435	3.40619	12.5427	3.14496	12.542	0.4491	12.5424	2.31591	12.5435	8.09027	12.5426	6.00145
12.5437	0.51276	12.545	3.14254	12.5456	0.29014	12.6937	0.51535	12.545	-0.02939	12.545	0.19978	12.5451	0.40312	12.5439	0.87972	12.5455	3.40619	12.5447	3.14496	12.544	0.45813	12.5444	2.34736	12.5455	8.10358	12.5446	5.95902
12.5457	0.51276	12.547	3.14254	12.5476	0.29824	12.6957	0.51535	12.5471	-0.02939	12.547	0.20283	12.5471	0.40312	12.5459	0.88457	12.5475	3.3462	12.5467	3.12797	12.546	0.45813	12.5464	2.34736	12.5475	8.10358	12.5466	5.90362
12.5478	0.51808	12.549	3.15903	12.5496	0.29824	12.6977	0.5299	12.549	-0.02658	12.549	0.20576	12.5491	0.40786	12.5479	0.88798	12.5495	3.28706	12.5487	3.10503	12.548	0.45907	12.5484	2.38081	12.5495	8.10909	12.5486	5.90362
12.5497	0.51808	12.551	3.17541	12.5516	0.30675	12.6997	0.5299	12.5511	-0.02269	12.551	0.20576	12.5511	0.40786	12.5499	0.88798	12.5515	3.28706	12.5507	3.10503	12.55	0.46603	12.5504	2.41304	12.5515	8.10542	12.5506	5.85421
12.5518	0.52276	12.553	3.17541	12.5536	0.3146	12.7017	0.54495	12.5531	-0.01909	12.553	0.20662	12.5531	0.41248	12.5519	0.89343	12.5535	3.22453	12.5527	3.07274	12.552	0.46603	12.5524	2.41304	12.5535	8.10542	12.5526	5.80529
12.5538	0.52798	12.555	3.19228	12.5556	0.3146	12.7037	0.55925	12.555	-0.01909	12.555	0.20662	12.5551	0.41763	12.5539	0.89343	12.5555	3.1806	12.5547	3.04385	12.554	0.47317	12.5544	2.44757	12.5555	8.09715	12.5546	5.80529
12.5557	0.52798	12.557	3.20905	12.5576	0.32303	12.7057	0.55925	12.5571	-0.0147	12.557	0.20892	12.5571	0.41763	12.5559	0.89895	12.5575	3.1806	12.5567	3.04385	12.556	0.48126	12.5564	2.47856	12.5575	8.09715	12.5566	5.76287
12.5577	0.53234	12.559	3.20905	12.5596	0.32303	12.7077	0.57535	12.559	-0.0147	12.559	0.20955	12.5591	0.42221	12.5579	0.90314	12.5595	3.15271	12.5587	2.99712	12.558	0.48126	12.5584	2.47856	12.5595	8.08476	12.5586	5.76287
12.5597	0.53684	12.561	3.22563	12.5616	0.33178	12.7097	0.57535	12.561	-0.01145	12.561	0.20955	12.5611	0.42765	12.5599	0.90314	12.5615	3.13159	12.5607	2.97078	12.56	0.49123	12.5604	2.51032	12.5615	8.05905	12.5606	5.71096
12.5617	0.53684	12.563	3.2426	12.5636	0.34004	12.7117	0.5906	12.5631	-0.00922	12.563	0.21243	12.5631	0.42765	12.5619	0.90877	12.5635	3.13159	12.5627	2.97078	12.562	0.49386	12.5624	2.54516	12.5635	8.0338	12.5626	5.66703
12.5637	0.5417	12.565	3.2426	12.5656	0.34004	12.7137	0.6066	12.565	-0.00922	12.565	0.21398	12.5651	0.43293	12.5639	0.90877	12.5655	3.09188	12.5647	2.95293	12.564	0.49386	12.5644	2.54516	12.5655	8.0338	12.5646	5.66703
12.5657	0.5417	12.567	3.26013	12.5676	0.34984	12.7157	0.6066	12.5671	-0.00922	12.567	0.21398	12.5671	0.43829	12.5659	0.91452	12.5675	3.05386	12.5667	2.93594	12.566	0.49781	12.5664	2.57645	12.5675	8.01497	12.5666	5.61014
12.5677	0.54606	12.569	3.26013	12.5696	0.34984	12.7177	0.62365	12.5691	-0.00648	12.569	0.21611	12.5691	0.43829	12.5679	0.92015	12.5695	3.05386	12.5686	2.93594	12.568	0.50891	12.5684	2.60621	12.5695	8.01497	12.5686	5.55973
12.5697	0.55048	12.571	3.27719	12.5716	0.35737	12.7197	0.64065	12.571	-0.00648	12.571	0.21841	12.5711	0.44356	12.5699	0.92015	12.5715	2.99218	12.5707	2.90875	12.57	0.50891	12.5704	2.60621	12.5715	8.00258	12.5706	5.55973
12.5717	0.55048	12.573	3.29416	12.5736	0.36628	12.7217	0.64065	12.5731	-0.00475	12.573	0.21841	12.5731	0.44356	12.5719	0.92524	12.5735	2.9474	12.5726	2.85862	12.572	0.51662	12.5724	2.63766	12.5735	7.97411	12.5726	5.51381
12.5737	0.55563	12.575	3.29416	12.5756	0.36628	12.7237	0.6589	12.575	-0.00475	12.575	0.22174	12.5751	0.44822	12.5739	0.93016	12.5755	2.9474	12.5747	2.85862	12.574	0.51662	12.5744	2.67127	12.5755	7.97411	12.5746	5.46988
12.5757	0.56082	12.577	3.3139	12.5776	0.37487	12.7257	0.6589	12.577	-0.00295	12.577	0.22174	12.5771	0.45288	12.5759	0.93016	12.5775	2.87558	12.5767	2.81784	12.576	0.52245	12.5764	2.67127	12.5775	7.95529	12.5766	5.46988
12.5777	0.56082	12.579	3.3324	12.5796	0.37487	12.7277	0.67775	12.5791	-0.000360187	12.579	0.22404	12.5791	0.45288	12.5779	0.93537	12.5795	2.8308	12.5786	2.77025	12.578	0.53035	12.5784	2.70426	12.5795	7.92132	12.5786	5.42446
12.5797	0.5656	12.581	3.3324	12.5816	0.38394	12.7297	0.6967	12.581	-0.000360187	12.581	0.22473	12.5811	0.45742	12.5799	0.9404	12.5815	2.8308	12.5807	2.77025	12.58	0.53035	12.5804	2.73771	12.5815	7.92132	12.5806	5.36557
12.5817	0.57068	12.583	3.35147	12.5836	0.3918	12.7317	0.6967	12.5831	0.00173	12.583	0.22473	12.5831	0.46323	12.5819	0.9404	12.5835	2.77165	12.5826	2.71587	12.582	0.54201	12.5824	2.73771	12.5835	7.89102	12.5826	5.36557
12.5837	0.57068	12.585	3.35147	12.5856	0.3918	12.7337	0.71675	12.5851	0.0054	12.585	0.22605	12.5851	0.46323	12.5839	0.94615	12.5855	2.73025	12.5846	2.66914	12.584	0.55216	12.5844	2.77209	12.5855	7.86118	12.5846	5.31665
12.5857	0.57547	12.587	3.36728	12.5876	0.39957	12.7357	0.71675	12.587	0.0054	12.587	0.22737	12.5871	0.46883	12.5859	0.9519	12.5875	2.73025	12.5867	2.66914	12.586	0.55216	12.5864	2.80555	12.5875	7.86118	12.5866	5.27173
12.5877	0.57547	12.589	3.38549	12.5896	0.39957	12.7377	0.73865	12.5891	0.00836	12.589	0.22737	12.5891	0.47431	12.5879	0.9519	12.5895	2.69138	12.5886	2.63855	12.588	0.56401	12.5884	2.80555	12.5895	7.83179	12.5886	5.27173
12.5897	0.58108	12.591	3.38549	12.5916	0.40654	12.7397	0.7622	12.591	0.01239	12.591	0.22915	12.5911	0.47431	12.5899	0.95801	12.5915	2.63731	12.5907	2.59947	12.59	0.57304	12.5904	2.84301	12.5915	7.79782	12.5906	5.24128
12.5917	0.58605	12.593	3.40216	12.5936	0.41237	12.7417	0.7622	12.593	0.01239	12.593	0.22915	12.5931	0.47914	12.5919	0.96298	12.5935	2.63731	12.5927	2.59947	12.592	0.57304	12.5924	2.88309	12.5935	7.79782	12.5926	5.19786
12.5937	0.58605	12.595	3.42085	12.5956	0.41237	12.7437	0.78635	12.5951	0.017	12.595	0.23093	12.5951	0.47914	12.5939	0.96298	12.5955	2.6128	12.5946	2.58247	12.594	0.58112	12.5944	2.88309	12.5955	7.77578	12.5946	5.19786
12.5957	0.59185	12.597	3.42085	12.5976	0.41909	12.7457	0.78635	12.597	0.017	12.597	0.23341	12.5972	0.48425	12.5959	0.96801	12.5975	2.57816	12.5967	2.53064	12.596	0.58394	12.5964	2.9241	12.5975	7.75007	12.5966	5.15444
12.5977	0.59185	12.599	3.43935	12.5996	0.41909	12.7477	0.80955	12.5991	0.02161	12.599	0.23341	12.5991	0.48973	12.5979	0.96801	12.5995	2.57816	12.5986	2.53064	12.598	0.58394	12.5984	2.96434	12.5995	7.75007	12.5986	5.10502
12.5997	0.59703	12.601	3.43935	12.6016	0.42695	12.7497	0.83525	12.6011	0.02579	12.601	0.23593	12.6011	0.48973	12.5999	0.97317	12.6015	2.55957	12.6006	2.49665	12.6	0.59598	12.6004	2.96434	12.6015	7.72299	12.6006	5.10502
12.6017	0.60193	12.603	3.45574	12.6036	0.43246	12.7517	0.83525	12.603	0.02579	12.603	0.23881	12.6031	0.49508	12.6019	0.97868	12.6035	2.53592	12.6027	2.47966	12.602	0.60388	12.6024	3.00674	12.6035	7.68442	12.6026	5.0581
12.6037	0.60193	12.605	3.47308	12.6056	0.43246	12.7537	0.8609	12.6051	0.02968	12.605	0.23881	12.6051	0.50151	12.6039	0.97868	12.6055	2.53592	12.6046	2.47966	12.604	0.60388	12.6044	3.05021	12.6055	7.68442	12.6046	5.0052
12.6057	0.60693	12.607	3.47308	12.6076	0.44072	12.7557	0.8882	12.607	0.02968	12.607	0.2426	12.6071	0.50151	12.6059	0.98371	12.6075	2.51141	12.6067	2.45417	12.606	0.61498	12.6064	3.05021	12.6075	7.64999	12.6066	5.0052
12.6077	0.61284	12.609	3.49101	12.6096	0.44072	12.7577	0.8882	12.609	0.03307	12.609	0.24726	12.6091	0.5076	12.6079	0.98371	12.6095	2.49705	12.6087	2.42698	12.608	0.62852	12.6084	3.09384	12.6095	7.64999	12.6086	4.95379
12.6097	0.61284	12.611	3.50893	12.6116	0.44631	12.7597	0.91515	12.6111	0.03753	12.611	0.24726	12.6111	0.51385	12.6099	0.98886	12.6115	2.49705	12.6106	2.42698	12.61	0.62852	12.6104	3.13346	12.6115	7.60362	12.6106	4.90288
12.6117	0.61795	12.613	3.50893	12.6136	0.45319	12.7617	0.91515	12.613	0.04185	12.613	0.25002	12.6131	0.51385	12.6119	0.99353	12.6135	2.47508	12.6127	2.40829	12.612	0.63848	12.6124	3.13346	12.6135	7.57378	12.6126	4.90288
12.6137	0.61795	12.615	3.52656	12.6156	0.45319	12.7637	0.9432	12.6151	0.04185	12.615	0.25002	12.6151	0.51946	12.6139	0.99353	12.6155	2.45311	12.6146	2.38195	12.614	0.6462	12.6144	3.17987	12.6156	7.57378	12.6146	4.85396
12.6157	0.62342	12.617	3.54362	12.6176	0.45935	12.7657	0.97145	12.6171	0.04553	12.617	0.25335	12.6171	0.51946	12.6159	0.99857	12.6175	2.45311	12.6166	2.38195	12.616	0.6462	12.6164	3.17987	12.6175	7.53797	12.6166	4.80206
12.6177	0.62896	12.619	3.54362	12.6196	0.45935	12.7677	0.97145	12.619	0.04553	12.619	0.25709	12.6191	0.52432	12.6179	1.0039	12.6195	2.42776	12.6187	2.3743	12.618	0.65466	12.6184	3.22303	12.6195	7.48563	12.6186	4.80206
12.6197	0.62896	12.621	3.56183	12.6216	0.46688	12.7697	1.00255	12.6211	0.05057	12.621	0.25709	12.6211	0.53107	12.6199	1.0039	12.6215	2.39059	12.6206	2.36071	12.62	0.66369	12.6204	3.27067	12.6215	7.48563	12.6206	4.74815
12.6217	0.63458	12.623	3.5763	12.6236	0.47644	12.7717	1.00255	12.623	0.05612	12.623	0.25944	12.6231	0.53107	12.6219	1.00941	12.6235	2.3627	12.6227	2.33606	12.622	0.66369	12.6224	3.27067	12.6235	7.45763	12.6226	4.70922
12.6237	0.63458	12.625	3.5763	12.6256	0.47644	12.7737	1.03475	12.625	0.05612	12.625	0.26203	12.6251	0.53684	12.6239	1.01438	12.6255	2.3627	12.6247	2.33606	12.624	0.67347	12.6244	3.31445	12.6256	7.44799	12.6246	4.70922
12.6257	0.63962	12.627	3.59202	12.6276	0.48082	12.7757	1.06785	12.6271	0.06152	12.627	0.26203	12.6271	0.5426	12.6259	1.01438	12.6275	2.34243	12.6266	2.29953	12.626	0.68513	12.6264	3.36194	12.6275	7.44799	12.6266	4.66879
12.6277	0.64556	12.629	3.59202	12.6296	0.48082	12.7777	1.06785	12.629	0.06851	12.629	0.26542	12.6291	0.5426	12.6279	1.01941	12.6295	2.34243	12.6287	2.25789	12.628	0.68513	12.6284	3.36194	12.6296	7.45717	12.6286	4.61988
12.6297	0.64556	12.631	3.60908	12.6316	0.48721	12.7797	1.10385	12.6311	0.06851	12.631	0.26927	12.6311	0.5489	12.6299	1.02426	12.6315	2.30778	12.6306	2.25789	12.63	0.70186	12.6304	3.41358	12.6315	7.49665	12.6306	4.61988
12.6317	0.65082	12.633	3.6247	12.6336	0.49491	12.7817	1.14185	12.6331	0.07398	12.633	0.26927	12.6331	0.55499	12.6319	1.02426	12.6335	2.26554	12.6326	2.22476	12.632	0.71409	12.6324	3.46122	12.6335	7.49665	12.6326	4.57346
12.6337	0.65557	12.635	3.6247	12.6356	0.49491	12.7836	1.14185	12.635	0.07398	12.635	0.27352	12.6351	0.55499	12.6339	1.02972	12.6355	2.26554	12.6347	2.19842	12.634	0.71409	12.6344	3.46122	12.6356	7.54669	12.6346	4.57346
12.6357	0.65557	12.637	3.64032	12.6376	0.50179	12.7857	1.18175	12.6371	0.08054	12.637	0.27352	12.6371	0.56149	12.6359	1.02972	12.6375	2.2385	12.6366	2.19842	12.636	0.72556	12.6364	3.51241	12.6375	7.59628	12.6366	4.51855
12.6377	0.66158	12.639	3.65239	12.6396	0.50179	12.7876	1.18175	12.639	0.08738	12.639	0.27806	12.6391	0.56149	12.6379	1.03601	12.6395	2.22836	12.6387	2.17547	12.638	0.74437	12.6384	3.56436	12.6395	7.59628	12.6386	4.46316
12.6397	0.66158	12.641	3.65239	12.6416	0.50957	12.7896	1.2235	12.641	0.08738	12.641	0.28243	12.6411	0.56796	12.6399	1.04152	12.6415	2.22836	12.6407	2.16273	12.64	0.74437	12.6404	3.56436	12.6416	7.64678	12.6406	4.46316
12.6417	0.66817	12.643	3.66734	12.6436	0.51808	12.7917	1.266	12.6431	0.093	12.643	0.28243	12.6431	0.5754	12.6419	1.04152	12.6435	2.19541	12.6426	2.16273	12.642	0.76299	12.6424	3.61354	12.6435	7.68901	12.6426	4.40276
12.6437	0.67364	12.645	3.66734	12.6456	0.51808	12.7936	1.266	12.645	0.10078	12.645	0.28617	12.6451	0.5754	12.6439	1.04876	12.6455	2.18358	12.6447	2.13044	12.644	0.77878	12.6444	3.66442	12.6456	7.68901	12.6446	4.35534
12.6457	0.67364	12.647	3.68239	12.6476	0.52796	12.7957	1.3101	12.647	0.10078	12.647	0.28904	12.6471	0.58235	12.6459	1.05493	12.6475	2.18358	12.6466	2.11685	12.646	0.77878	12.6464	3.66442	12.6475	7.69131	12.6466	4.35534
12.6477	0.67843	12.649	3.6983	12.6496	0.52796	12.7977	1.3101	12.6491	0.10762	12.649	0.28904	12.6491	0.59012	12.6479	1.05493	12.6495	2.16753	12.6486	2.11685	12.648	0.79985	12.6484	3.7173	12.6495	7.69131	12.6486	4.30393
12.6497	0.68365	12.651	3.6983	12.6516	0.53622	12.7996	1.3552	12.651	0.11425	12.651	0.29329	12.6511	0.59012	12.6499	1.06116	12.6515	2.15908	12.6507	2.1126	12.65	0.81847	12.6504	3.76971	12.6516	7.6835	12.6506	4.25901
12.6517	0.68365	12.653	3.71344	12.6536	0.54408	12.8017	1.4022	12.6531	0.11425	12.653	0.29329	12.6531	0.59723	12.6519	1.06949	12.6535	2.14302	12.6526	2.10665	12.652	0.81847	12.6524	3.76971	12.6535	7.65274	12.6526	4.21109
12.6537	0.6902	12.655	3.72906	12.6556	0.54408	12.8036	1.4022	12.655	0.12174	12.655	0.29628	12.6551	0.605	12.6539	1.06949	12.6555	2.14302	12.6547	2.10665	12.654	0.83821	12.6544	3.82105	12.6555	7.65274	12.6546	4.21109
12.6557	0.6902	12.657	3.72906	12.6576	0.55226	12.8056	1.45045	12.657	0.12174	12.657	0.30019	12.6571	0.605	12.6559	1.07776	12.6575	2.11261	12.6567	2.08371	12.656	0.85646	12.6564	3.87855	12.6575	7.60178	12.6566	4.16568
12.6577	0.69603	12.659	3.7443	12.6596	0.55226	12.8077	1.4999	12.659	0.12909	12.659	0.30019	12.6591	0.61241	12.6579	1.07776	12.6595	2.09148	12.6586	2.08626	12.658	0.85646	12.6584	3.87855	12.6595	7.52833	12.6586	4.16568
12.6597	0.70186	12.661	3.7443	12.6616	0.56133	12.8096	1.4999	12.661	0.13629	12.661	0.3033	12.6611	0.61241	12.6599	1.08596	12.6615	2.09148	12.6607	2.08626	12.66	0.87432	12.6604	3.93637	12.6616	7.52833	12.6606	4.11976
12.6617	0.70186	12.663	3.75781	12.6636	0.56935	12.8117	1.5512	12.6631	0.13629	12.663	0.30669	12.6631	0.6212	12.6619	1.09393	12.6635	2.05431	12.6626	2.06841	12.662	0.89256	12.6624	3.99418	12.6636	7.44707	12.6626	4.08632
12.6637	0.70752	12.665	3.77353	12.6656	0.56935	12.8137	1.5512	12.665	0.14443	12.665	0.30669	12.6651	0.63015	12.6639	1.09393	12.6655	2.03403	12.6646	2.06162	12.664	0.89256	12.6644	3.99418	12.6655	7.37223	12.6646	4.08632
12.6657	0.71284	12.667	3.77353	12.6676	0.57777	12.8156	1.6039	12.667	0.15258	12.667	0.31037	12.6671	0.63015	12.6659	1.10196	12.6675	2.03403	12.6667	2.06162	12.666	0.91419	12.6664	4.05384	12.6676	7.37223	12.6666	4.04938
12.6677	0.71284	12.669	3.79078	12.6696	0.57777	12.8177	1.6591	12.669	0.15258	12.669	0.31422	12.6691	0.63845	12.6679	1.10987	12.6695	1.99854	12.6686	2.04122	12.668	0.93131	12.6684	4.11381	12.6695	7.28363	12.6686	4.01993
12.6697	0.71904	12.671	3.80851	12.6716	0.58571	12.8196	1.6591	12.671	0.16014	12.671	0.31422	12.6711	0.6479	12.6699	1.10987	12.6715	1.96981	12.6707	2.01998	12.67	0.93131	12.6704	4.11381	12.6715	7.19227	12.6706	4.01993
12.6717	0.72411	12.673	3.80851	12.6736	0.59543	12.8216	1.7158	12.673	0.16014	12.673	0.31784	12.6731	0.6479	12.6719	1.11837	12.6735	1.96981	12.6727	2.01998	12.672	0.95162	12.6724	4.17178	12.6736	7.19227	12.6726	3.98499
12.6737	0.72411	12.675	3.82883	12.6756	0.59543	12.8237	1.7158	12.675	0.16677	12.675	0.31784	12.6751	0.65698	12.6739	1.1258	12.6755	1.94446	12.6746	1.99279	12.674	0.96911	12.6744	4.22713	12.6755	7.11743	12.6746	3.95455
12.6757	0.7298	12.677	3.82883	12.6776	0.60377	12.8256	1.7745	12.677	0.17527	12.677	0.32123	12.6771	0.65698	12.6759	1.1258	12.6775	1.91405	12.6767	1.96305	12.676	0.96911	12.6764	4.22713	12.6776	7.03663	12.6766	3.95455
12.6777	0.7298	12.679	3.84972	12.6796	0.60377	12.8277	1.8357	12.679	0.17527	12.679	0.32445	12.6791	0.667	12.6779	1.13377	12.6795	1.91405	12.6786	1.96305	12.678	0.99205	12.6784	4.28941	12.6796	7.03663	12.6786	3.91561
12.6797	0.73498	12.681	3.8686	12.6816	0.61349	12.8297	1.8357	12.681	0.18463	12.681	0.32445	12.6811	0.67767	12.6799	1.13377	12.6815	1.87349	12.6806	1.94011	12.68	1.01594	12.6804	4.35077	12.6815	6.95124	12.6806	3.87669
12.6817	0.74071	12.683	3.887	12.6836	0.61989	12.8316	1.89955	12.683	0.19378	12.683	0.32686	12.6831	0.67767	12.6819	1.14167	12.6835	1.83209	12.6827	1.92312	12.682	1.01594	12.6824	4.35077	12.6836	6.86906	12.6826	3.87669
12.6837	0.74071	12.685	3.887	12.6856	0.61989	12.8337	1.89955	12.685	0.19378	12.685	0.33002	12.6851	0.68732	12.6839	1.15012	12.6855	1.83209	12.6846	1.92312	12.684	1.0402	12.6844	4.41244	12.6855	6.86906	12.6846	3.84524
12.6857	0.74593	12.687	3.9078	12.6876	0.62783	12.8356	1.96495	12.687	0.20322	12.687	0.33002	12.6871	0.69664	12.6859	1.15012	12.6875	1.79829	12.6867	1.92397	12.686	1.06559	12.6864	4.47534	12.6875	6.78459	12.6866	3.81828
12.6877	0.74593	12.689	3.9078	12.6896	0.62783	12.8377	2.03325	12.689	0.21136	12.689	0.33347	12.6891	0.69664	12.6879	1.15995	12.6895	1.77717	12.6887	1.92567	12.688	1.06559	12.6884	4.47534	12.6896	6.68955	12.6886	3.81828
12.6897	0.75115	12.691	3.92879	12.6916	0.63698	12.8396	2.03325	12.691	0.21136	12.691	0.33594	12.6911	0.70703	12.6899	1.16971	12.6915	1.77717	12.6906	1.92567	12.69	1.09549	12.6904	4.5404	12.6915	6.68955	12.6906	3.78135
12.6917	0.75601	12.693	3.94748	12.6936	0.64654	12.8416	2.1025	12.693	0.2195	12.693	0.33594	12.6931	0.71603	12.6919	1.16971	12.6935	1.75098	12.6927	1.91122	12.692	1.09549	12.6924	4.60515	12.6936	6.58396	12.6926	3.74492
12.6937	0.75601	12.695	3.94748	12.6956	0.64654	12.8436	2.1752	12.695	0.22721	12.695	0.33893	12.6951	0.71603	12.6939	1.17977	12.6955	1.74253	12.6946	1.91122	12.694	1.11881	12.6944	4.60515	12.6956	6.58396	12.6946	3.74492
12.6957	0.76105	12.697	3.96933	12.6976	0.65489	12.8456	2.1752	12.697	0.22721	12.697	0.33893	12.6971	0.72572	12.6959	1.17977	12.6975	1.74253	12.6966	1.91122	12.696	1.14608	12.6964	4.67237	12.6975	6.48342	12.6966	3.70748
12.6977	0.76566	12.699	3.99099	12.6996	0.65489	12.8476	2.2501	12.699	0.23542	12.699	0.34198	12.6991	0.72572	12.6979	1.18924	12.6995	1.72478	12.6986	1.91292	12.698	1.14608	12.6984	4.74421	12.6996	6.3916	12.6986	3.66556
12.6997	0.76566	12.701	3.99099	12.7016	0.66299	12.8496	2.2501	12.701	0.23542	12.701	0.34445	12.7011	0.73566	12.6999	1.1993	12.7015	1.71042	12.7006	1.90358	12.7	1.17034	12.7004	4.74421	12.7015	6.3916	12.7006	3.66556
12.7017	0.7712	12.703	4.01188	12.7036	0.67214	12.8516	2.32755	12.703	0.24356	12.703	0.34445	12.7031	0.74539	12.7019	1.1993	12.7035	1.71042	12.7027	1.90358	12.702	1.19761	12.7024	4.81497	12.7035	6.30115	12.7026	3.63262
12.7037	0.7712	12.705	4.01188	12.7056	0.67214	12.8536	2.40705	12.705	0.25148	12.705	0.34657	12.7051	0.74539	12.7039	1.20853	12.7055	1.68338	12.7047	1.88488	12.704	1.19761	12.7044	4.88296	12.7056	6.20566	12.7046	3.58969
12.7057	0.77545	12.707	4.03306	12.7076	0.68348	12.8556	2.40705	12.707	0.25148	12.707	0.351	12.7071	0.75602	12.7059	1.21853	12.7075	1.67155	12.7066	1.86194	12.706	1.22187	12.7064	4.88296	12.7075	6.20566	12.7066	3.58969
12.7077	0.78052	12.709	4.05721	12.7096	0.68348	12.8576	2.49	12.709	0.25969	12.709	0.351	12.7091	0.76628	12.7079	1.21853	12.7095	1.67155	12.7086	1.86194	12.708	1.24858	12.7084	4.95542	12.7096	6.12669	12.7086	3.56972
12.7097	0.78052	12.711	4.05721	12.7116	0.69158	12.8596	2.49	12.711	0.26654	12.711	0.35456	12.7111	0.76628	12.7099	1.2268	12.7115	1.65888	12.7106	1.8356	12.71	1.24858	12.7104	5.02988	12.7116	6.04222	12.7106	3.54676
12.7117	0.786	12.713	4.07657	12.7136	0.69717	12.8616	2.5761	12.713	0.26654	12.713	0.35939	12.7131	0.77745	12.7119	1.2365	12.7135	1.63522	12.7126	1.81946	12.712	1.27284	12.7124	5.02988	12.7135	5.96876	12.7126	3.54676
12.7137	0.79237	12.715	4.07657	12.7156	0.69717	12.8636	2.6651	12.715	0.27403	12.715	0.35939	12.7151	0.77745	12.7139	1.2365	12.7155	1.63522	12.7147	1.81946	12.714	1.29842	12.7144	5.10635	12.7156	5.96876	12.7146	3.51781
12.7157	0.79237	12.717	4.09784	12.7176	0.70519	12.8656	2.6651	12.717	0.27403	12.717	0.36399	12.7171	0.78894	12.7159	1.24543	12.7175	1.62339	12.7166	1.77357	12.716	1.29842	12.7164	5.18143	12.7175	5.89944	12.7166	3.49336
12.7177	0.79867	12.719	4.12219	12.7196	0.70519	12.8676	2.7564	12.719	0.28152	12.719	0.36399	12.7191	0.79994	12.7179	1.25339	12.7195	1.59804	12.7186	1.73704	12.718	1.32287	12.7184	5.18143	12.7195	5.89944	12.7186	3.49336
12.7197	0.79867	12.721	4.12219	12.7216	0.71272	12.8696	2.85015	12.721	0.29017	12.721	0.36928	12.7211	0.79994	12.7199	1.25339	12.7215	1.59804	12.7206	1.73704	12.72	1.34976	12.7204	5.25527	12.7216	5.82002	12.7206	3.46341
12.7217	0.80504	12.723	4.1449	12.7236	0.72009	12.8716	2.85015	12.723	0.29017	12.723	0.3741	12.7231	0.81061	12.7219	1.2625	12.7235	1.59044	12.7226	1.69455	12.722	1.34976	12.7224	5.33236	12.7235	5.75758	12.7226	3.44295
12.7237	0.81112	12.725	4.168	12.7256	0.72009	12.8736	2.94795	12.725	0.29932	12.725	0.3741	12.7251	0.82239	12.7239	1.2625	12.7255	1.56932	12.7246	1.63847	12.724	1.37722	12.7244	5.33236	12.7256	5.75758	12.7246	3.44295
12.7257	0.81112	12.727	4.168	12.7276	0.72762	12.8756	2.94795	12.727	0.30839	12.727	0.37916	12.7271	0.82239	12.7259	1.27262	12.7275	1.56932	12.7266	1.63847	12.726	1.40656	12.7264	5.41437	12.7276	5.68963	12.7266	3.4135
12.7277	0.81847	12.729	4.19291	12.7296	0.72762	12.8776	3.04885	12.729	0.30839	12.729	0.3833	12.7291	0.83474	12.7279	1.28293	12.7295	1.53383	12.7286	1.61298	12.728	1.40656	12.7284	5.49562	12.7295	5.61939	12.7286	3.4135
12.7297	0.81847	12.731	4.2163	12.7316	0.73475	12.8796	3.1529	12.731	0.31732	12.731	0.3833	12.7311	0.84799	12.7299	1.28293	12.7315	1.52369	12.7306	1.58494	12.73	1.43815	12.7304	5.49562	12.7316	5.61939	12.7306	3.38555
12.7317	0.8266	12.733	4.2163	12.7336	0.74415	12.8816	3.1529	12.733	0.32741	12.733	0.38824	12.7331	0.84799	12.7319	1.29443	12.7335	1.52369	12.7326	1.58494	12.732	1.46899	12.7324	5.57964	12.7335	5.55971	12.7326	3.3581
12.7337	0.83442	12.735	4.24294	12.7356	0.74415	12.8836	3.26045	12.735	0.32741	12.735	0.38824	12.7351	0.86111	12.7339	1.29443	12.7355	1.52284	12.7346	1.58749	12.734	1.46899	12.7344	5.66567	12.7355	5.48946	12.7346	3.3581
12.7357	0.83442	12.737	4.24294	12.7376	0.75192	12.8856	3.26045	12.737	0.33858	12.737	0.39198	12.7371	0.86111	12.7359	1.30563	12.7375	1.51778	12.7366	1.58324	12.736	1.50303	12.7364	5.66567	12.7375	5.48946	12.7366	3.32915
12.7377	0.84162	12.739	4.26834	12.7396	0.75192	12.8876	3.3706	12.739	0.33858	12.739	0.39589	12.7391	0.87498	12.7379	1.31719	12.7395	1.51778	12.7386	1.58494	12.738	1.5335	12.7384	5.75509	12.7395	5.42657	12.7386	3.30269
12.7397	0.84972	12.741	4.29354	12.7416	0.76002	12.8896	3.4843	12.741	0.34823	12.741	0.39589	12.7411	0.88872	12.7399	1.31719	12.7415	1.49412	12.7406	1.58494	12.74	1.5335	12.7404	5.84481	12.7416	5.42657	12.7406	3.30269
12.7417	0.84972	12.743	4.29354	12.7436	0.77201	12.8916	3.4843	12.743	0.35803	12.743	0.40026	12.7431	0.88872	12.7419	1.32959	12.7435	1.50088	12.7426	1.58155	12.742	1.57412	12.7424	5.84481	12.7436	5.36597	12.7426	3.27774
12.7437	0.85638	12.745	4.31856	12.7456	0.77201	12.8936	3.60105	12.745	0.35803	12.745	0.40577	12.7451	0.90262	12.7439	1.34343	12.7455	1.50088	12.7446	1.5773	12.744	1.60779	12.7444	5.93993	12.7455	5.33429	12.7446	3.24979
12.7457	0.85638	12.747	4.34472	12.7476	0.78019	12.8956	3.60105	12.747	0.36883	12.747	0.40577	12.7471	0.9164	12.7459	1.34343	12.7475	1.4713	12.7466	1.5773	12.746	1.60779	12.7464	6.03937	12.7475	5.33429	12.7466	3.24979
12.7477	0.86469	12.749	4.34472	12.7496	0.78019	12.8976	3.72055	12.749	0.38158	12.749	0.40991	12.7491	0.9164	12.7479	1.35625	12.7495	1.45525	12.7486	1.58409	12.748	1.64164	12.7484	6.03937	12.7495	5.33016	12.7486	3.23132
12.7497	0.87254	12.751	4.37012	12.7516	0.79169	12.8996	3.8437	12.751	0.38158	12.751	0.41554	12.7511	0.93165	12.7499	1.36985	12.7515	1.45525	12.7506	1.60279	12.75	1.68264	12.7504	6.14189	12.7515	5.3375	12.7506	3.19738
12.7517	0.87254	12.753	4.39551	12.7536	0.80198	12.9016	3.8437	12.753	0.39275	12.753	0.41554	12.7531	0.94674	12.7519	1.36985	12.7535	1.44427	12.7526	1.60279	12.752	1.68264	12.7524	6.14189	12.7536	5.3375	12.7526	3.17542
12.7537	0.88075	12.755	4.39551	12.7556	0.80198	12.9036	3.9702	12.755	0.40348	12.755	0.42095	12.7551	0.94674	12.7539	1.38374	12.7555	1.4392	12.7546	1.63253	12.754	1.71931	12.7544	6.24334	12.7555	5.35541	12.7546	3.17542
12.7557	0.88896	12.757	4.42551	12.7576	0.81478	12.9056	4.1003	12.757	0.40348	12.757	0.42095	12.7571	0.96273	12.7559	1.3971	12.7575	1.4392	12.7566	1.63932	12.756	1.76163	12.7564	6.34432	12.7575	5.39902	12.7566	3.14497
12.7577	0.88896	12.759	4.45359	12.7596	0.81478	12.9076	4.1003	12.759	0.41558	12.759	0.4271	12.7591	0.97995	12.7579	1.3971	12.7595	1.44934	12.7586	1.63932	12.758	1.76163	12.7584	6.34432	12.7595	5.39902	12.7586	3.14497
12.7597	0.89781	12.761	4.45359	12.7616	0.82709	12.9096	4.2338	12.761	0.41558	12.761	0.43267	12.7611	0.97995	12.7599	1.411	12.7615	1.44342	12.7606	1.65292	12.76	1.79999	12.7604	6.44792	12.7615	5.43759	12.7606	3.11802
12.7617	0.90746	12.763	4.48349	12.7636	0.83892	12.9116	4.2338	12.763	0.42913	12.763	0.43267	12.7631	0.99679	12.7619	1.411	12.7635	1.44342	12.7626	1.64782	12.762	1.84269	12.7624	6.55275	12.7635	5.47248	12.7626	3.09705
12.7637	0.90746	12.765	4.48349	12.7656	0.83892	12.9136	4.37	12.765	0.44353	12.765	0.43882	12.7651	0.99679	12.7639	1.42568	12.7655	1.42906	12.7646	1.64782	12.764	1.84269	12.7644	6.55275	12.7655	5.47248	12.7646	3.09705
12.7657	0.91596	12.767	4.51445	12.7676	0.85099	12.9156	4.51055	12.767	0.44353	12.767	0.44422	12.7671	1.01499	12.7659	1.44041	12.7675	1.42061	12.7666	1.65122	12.766	1.88857	12.7664	6.66144	12.7675	5.48763	12.7666	3.0741
12.7677	0.91596	12.769	4.54435	12.7696	0.85099	12.9176	4.51055	12.769	0.45556	12.769	0.44422	12.7691	1.03262	12.7679	1.44041	12.7695	1.42061	12.7686	1.63932	12.768	1.9339	12.7684	6.76689	12.7695	5.49084	12.7686	3.04165
12.7697	0.92456	12.771	4.54435	12.7716	0.86565	12.9196	4.65335	12.771	0.46889	12.771	0.4498	12.7711	1.03262	12.7699	1.45563	12.7715	1.41807	12.7706	1.63932	12.77	1.9339	12.7704	6.76689	12.7715	5.49084	12.7706	3.04165
12.7717	0.93298	12.773	4.5754	12.7736	0.87885	12.9216	4.65335	12.773	0.46889	12.773	0.45549	12.7731	1.05171	12.7719	1.47252	12.7735	1.40962	12.7726	1.62318	12.772	1.98393	12.7724	6.87357	12.7735	5.47339	12.7726	3.0127
12.7737	0.93298	12.775	4.5754	12.7756	0.87885	12.9236	4.7992	12.775	0.48179	12.775	0.45549	12.7751	1.07077	12.7739	1.47252	12.7755	1.40371	12.7746	1.61893	12.774	2.02981	12.7744	6.98272	12.7755	5.42794	12.7746	2.97078
12.7757	0.9426	12.777	4.60904	12.7776	0.89092	12.9256	4.9486	12.777	0.48179	12.777	0.46118	12.7771	1.07077	12.7759	1.48941	12.7775	1.40371	12.7766	1.61893	12.776	2.02981	12.7764	6.98272	12.7775	5.42794	12.7766	2.97078
12.7777	0.9426	12.779	4.64316	12.7796	0.89092	12.9276	4.9486	12.779	0.49612	12.779	0.46118	12.7791	1.09081	12.7779	1.50661	12.7795	1.37329	12.7786	1.60619	12.778	2.08022	12.7784	7.09527	12.7795	5.3802	12.7786	2.93684
12.7797	0.95203	12.781	4.64316	12.7816	0.90712	12.9296	5.1019	12.781	0.50995	12.781	0.46624	12.7811	1.09081	12.7799	1.50661	12.7815	1.35639	12.7806	1.62148	12.78	2.13043	12.7804	7.20981	12.7815	5.31363	12.7806	2.9004
12.7817	0.96193	12.783	4.67708	12.7836	0.92243	12.9316	5.257	12.783	0.50995	12.783	0.47227	12.7831	1.11101	12.7819	1.5244	12.7835	1.35639	12.7826	1.62148	12.782	2.13043	12.7824	7.20981	12.7835	5.31363	12.7826	2.9004
12.7837	0.96193	12.785	4.71072	12.7856	0.92243	12.9336	5.257	12.785	0.52378	12.785	0.47227	12.7851	1.13162	12.7839	1.5244	12.7855	1.35048	12.7846	1.61978	12.784	2.18591	12.7844	7.32436	12.7855	5.23834	12.7846	2.87395
12.7857	0.97183	12.787	4.71072	12.7876	0.93814	12.9356	5.4159	12.787	0.53769	12.787	0.47882	12.7871	1.13162	12.7859	1.54351	12.7875	1.32344	12.7866	1.63083	12.786	2.24271	12.7864	7.43968	12.7875	5.23834	12.7866	2.85698
12.7877	0.97183	12.789	4.74388	12.7896	0.93814	12.9376	5.4159	12.789	0.53769	12.789	0.48699	12.7891	1.15337	12.7879	1.5628	12.7895	1.32344	12.7886	1.63083	12.788	2.24271	12.7884	7.43968	12.7895	5.15432	12.7886	2.85698
12.7897	0.98256	12.791	4.77867	12.7916	0.95507	12.9396	5.5782	12.791	0.55116	12.791	0.48699	12.7911	1.175	12.7899	1.5628	12.7915	1.32175	12.7906	1.64527	12.79	2.29875	12.7904	7.56039	12.7915	5.05607	12.7906	2.83401
12.7917	0.99307	12.793	4.77867	12.7936	0.96997	12.9416	5.7443	12.793	0.566	12.793	0.49377	12.7931	1.175	12.7919	1.5828	12.7935	1.31837	12.7926	1.64527	12.792	2.35611	12.7924	7.68373	12.7935	4.96333	12.7926	2.80706
12.7937	0.99307	12.795	4.81259	12.7956	0.96997	12.9436	5.7443	12.795	0.566	12.795	0.49377	12.7951	1.19819	12.7939	1.60305	12.7955	1.31837	12.7946	1.64527	12.794	2.35611	12.7944	7.68373	12.7955	4.96333	12.7946	2.80706
12.7957	1.00369	12.797	4.81259	12.7976	0.98601	12.9456	5.9136	12.797	0.57976	12.797	0.50187	12.7971	1.2224	12.7959	1.60305	12.7975	1.28373	12.7966	1.64697	12.796	2.41404	12.7964	7.80953	12.7975	4.87106	12.7966	2.80357
12.7977	1.01413	12.799	4.84873	12.7996	0.98601	12.9476	5.9136	12.799	0.57976	12.799	0.50986	12.7991	1.2224	12.7979	1.62354	12.7995	1.28795	12.7986	1.65972	12.798	2.47177	12.7984	7.93718	12.7995	4.87106	12.7986	2.7851
12.7997	1.01413	12.801	4.88687	12.8016	1.00165	12.9496	6.0847	12.801	0.59395	12.801	0.50986	12.8011	1.24787	12.7999	1.62354	12.8015	1.28795	12.8006	1.65972	12.8	2.47177	12.8004	7.93718	12.8015	4.77235	12.8006	2.7851
12.8017	1.02561	12.803	4.88687	12.8036	1.01598	12.9516	6.25945	12.803	0.60872	12.803	0.51676	12.8031	1.27405	12.8019	1.64397	12.8035	1.28288	12.8026	1.67756	12.802	2.5376	12.8024	8.06467	12.8035	4.68328	12.8026	2.76613
12.8037	1.02561	12.805	4.92587	12.8056	1.01598	12.9536	6.25945	12.805	0.60872	12.805	0.52498	12.8051	1.27405	12.8039	1.66391	12.8055	1.27782	12.8046	1.692	12.804	2.60342	12.8044	8.19495	12.8055	4.68328	12.8046	2.75415
12.8057	1.03681	12.807	4.9667	12.8076	1.03162	12.9556	6.4381	12.807	0.62521	12.807	0.52498	12.8071	1.30095	12.8059	1.66391	12.8075	1.27782	12.8066	1.692	12.806	2.60342	12.8064	8.19495	12.8075	4.59192	12.8066	2.75415
12.8077	1.04894	12.809	4.9667	12.8095	1.03162	12.9576	6.6193	12.809	0.64056	12.809	0.53251	12.8091	1.30095	12.8079	1.6847	12.8095	1.28119	12.8086	1.70815	12.808	2.67169	12.8084	8.32291	12.8095	4.5024	12.8086	2.73319
12.8097	1.04894	12.811	5.00714	12.8116	1.04458	12.9596	6.6193	12.811	0.64056	12.811	0.54055	12.8111	1.32888	12.8099	1.70728	12.8115	1.26599	12.8106	1.72514	12.81	2.73977	12.8104	8.4541	12.8115	4.5024	12.8106	2.72171
12.8117	1.06071	12.813	5.04922	12.8136	1.04458	12.9616	6.80315	12.813	0.65727	12.813	0.54055	12.8131	1.35873	12.8119	1.70728	12.8135	1.26599	12.8126	1.72514	12.812	2.73977	12.8124	8.4541	12.8135	4.42848	12.8126	2.72171
12.8137	1.07356	12.815	5.04922	12.8155	1.06118	12.9636	6.80315	12.815	0.67261	12.815	0.54843	12.8151	1.35873	12.8139	1.73029	12.8155	1.255	12.8146	1.72939	12.814	2.80861	12.8144	8.58761	12.8155	4.34263	12.8146	2.71023
12.8157	1.07356	12.817	5.08966	12.8176	1.07876	12.9656	6.9886	12.817	0.67261	12.817	0.54843	12.8171	1.38912	12.8159	1.73029	12.8175	1.23979	12.8166	1.73364	12.816	2.80861	12.8164	8.72312	12.8175	4.34263	12.8166	2.69776
12.8177	1.0871	12.819	5.08966	12.8195	1.07876	12.9676	7.17725	12.819	0.68803	12.819	0.55722	12.8191	1.41934	12.8179	1.75377	12.8195	1.23979	12.8186	1.73364	12.818	2.87763	12.8184	8.72312	12.8195	4.27101	12.8186	2.69776
12.8197	1.0871	12.821	5.13336	12.8216	1.10055	12.9696	7.17725	12.821	0.68803	12.821	0.56653	12.8211	1.41934	12.8199	1.77803	12.8215	1.22627	12.8206	1.72259	12.82	2.94514	12.8204	8.85617	12.8215	4.19939	12.8206	2.68428
12.8217	1.10056	12.823	5.17907	12.8235	1.11974	12.9716	7.369	12.823	0.70546	12.823	0.56653	12.8231	1.45131	12.8219	1.77803	12.8235	1.20684	12.8226	1.70985	12.822	2.94514	12.8224	8.99076	12.8235	4.19939	12.8226	2.66781
12.8237	1.11511	12.825	5.17907	12.8255	1.11974	12.9736	7.369	12.825	0.72297	12.825	0.57619	12.8251	1.4837	12.8239	1.80361	12.8255	1.20684	12.8246	1.70985	12.824	3.02075	12.8244	8.99076	12.8255	4.13558	12.8246	2.66781
12.8257	1.11511	12.827	5.22421	12.8276	1.14056	12.9756	7.56505	12.827	0.72297	12.827	0.58498	12.8271	1.4837	12.8259	1.82883	12.8275	1.19839	12.8266	1.71834	12.826	3.09898	12.8264	9.13167	12.8275	4.08829	12.8266	2.64435
12.8277	1.13052	12.829	5.27098	12.8295	1.14056	12.9776	7.7632	12.829	0.7399	12.829	0.58498	12.8291	1.51658	12.8279	1.82883	12.8295	1.18741	12.8286	1.7073	12.828	3.09898	12.8284	9.27227	12.8295	4.08829	12.8286	2.64435
12.8297	1.14636	12.831	5.27098	12.8316	1.16057	12.9796	7.7632	12.831	0.75697	12.831	0.59446	12.8311	1.51658	12.8299	1.85536	12.8315	1.18741	12.8306	1.7073	12.83	3.17346	12.8304	9.27227	12.8315	4.04513	12.8306	2.63736
12.8317	1.14636	12.833	5.31775	12.8336	1.16057	12.9816	7.9645	12.833	0.75697	12.833	0.60429	12.8331	1.55134	12.8319	1.88232	12.8335	1.16713	12.8326	1.71325	12.832	3.25339	12.8324	9.41426	12.8335	3.99142	12.8326	2.62588
12.8337	1.16252	12.835	5.31775	12.8355	1.18163	12.9836	7.9645	12.835	0.77541	12.835	0.60429	12.8351	1.58691	12.8339	1.88232	12.8355	1.16459	12.8346	1.7022	12.834	3.25339	12.8344	9.55548	12.8355	3.99142	12.8346	2.62588
12.8357	1.16252	12.837	5.36624	12.8376	1.20366	12.9856	8.16665	12.837	0.77541	12.837	0.61544	12.8371	1.58691	12.8359	1.91089	12.8375	1.16459	12.8366	1.7022	12.8361	3.33031	12.8364	9.55548	12.8375	3.94643	12.8366	2.60392
12.8377	1.17973	12.839	5.41455	12.8395	1.20366	12.9876	8.3732	12.839	0.79342	12.839	0.61544	12.8391	1.62261	12.8379	1.93875	12.8395	1.15277	12.8386	1.68776	12.838	3.41663	12.8384	9.70255	12.8395	3.94643	12.8386	2.59494
12.8397	1.1969	12.841	5.41455	12.8415	1.22691	12.9896	8.3732	12.841	0.81164	12.841	0.62653	12.8411	1.66015	12.8399	1.93875	12.8415	1.16544	12.8406	1.66991	12.84	3.41663	12.8404	9.85287	12.8415	3.8996	12.8406	2.59494
12.8417	1.1969	12.843	5.46409	12.8436	1.25096	12.9916	8.5833	12.843	0.81164	12.843	0.63803	12.8431	1.66015	12.8419	1.96876	12.8435	1.16544	12.8426	1.66991	12.842	3.49355	12.8424	9.85287	12.8435	3.85139	12.8426	2.59244
12.8437	1.21422	12.845	5.5123	12.8455	1.25096	12.9936	8.7957	12.845	0.83073	12.845	0.63803	12.8451	1.70023	12.8439	1.96876	12.8455	1.1891	12.8446	1.67076	12.844	3.57874	12.8444	10.0035	12.8455	3.85139	12.8446	2.57298
12.8457	1.23236	12.847	5.5123	12.8476	1.2747	12.9956	8.7957	12.847	0.84968	12.847	0.64941	12.8471	1.74104	12.8459	1.99949	12.8475	1.2136	12.8466	1.67671	12.846	3.57874	12.8464	10.157	12.8475	3.80456	12.8466	2.57298
12.8477	1.23236	12.849	5.56405	12.8496	1.2747	12.9976	9.01035	12.849	0.84968	12.849	0.66154	12.8491	1.74104	12.8479	2.0307	12.8495	1.2136	12.8486	1.67671	12.848	3.66432	12.8484	10.157	12.8495	3.7559	12.8486	2.561
12.8497	1.25277	12.851	5.61504	12.8515	1.29997	12.9996	9.01035	12.851	0.871	12.851	0.66154	12.8511	1.78512	12.8499	2.0307	12.8515	1.24655	12.8506	1.69455	12.85	3.74989	12.8504	10.3163	12.8515	3.7559	12.8506	2.55151
12.8517	1.27272	12.853	5.61504	12.8536	1.29997	13.0016	9.22725	12.853	0.89168	12.853	0.67527	12.8531	1.78512	12.8519	2.06239	12.8535	1.27782	12.8526	1.71325	12.852	3.74989	12.8524	10.4725	12.8535	3.69759	12.8526	2.53604
12.8537	1.27272	12.855	5.66957	12.8555	1.32354	13.0036	9.4465	12.855	0.89168	12.855	0.67527	12.8551	1.82924	12.8539	2.09504	12.8555	1.27782	12.8546	1.71325	12.854	3.83828	12.8544	10.4725	12.8555	3.63837	12.8546	2.53604
12.8557	1.29414	12.857	5.72199	12.8575	1.35027	13.0056	9.4465	12.857	0.91365	12.857	0.68993	12.8571	1.87574	12.8559	2.09504	12.8575	1.29302	12.8566	1.73279	12.856	3.93344	12.8564	10.6285	12.8575	3.63837	12.8566	2.52456
12.8577	1.29414	12.859	5.72199	12.8596	1.35027	13.0076	9.6669	12.859	0.91365	12.859	0.70556	12.8591	1.87574	12.8579	2.12954	12.8595	1.30992	12.8586	1.73364	12.858	3.93344	12.8584	10.7848	12.8595	3.58511	12.8586	2.52456
12.8597	1.31696	12.861	5.77968	12.8615	1.3783	13.0096	9.6669	12.861	0.93526	12.861	0.70556	12.8611	1.9237	12.8599	2.16483	12.8615	1.30992	12.8606	1.74553	12.86	4.0271	12.8604	10.7848	12.8615	3.52681	12.8606	2.51558
12.8617	1.34083	12.863	5.77968	12.8636	1.40405	13.0116	9.8911	12.863	0.9573	12.863	0.72045	12.8631	1.9738	12.8619	2.16483	12.8635	1.3226	12.8626	1.74553	12.862	4.12301	12.8624	10.9419	12.8635	3.52681	12.8626	2.5051
12.8637	1.34083	12.865	5.83527	12.8656	1.40405	13.0136	10.1169	12.865	0.9573	12.865	0.73677	12.8651	1.9738	12.8639	2.20047	12.8655	1.33527	12.8646	1.73704	12.864	4.12301	12.8644	11.0998	12.8655	3.48824	12.8646	2.5051
12.8657	1.3666	12.867	5.89229	12.8675	1.43305	13.0156	10.1169	12.867	0.9792	12.867	0.73677	12.8671	2.0254	12.8659	2.20047	12.8675	1.33527	12.8666	1.74638	12.866	4.22645	12.8664	11.0998	12.8675	3.48274	12.8666	2.49212
12.8677	1.3666	12.869	5.89229	12.8696	1.43305	13.0176	10.3444	12.869	1.00218	12.869	0.75413	12.8691	2.0254	12.8679	2.23719	12.8695	1.33949	12.8686	1.74638	12.868	4.33271	12.8684	11.2598	12.8695	3.48274	12.8686	2.48314
12.8697	1.39292	12.871	5.95142	12.8715	1.46343	13.0196	10.5734	12.871	1.00218	12.871	0.77022	12.8711	2.07922	12.8699	2.27577	12.8715	1.34203	12.8706	1.73449	12.87	4.33271	12.8704	11.42	12.8715	3.49238	12.8706	2.48314
12.8717	1.42014	12.873	6.00912	12.8735	1.49591	13.0216	10.5734	12.873	1.0266	12.873	0.77022	12.8731	2.13442	12.8719	2.27577	12.8735	1.34203	12.8726	1.73449	12.872	4.44085	12.8724	11.42	12.8735	3.52268	12.8726	2.46317
12.8737	1.42014	12.875	6.00912	12.8756	1.49591	13.0236	10.8058	12.875	1.05153	12.875	0.78798	12.8751	2.13442	12.8739	2.3153	12.8755	1.35808	12.8746	1.73449	12.874	4.55745	12.8744	11.5809	12.8755	3.52268	12.8746	2.45668
12.8757	1.44933	12.877	6.06949	12.8775	1.52944	13.0256	10.8058	12.877	1.05153	12.877	0.78798	12.8771	2.19163	12.8759	2.3153	12.8775	1.35555	12.8766	1.72854	12.876	4.55745	12.8764	11.7405	12.8775	3.57456	12.8766	2.45668
12.8777	1.44933	12.879	6.12968	12.8796	1.52944	13.0276	11.0387	12.879	1.07537	12.879	0.80591	12.8791	2.24994	12.8779	2.35634	12.8795	1.35555	12.8786	1.72259	12.878	4.67688	12.8784	11.7405	12.8795	3.63057	12.8786	2.44869
12.8797	1.47946	12.881	6.12968	12.8816	1.56289	13.0296	11.2732	12.881	1.07537	12.881	0.82534	12.8811	2.24994	12.8799	2.39773	12.8815	1.37752	12.8806	1.72259	12.88	4.79968	12.8804	11.9011	12.8815	3.63057	12.8806	2.4457
12.8817	1.51104	12.883	6.19082	12.8835	1.59724	13.0316	11.2732	12.883	1.10167	12.883	0.82534	12.8831	2.31116	12.8819	2.4405	12.8835	1.39019	12.8826	1.72684	12.882	4.79968	12.8824	12.0636	12.8835	3.68612	12.8826	2.4457
12.8837	1.51104	12.885	6.19082	12.8856	1.59724	13.0336	11.5091	12.885	1.12911	12.885	0.84483	12.8851	2.37454	12.8839	2.4405	12.8855	1.39019	12.8846	1.75318	12.884	4.92306	12.8844	12.0636	12.8855	3.68612	12.8846	2.43572
12.8857	1.54408	12.887	6.25005	12.8875	1.63377	13.0356	11.5091	12.887	1.12911	12.887	0.86586	12.8871	2.37454	12.8859	2.48513	12.8875	1.41131	12.8866	1.75318	12.886	5.05113	12.8864	12.2326	12.8875	3.72652	12.8866	2.43322
12.8877	1.5776	12.889	6.31139	12.8895	1.63377	13.0376	11.7454	12.889	1.15613	12.889	0.86586	12.8891	2.43989	12.8879	2.48513	12.8895	1.42314	12.8886	1.77612	12.888	5.05113	12.8884	12.2326	12.8895	3.73983	12.8886	2.43322
12.8897	1.5776	12.891	6.31139	12.8916	1.67071	13.0396	11.983	12.891	1.18458	12.891	0.88776	12.8911	2.43989	12.8899	2.53149	12.8915	1.42314	12.8906	1.80841	12.89	5.18748	12.8904	12.398	12.8915	3.73983	12.8906	2.42623
12.8917	1.61209	12.893	6.37694	12.8935	1.7074	13.0416	11.983	12.893	1.18458	12.893	0.90971	12.8931	2.50748	12.8919	2.57942	12.8935	1.42737	12.8926	1.80841	12.892	5.32891	12.8924	12.5611	12.8935	3.73845	12.8926	2.43023
12.8937	1.64838	12.895	6.43914	12.8956	1.7074	13.0436	12.2211	12.895	1.21412	12.895	0.90971	12.8951	2.57815	12.8939	2.57942	12.8955	1.42399	12.8946	1.8492	12.894	5.32891	12.8944	12.5611	12.8955	3.71366	12.8946	2.43023
12.8957	1.64838	12.897	6.43914	12.8976	1.74652	13.0456	12.4601	12.897	1.21412	12.897	0.93259	12.8971	2.57815	12.8959	2.6292	12.8975	1.44258	12.8966	1.86449	12.896	5.46789	12.8964	12.725	12.8975	3.71366	12.8966	2.42823
12.8977	1.6856	12.899	6.50287	12.8995	1.74652	13.0476	12.4601	12.899	1.24632	12.899	0.93259	12.8991	2.64959	12.8979	2.68053	12.8995	1.44258	12.8986	1.86449	12.898	5.61665	12.8984	12.8904	12.8995	3.68153	12.8986	2.42424
12.8997	1.6856	12.901	6.50287	12.9016	1.78564	13.0496	12.6999	12.901	1.27845	12.901	0.95558	12.9011	2.72364	12.8999	2.68053	12.9015	1.46454	12.9006	1.87808	12.9	5.61665	12.9004	12.8904	12.9015	3.62597	12.9006	2.42424
12.9017	1.72369	12.903	6.56919	12.9035	1.82922	13.0516	12.6999	12.903	1.27845	12.903	0.97886	12.9031	2.72364	12.9019	2.73337	12.9035	1.45863	12.9026	1.90018	12.902	5.76184	12.9024	13.0542	12.9035	3.55436	12.9026	2.41625
12.9037	1.76415	12.905	6.63436	12.9055	1.82922	13.0536	12.9393	12.905	1.31194	12.905	0.97886	12.9051	2.80032	12.9039	2.7883	12.9055	1.45863	12.9046	1.90018	12.904	5.90816	12.9044	13.2166	12.9055	3.55436	12.9046	2.40976
12.9057	1.76415	12.907	6.63436	12.9076	1.87175	13.0556	13.1791	12.907	1.34674	12.907	1.00219	12.9071	2.80032	12.9059	2.7883	12.9075	1.4561	12.9066	1.90952	12.906	5.90816	12.9064	13.2166	12.9075	3.48779	12.9066	2.40976
12.9077	1.80598	12.909	6.70393	12.9095	1.87175	13.0576	13.1791	12.909	1.34674	12.909	1.02645	12.9091	2.87891	12.9079	2.84437	12.9095	1.45779	12.9086	1.93077	12.908	6.06915	12.9084	13.3816	12.9095	3.48779	12.9086	2.40277
12.9097	1.80598	12.911	6.70393	12.9116	1.9167	13.0596	13.4183	12.911	1.38182	12.911	1.02645	12.9111	2.96008	12.9099	2.84437	12.9115	1.45779	12.9106	1.93077	12.91	6.22825	12.9104	13.5406	12.9115	3.41663	12.9106	2.39529
12.9117	1.8499	12.913	6.77159	12.9136	1.96449	13.0616	13.4183	12.913	1.41712	12.913	1.05202	12.9131	3.04391	12.9119	2.90224	12.9135	1.44596	12.9126	1.95116	12.912	6.22825	12.9124	13.5406	12.9135	3.34776	12.9126	2.39529
12.9137	1.89372	12.915	6.84462	12.9155	1.96449	13.0636	13.6563	12.915	1.41712	12.915	1.05202	12.9151	3.04391	12.9139	2.96238	12.9155	1.42737	12.9146	1.94946	12.914	6.39243	12.9144	13.7029	12.9155	3.34776	12.9146	2.3888
12.9157	1.89372	12.917	6.84462	12.9176	2.01212	13.0656	13.8933	12.917	1.45285	12.917	1.07921	12.9171	3.13056	12.9159	2.96238	12.9175	1.42737	12.9166	1.94946	12.916	6.55699	12.9164	13.8643	12.9175	3.29405	12.9166	2.3888
12.9177	1.9403	12.919	6.91746	12.9195	2.01212	13.0676	13.8933	12.919	1.45285	12.919	1.10714	12.9191	3.13056	12.9179	3.02396	12.9195	1.41469	12.9186	1.95626	12.918	6.55699	12.9184	13.8643	12.9195	3.2261	12.9186	2.37183
12.9197	1.98825	12.921	6.99202	12.9215	2.06169	13.0696	14.13	12.921	1.49175	12.921	1.10714	12.9211	3.21975	12.9199	3.02396	12.9215	1.40033	12.9206	1.95031	12.92	6.72174	12.9204	14.0256	12.9215	3.2261	12.9206	2.36085
12.9217	1.98825	12.923	6.99202	12.9236	2.11523	13.0716	14.13	12.923	1.53	12.923	1.1368	12.9231	3.31139	12.9219	3.0862	12.9235	1.40033	12.9226	1.95031	12.922	6.88593	12.9224	14.1861	12.9235	3.16504	12.9226	2.35785
12.9237	2.03854	12.925	7.06974	12.9255	2.11523	13.0736	14.3664	12.925	1.53	12.925	1.16657	12.9251	3.31139	12.9239	3.14892	12.9255	1.39611	12.9246	1.95116	12.924	6.88593	12.9244	14.1861	12.9255	3.10168	12.9246	2.35785
12.9257	2.03854	12.927	7.14565	12.9276	2.16805	13.0756	14.6008	12.927	1.57005	12.927	1.16657	12.9271	3.40606	12.9259	3.14892	12.9275	1.40117	12.9266	1.9639	12.926	7.0582	12.9264	14.3467	12.9275	3.10168	12.9266	2.35985
12.9277	2.08966	12.929	7.14565	12.9296	2.16805	13.0776	14.6008	12.929	1.57005	12.929	1.19732	12.9291	3.40606	12.9279	3.21349	12.9295	1.40117	12.9286	1.9639	12.928	7.2316	12.9284	14.5035	12.9295	3.04934	12.9286	2.35985
12.9297	2.14244	12.931	7.22145	12.9315	2.22143	13.0796	14.836	12.931	1.61162	12.931	1.22956	12.9311	3.50346	12.9299	3.27873	12.9315	1.42145	12.9306	1.98939	12.93	7.2316	12.9304	14.5035	12.9315	3.04934	12.9306	2.35835
12.9317	2.14244	12.933	7.29898	12.9336	2.22143	13.0816	15.0685	12.933	1.65513	12.933	1.22956	12.9331	3.6032	12.9319	3.27873	12.9335	1.43666	12.9326	2.01573	12.932	7.41553	12.9324	14.6575	12.9335	2.99058	12.9326	2.36434
12.9337	2.1981	12.935	7.29898	12.9355	2.27691	13.0836	15.0685	12.935	1.70181	12.935	1.26347	12.9351	3.70563	12.9339	3.34702	12.9355	1.43666	12.9346	2.01573	12.934	7.41553	12.9344	14.8084	12.9355	2.93824	12.9346	2.36434
12.9357	2.25627	12.937	7.37843	12.9375	2.33361	13.0856	15.3004	12.937	1.70181	12.937	1.26347	12.9371	3.70563	12.9359	3.41603	12.9375	1.4561	12.9366	2.04802	12.936	7.60134	12.9364	14.8084	12.9375	2.93824	12.9366	2.36285
12.9377	2.25627	12.939	7.46037	12.9396	2.33361	13.0876	15.3004	12.939	1.74957	12.939	1.29595	12.9391	3.81065	12.9379	3.41603	12.9395	1.46116	12.9386	2.07946	12.938	7.79166	12.9384	14.9583	12.9395	2.88636	12.9386	2.36235
12.9397	2.31672	12.941	7.46037	12.9415	2.3942	13.0896	15.532	12.941	1.74957	12.941	1.33083	12.9411	3.81065	12.9399	3.48695	12.9415	1.46116	12.9406	2.07946	12.94	7.79166	12.9404	15.1052	12.9415	2.83403	12.9406	2.36235
12.9417	2.31672	12.943	7.54049	12.9436	2.3942	13.0916	15.7614	12.943	1.79668	12.943	1.33083	12.9431	3.91917	12.9419	3.55998	12.9435	1.46454	12.9426	2.11685	12.942	7.98857	12.9424	15.1052	12.9435	2.78858	12.9426	2.36085
12.9437	2.37907	12.945	7.54049	12.9456	2.45576	13.0936	15.7614	12.945	1.84625	12.945	1.36653	12.9451	4.03089	12.9439	3.55998	12.9455	1.4975	12.9446	2.13639	12.944	8.1851	12.9444	15.2557	12.9455	2.78858	12.9446	2.37183
12.9457	2.44401	12.947	7.62061	12.9475	2.52023	13.0956	15.9901	12.947	1.84625	12.947	1.40429	12.9471	4.03089	12.9459	3.6345	12.9475	1.4975	12.9466	2.13639	12.946	8.1851	12.9464	15.4045	12.9475	2.74083	12.9466	2.37183
12.9477	2.44401	12.949	7.70524	12.9495	2.52023	13.0976	15.9901	12.949	1.8961	12.949	1.40429	12.9491	4.14576	12.9479	3.6345	12.9495	1.5051	12.9486	2.14489	12.948	8.3854	12.9484	15.4045	12.9495	2.74083	12.9486	2.37432
12.9497	2.51122	12.951	7.70524	12.9515	2.58665	13.0996	16.2189	12.9511	1.94645	12.951	1.4436	12.9511	4.14576	12.9499	3.71063	12.9515	1.52622	12.9506	2.14658	12.95	8.58907	12.9504	15.5497	12.9515	2.70502	12.9506	2.38281
12.9517	2.58139	12.953	7.79053	12.9535	2.58665	13.1016	16.4444	12.953	1.94645	12.953	1.48469	12.9531	4.26357	12.9519	3.78695	12.9535	1.53805	12.9526	2.14658	12.952	8.58907	12.9524	15.6958	12.9535	2.67288	12.9526	2.38531
12.9537	2.58139	12.955	7.8765	12.9556	2.65567	13.1036	16.4444	12.955	1.99724	12.955	1.48469	12.9551	4.38551	12.9539	3.78695	12.9555	1.53805	12.9546	2.16443	12.954	8.79237	12.9544	15.6958	12.9555	2.67288	12.9546	2.38531
12.9557	2.65443	12.957	7.8765	12.9575	2.72306	13.1056	16.6677	12.957	1.99724	12.957	1.52769	12.9571	4.38551	12.9559	3.86674	12.9575	1.55157	12.9566	2.17123	12.956	9.0047	12.9564	15.8364	12.9575	2.63432	12.9566	2.38231
12.9577	2.65443	12.959	7.96227	12.9595	2.72306	13.1076	16.8903	12.959	2.0504	12.959	1.52769	12.9591	4.51126	12.9579	3.86674	12.9595	1.55157	12.9586	2.17123	12.958	9.0047	12.9584	15.9773	12.9595	2.59897	12.9586	2.38231
12.9597	2.73068	12.961	7.96227	12.9615	2.79288	13.1096	16.8903	12.961	2.10493	12.961	1.57315	12.9611	4.63888	12.9599	3.94611	12.9615	1.55833	12.9606	2.19332	12.96	9.21346	12.9604	15.9773	12.9615	2.59897	12.9606	2.37432
12.9617	2.80992	12.963	8.04929	12.9635	2.79288	13.1116	17.1104	12.963	2.10493	12.963	1.61924	12.9631	4.63888	12.9619	4.02842	12.9635	1.56847	12.9626	2.17887	12.962	9.4162	12.9624	16.1184	12.9635	2.57509	12.9626	2.37083
12.9637	2.80992	12.965	8.13823	12.9656	2.86667	13.1136	17.1104	12.965	2.15968	12.965	1.61924	12.9651	4.76998	12.9639	4.11151	12.9655	1.56847	12.9646	2.17887	12.964	9.4162	12.9644	16.2564	12.9655	2.55168	12.9646	2.37083
12.9657	2.89174	12.967	8.13823	12.9675	2.9407	13.1156	17.3276	12.967	2.21861	12.967	1.66735	12.9671	4.90546	12.9659	4.11151	12.9675	1.56425	12.9666	2.17462	12.966	9.62777	12.9664	16.2564	12.9675	2.55168	12.9666	2.36684
12.9677	2.89174	12.969	8.22496	12.9695	2.9407	13.1176	17.5425	12.969	2.21861	12.969	1.7185	12.9691	4.90546	12.9679	4.19657	12.9695	1.58537	12.9686	2.18227	12.968	9.83804	12.9684	16.39	12.9695	2.51817	12.9686	2.36085
12.9697	2.97778	12.971	8.22496	12.9715	3.01612	13.1196	17.5425	12.971	2.27825	12.971	1.7185	12.9711	5.04368	12.9699	4.19657	12.9715	1.58537	12.9706	2.18227	12.97	9.83804	12.9704	16.5219	12.9715	2.49705	12.9706	2.36085
12.9717	3.06796	12.973	8.3138	12.9735	3.01612	13.1216	17.7564	12.973	2.33985	12.973	1.77069	12.9731	5.18598	12.9719	4.28325	12.9735	1.61072	12.9726	2.18482	12.972	10.0545	12.9724	16.5219	12.9735	2.49705	12.9726	2.36983
12.9737	3.16023	12.975	8.40264	12.9755	3.09631	13.1236	17.7564	12.975	2.33985	12.975	1.77069	12.9751	5.18598	12.9739	4.37185	12.9755	1.64789	12.9746	2.18907	12.974	10.2713	12.9744	16.6481	12.9755	2.47363	12.9746	2.36335
12.9757	3.16023	12.977	8.40264	12.9775	3.17674	13.1256	17.9682	12.977	2.40533	12.977	1.82426	12.9771	5.3316	12.9759	4.37185	12.9775	1.64789	12.9766	2.19587	12.976	10.2713	12.9764	16.7725	12.9775	2.47363	12.9766	2.36335
12.9777	3.25585	12.979	8.49311	12.9795	3.17674	13.1276	18.1775	12.979	2.40533	12.979	1.88041	12.9791	5.3316	12.9779	4.46368	12.9795	1.67662	12.9786	2.19587	12.978	10.4931	12.9784	16.7725	12.9795	2.45527	12.9786	2.37682
12.9797	3.25585	12.981	8.58368	12.9815	3.26025	13.1296	18.1775	12.981	2.47239	12.981	1.88041	12.9811	5.48077	12.9799	4.55641	12.9815	1.67747	12.9806	2.21201	12.98	10.7173	12.9804	16.8973	12.9815	2.43507	12.9806	2.39229
12.9817	3.35542	12.983	8.58368	12.9835	3.26025	13.1316	18.3855	12.983	2.54313	12.983	1.93731	12.9831	5.63306	12.9819	4.55641	12.9835	1.67747	12.9826	2.2426	12.982	10.7173	12.9824	17.0186	12.9835	2.42221	12.9826	2.39229
12.9837	3.35542	12.985	8.67654	12.9855	3.34627	13.1336	18.5905	12.985	2.54313	12.985	1.99369	12.9851	5.63306	12.9839	4.65255	12.9855	1.69437	12.9846	2.2426	12.984	10.9465	12.9844	17.0186	12.9855	2.42221	12.9846	2.39729
12.9857	3.45759	12.987	8.76836	12.9875	3.43521	13.1356	18.5905	12.987	2.6146	12.987	1.99369	12.9871	5.79066	12.9859	4.65255	12.9875	1.71802	12.9866	2.26214	12.986	11.1788	12.9864	17.1396	12.9875	2.41579	12.9866	2.41126
12.9877	3.56318	12.989	8.76836	12.9895	3.43521	13.1376	18.7922	12.989	2.69038	12.989	2.05531	12.9891	5.95018	12.9879	4.75074	12.9895	1.71802	12.9886	2.30378	12.988	11.1788	12.9884	17.2574	12.9895	2.41579	12.9886	2.41126
12.9897	3.56318	12.991	8.8618	12.9915	3.52763	13.1396	18.7922	12.991	2.69038	12.991	2.11721	12.9911	5.95018	12.9899	4.85143	12.9915	1.7307	12.9906	2.30378	12.99	11.4114	12.9904	17.2574	12.9915	2.4369	12.9906	2.42024
12.9917	3.67258	12.993	8.95284	12.9935	3.52763	13.1416	18.9912	12.993	2.76782	12.993	2.11721	12.9931	6.11346	12.9919	4.85143	12.9935	1.74422	12.9926	2.33606	12.992	11.6439	12.9924	17.3739	12.9935	2.46996	12.9926	2.40976
12.9937	3.7867	12.995	8.95284	12.9955	3.62256	13.1436	19.187	12.995	2.84828	12.995	2.18181	12.9951	6.27981	12.9939	4.95501	12.9955	1.74422	12.9946	2.37515	12.994	11.6439	12.9944	17.4859	12.9955	2.46996	12.9946	2.40976
12.9957	3.7867	12.997	9.04599	12.9975	3.72381	13.1456	19.187	12.997	2.84828	12.997	2.18181	12.9971	6.27981	12.9959	5.06086	12.9975	1.7721	12.9966	2.37515	12.996	11.8797	12.9964	17.4859	12.9975	2.52918	12.9966	2.41825
12.9977	3.90392	12.999	9.04599	12.9995	3.72381	13.1476	19.3788	12.999	2.93156	12.999	2.24882	12.9991	6.45128	12.9979	5.06086	12.9995	1.78815	12.9986	2.41848	12.998	12.112	12.9984	17.5909	12.9995	2.59989	12.9986	2.41326
12.9997	3.90392	13.001	9.13905	13.0015	3.82612	13.1496	19.3788	13.001	2.93156	13.001	2.31837	13.0011	6.62691	12.9999	5.17	13.0015	1.78815	13.0006	2.45842	13	12.112	13.0004	17.6946	13.0015	2.59989	13.0006	2.41326
13.0017	4.02502	13.003	9.23201	13.0035	3.82612	13.1516	19.5674	13.003	3.01628	13.003	2.31837	13.0031	6.62691	13.0019	5.28202	13.0035	1.82702	13.0026	2.45842	13.002	12.3514	13.0024	17.6946	13.0035	2.67196	13.0026	2.42174
13.0037	4.14944	13.005	9.23201	13.0055	3.93174	13.1536	19.7502	13.005	3.10618	13.005	2.38941	13.0051	6.80442	13.0039	5.28202	13.0055	1.85068	13.0046	2.47796	13.004	12.5938	13.0044	17.7954	13.0055	2.73762	13.0046	2.41625
13.0057	4.14944	13.007	9.32565	13.0075	4.04312	13.1556	19.7502	13.007	3.10618	13.007	2.46298	13.0071	6.80442	13.0059	5.39434	13.0075	1.85068	13.0066	2.4958	13.006	12.5938	13.0064	17.8933	13.0075	2.73762	13.0066	2.41625
13.0077	4.27879	13.009	9.42052	13.0095	4.04312	13.1576	19.93	13.009	3.19759	13.009	2.46298	13.0091	6.9866	13.0079	5.39434	13.0095	1.86758	13.0086	2.4958	13.008	12.8362	13.0084	17.8933	13.0095	2.80143	13.0086	2.42524
13.0097	4.4113	13.011	9.42052	13.0115	4.15651	13.1596	19.93	13.011	3.2924	13.011	2.53999	13.0111	7.17184	13.0099	5.51031	13.0115	1.89715	13.0106	2.53574	13.01	13.0839	13.0104	17.988	13.0115	2.84183	13.0106	2.42524
13.0117	4.4113	13.013	9.51579	13.0135	4.15651	13.1616	20.106	13.013	3.2924	13.013	2.62011	13.0131	7.17184	13.0119	5.6273	13.0135	1.93179	13.0126	2.56293	13.012	13.0839	13.0124	18.0806	13.0135	2.84183	13.0126	2.43771
13.0137	4.54728	13.015	9.61249	13.0155	4.27186	13.1636	20.2783	13.015	3.3895	13.015	2.62011	13.0151	7.35868	13.0139	5.6273	13.0155	1.93179	13.0146	2.56293	13.014	13.3333	13.0144	18.0806	13.0155	2.86479	13.0146	2.43871
13.0157	4.54728	13.017	9.61249	13.0175	4.3915	13.1656	20.2783	13.017	3.3895	13.017	2.70173	13.0171	7.35868	13.0159	5.74747	13.0175	1.95376	13.0166	2.59777	13.016	13.5765	13.0164	18.1688	13.0175	2.86341	13.0166	2.43871
13.0177	4.68757	13.019	9.71149	13.0195	4.3915	13.1676	20.4453	13.019	3.49136	13.019	2.70173	13.0191	7.5503	13.0179	5.86919	13.0195	1.97995	13.0186	2.63685	13.018	13.5765	13.0184	18.2522	13.0195	2.86341	13.0186	2.43622
13.0197	4.83128	13.021	9.71149	13.0215	4.51421	13.1696	20.6069	13.021	3.59495	13.021	2.78622	13.0211	7.74368	13.0199	5.86919	13.0215	1.97995	13.0206	2.63685	13.02	13.8189	13.0204	18.2522	13.0215	2.85101	13.0206	2.43572
13.0217	4.83128	13.023	9.80991	13.0235	4.51421	13.1716	20.6069	13.023	3.59495	13.023	2.8718	13.0231	7.94095	13.0219	5.99349	13.0235	2.01544	13.0226	2.68528	13.022	14.0632	13.0224	18.329	13.0235	2.82117	13.0226	2.43722
13.0237	4.98036	13.025	9.90853	13.0255	4.64065	13.1736	20.7664	13.025	3.70178	13.025	2.8718	13.0251	7.94095	13.0239	6.12097	13.0255	2.04079	13.0246	2.72437	13.024	14.0632	13.0244	18.329	13.0255	2.82117	13.0246	2.43722
13.0257	5.13339	13.027	9.90853	13.0275	4.64065	13.1756	20.7664	13.027	3.81171	13.027	2.96088	13.0271	8.14079	13.0259	6.12097	13.0275	2.04079	13.0266	2.72437	13.026	14.3103	13.0264	18.3992	13.0275	2.77618	13.0266	2.43023
13.0277	5.13339	13.029	10.0075	13.0295	4.76847	13.1776	20.9214	13.029	3.81171	13.029	3.05255	13.0291	8.14079	13.0279	6.24982	13.0295	2.06191	13.0286	2.7677	13.028	14.5595	13.0284	18.4647	13.0295	2.77618	13.0286	2.43023
13.0297	5.2905	13.031	10.107	13.0315	4.90074	13.1796	21.0735	13.031	3.92452	13.031	3.05255	13.0311	8.34243	13.0299	6.24982	13.0315	2.08557	13.0306	2.80679	13.03	14.5595	13.0304	18.4647	13.0315	2.73302	13.0306	2.44021
13.0317	5.45138	13.033	10.107	13.0335	4.90074	13.1816	21.0735	13.033	4.03827	13.033	3.14681	13.0331	8.54644	13.0319	6.38125	13.0335	2.08557	13.0326	2.80679	13.032	14.8089	13.0324	18.5279	13.0335	2.6839	13.0326	2.43722
13.0337	5.45138	13.035	10.2047	13.0355	5.03788	13.1836	21.2184	13.035	4.03827	13.035	3.14681	13.0351	8.54644	13.0339	6.51411	13.0355	2.0974	13.0346	2.82548	13.034	15.0575	13.0344	18.5874	13.0355	2.6839	13.0346	2.43722
13.0357	5.61493	13.037	10.3038	13.0375	5.03788	13.1856	21.2184	13.037	4.1549	13.037	3.24464	13.0371	8.7534	13.0359	6.51411	13.0375	2.11852	13.0366	2.87221	13.036	15.0575	13.0364	18.5874	13.0375	2.62514	13.0366	2.43821
13.0377	5.61493	13.039	10.3038	13.0395	5.17703	13.1876	21.3613	13.039	4.1549	13.039	3.3451	13.0391	8.96354	13.0379	6.64973	13.0395	2.11852	13.0386	2.87221	13.038	15.3091	13.0384	18.6403	13.0395	2.57601	13.0386	2.43871
13.0397	5.78308	13.041	10.4043	13.0415	5.32178	13.1896	21.5008	13.041	4.27635	13.041	3.3451	13.0411	8.96354	13.0399	6.78697	13.0415	2.12781	13.0406	2.9181	13.04	15.5564	13.0404	18.693	13.0415	2.57601	13.0406	2.43871
13.0417	5.95599	13.043	10.4043	13.0435	5.32178	13.1916	21.5008	13.043	4.39932	13.043	3.44873	13.0431	9.17459	13.0419	6.78697	13.0435	2.15401	13.0426	2.95209	13.042	15.5564	13.0424	18.693	13.0435	2.5301	13.0426	2.45268
13.0437	5.95599	13.045	10.5063	13.0455	5.4662	13.1936	21.6333	13.045	4.39932	13.045	3.55684	13.0451	9.38846	13.0439	6.92787	13.0455	2.15401	13.0446	2.95209	13.044	15.8034	13.0444	18.7465	13.0455	2.47685	13.0446	2.46267
13.0457	6.13228	13.047	10.6055	13.0475	5.4662	13.1956	21.762	13.047	4.52531	13.047	3.55684	13.0471	9.38846	13.0459	7.07038	13.0475	2.18358	13.0466	2.99202	13.046	16.0477	13.0464	18.7935	13.0475	2.47685	13.0466	2.46267
13.0477	6.13228	13.049	10.6055	13.0495	5.61613	13.1976	21.762	13.049	4.65585	13.049	3.66915	13.0491	9.60294	13.0479	7.07038	13.0495	2.22921	13.0486	3.02091	13.048	16.0477	13.0484	18.7935	13.0495	2.42589	13.0486	2.46616
13.0497	6.31228	13.051	10.7029	13.0515	5.76979	13.1996	21.8883	13.051	4.65585	13.051	3.78364	13.0511	9.60294	13.0499	7.21373	13.0515	2.22921	13.0506	3.02091	13.05	16.2841	13.0504	18.8381	13.0515	2.36988	13.0506	2.47465
13.0517	6.49754	13.053	10.801	13.0535	5.76979	13.2016	21.8883	13.053	4.78926	13.053	3.78364	13.0531	9.82028	13.0519	7.21373	13.0535	2.25962	13.0526	3.06509	13.052	16.2841	13.0524	18.8792	13.0535	2.36988	13.0526	2.49261
13.0537	6.49754	13.055	10.801	13.0555	5.92531	13.2036	22.0115	13.055	4.92591	13.055	3.90232	13.0551	10.0409	13.0539	7.35971	13.0555	2.28244	13.0546	3.08634	13.054	16.5297	13.0544	18.8792	13.0555	2.31387	13.0546	2.49261
13.0557	6.68654	13.057	10.9008	13.0575	5.92531	13.2056	22.1296	13.057	4.92591	13.057	3.90232	13.0571	10.0409	13.0559	7.50725	13.0575	2.28244	13.0566	3.08634	13.056	16.7633	13.0564	18.9138	13.0575	2.26245	13.0566	2.5066
13.0577	6.68654	13.059	10.9008	13.0595	6.08205	13.2076	22.1296	13.059	5.06552	13.059	4.02245	13.0591	10.2622	13.0579	7.50725	13.0595	2.30863	13.0586	3.13392	13.058	16.7633	13.0584	18.9429	13.0595	2.26245	13.0586	2.5066
13.0597	6.87979	13.061	10.9993	13.0615	6.24372	13.2096	22.242	13.061	5.06552	13.061	4.14774	13.0611	10.2622	13.0599	7.65623	13.0615	2.33144	13.0606	3.1747	13.06	17.0046	13.0604	18.9429	13.0615	2.22159	13.0606	2.52655
13.0617	7.07725	13.063	11.0967	13.0635	6.24372	13.2116	22.242	13.063	5.20967	13.063	4.14774	13.0631	10.484	13.0619	7.80557	13.0635	2.33144	13.0626	3.1747	13.062	17.2372	13.0624	18.9673	13.0635	2.19129	13.0626	2.54403
13.0637	7.07725	13.065	11.0967	13.0655	6.40799	13.2136	22.3494	13.065	5.3585	13.065	4.2762	13.0651	10.7073	13.0639	7.80557	13.0655	2.35679	13.0646	3.20104	13.064	17.2372	13.0644	18.9886	13.0655	2.19129	13.0646	2.54403
13.0657	7.27842	13.067	11.1956	13.0675	6.40799	13.2156	22.4544	13.067	5.3585	13.067	4.4077	13.0671	10.9321	13.0659	7.95683	13.0675	2.35932	13.0666	3.23503	13.066	17.4674	13.0664	18.9886	13.0675	2.16328	13.0666	2.57198
13.0677	7.48538	13.069	11.1956	13.0695	6.57817	13.2176	22.4544	13.069	5.50906	13.069	4.4077	13.0691	10.9321	13.0679	7.95683	13.0695	2.35932	13.0686	3.23503	13.068	17.6984	13.0684	19.0046	13.0695	2.16328	13.0686	2.60093
13.0697	7.48538	13.071	11.2941	13.0715	6.74957	13.2196	22.5527	13.071	5.66329	13.071	4.54403	13.0711	11.1579	13.0699	8.10982	13.0715	2.3796	13.0706	3.26052	13.07	17.6984	13.0704	19.014	13.0715	2.13528	13.0706	2.60093
13.0717	7.69742	13.073	11.3935	13.0735	6.74957	13.2216	22.6457	13.073	5.66329	13.073	4.68387	13.0731	11.1579	13.0719	8.26659	13.0735	2.40749	13.0726	3.29706	13.072	17.9235	13.0724	19.014	13.0735	2.1215	13.0726	2.62189
13.0737	7.69742	13.075	11.4938	13.0755	6.92704	13.2236	22.6457	13.075	5.81997	13.075	4.68387	13.0751	11.3868	13.0739	8.26659	13.0755	2.40749	13.0746	3.29706	13.074	18.1478	13.0744	19.0208	13.0755	2.1215	13.0746	2.64285
13.0757	7.91274	13.077	11.4938	13.0775	6.92704	13.2256	22.7356	13.077	5.98148	13.077	4.82802	13.0771	11.6154	13.0759	8.42593	13.0775	2.43959	13.0766	3.3285	13.076	18.1478	13.0764	19.0218	13.0775	2.10222	13.0766	2.64285
13.0777	8.13259	13.079	11.595	13.0795	7.10791	13.2276	22.7356	13.079	5.98148	13.079	4.82802	13.0791	11.6154	13.0779	8.58659	13.0795	2.47677	13.0786	3.37608	13.078	18.3692	13.0784	19.0218	13.0795	2.08983	13.0786	2.66182
13.0797	8.13259	13.081	11.595	13.0815	7.29105	13.2296	22.8212	13.081	6.14731	13.081	4.97584	13.0811	11.846	13.0799	8.58659	13.0815	2.47677	13.0806	3.37608	13.08	18.5823	13.0804	19.0191	13.0815	2.08983	13.0806	2.67679
13.0817	8.3555	13.083	11.6954	13.0835	7.29105	13.2316	22.9019	13.083	6.14731	13.083	5.12734	13.0831	12.076	13.0819	8.74953	13.0835	2.51057	13.0826	3.42111	13.082	18.5823	13.0824	19.0121	13.0835	2.07835	13.0826	2.67679
13.0837	8.5846	13.085	11.7957	13.0855	7.47962	13.2336	22.9019	13.085	6.31703	13.085	5.12734	13.0851	12.076	13.0839	8.74953	13.0855	2.54183	13.0846	3.47464	13.084	18.7946	13.0844	19.0121	13.0855	2.06871	13.0846	2.69526
13.0857	8.5846	13.087	11.7957	13.0875	7.47962	13.2356	22.9796	13.087	6.48999	13.087	5.28442	13.0871	12.3085	13.0859	8.91366	13.0875	2.54183	13.0866	3.47464	13.086	19.0083	13.0864	19.0003	13.0875	2.06871	13.0866	2.70874
13.0877	8.8159	13.089	11.8945	13.0895	7.67078	13.2376	22.9796	13.089	6.48999	13.089	5.44397	13.0891	12.3085	13.0879	9.07828	13.0895	2.60182	13.0886	3.52052	13.088	19.0083	13.0884	18.9873	13.0895	2.05356	13.0886	2.70874
13.0897	8.8159	13.091	11.9935	13.0915	7.86534	13.2396	23.0547	13.091	6.66742	13.091	5.44397	13.0911	12.5416	13.0899	9.24499	13.0915	2.66181	13.0906	3.57575	13.09	19.2146	13.0904	18.9873	13.0915	2.03336	13.0906	2.7287
13.0917	9.0517	13.093	11.9935	13.0935	7.86534	13.2416	23.1229	13.093	6.84967	13.093	5.60996	13.0931	12.775	13.0919	9.24499	13.0935	2.66181	13.0926	3.57575	13.092	19.4124	13.0924	18.9716	13.0935	2.03336	13.0926	2.75466
13.0937	9.29071	13.095	12.091	13.0955	8.06209	13.2436	23.1229	13.095	6.84967	13.095	5.78101	13.0951	12.775	13.0939	9.41368	13.0955	2.70068	13.0946	3.63268	13.094	19.4124	13.0944	18.9528	13.0955	2.01178	13.0946	2.75466
13.0957	9.29071	13.097	12.091	13.0975	8.06209	13.2456	23.1886	13.097	7.03481	13.097	5.78101	13.0971	13.0106	13.0959	9.41368	13.0975	2.72433	13.0966	3.67177	13.096	19.6127	13.0964	18.9528	13.0975	1.99387	13.0966	2.77362
13.0977	9.53421	13.099	12.1845	13.0995	8.26427	13.2476	23.1886	13.099	7.03481	13.099	5.9574	13.0991	13.2445	13.0979	9.58338	13.0995	2.72433	13.0986	3.7304	13.098	19.8104	13.0984	18.9303	13.0995	1.99387	13.0986	2.80257
13.0997	9.78164	13.101	12.2821	13.1015	8.46831	13.2496	23.2488	13.101	7.22592	13.101	5.9574	13.1011	13.2445	13.0999	9.75639	13.1015	2.76827	13.1006	3.7304	13.1	19.8104	13.1004	18.9061	13.1015	1.9879	13.1006	2.80257
13.1017	9.78164	13.103	12.2821	13.1035	8.46831	13.2516	23.3028	13.103	7.421	13.103	6.13839	13.1031	13.48	13.1019	9.75639	13.1035	2.81052	13.1026	3.76778	13.102	19.9962	13.1024	18.9061	13.1035	1.9902	13.1026	2.82903
13.1037	10.0339	13.105	12.374	13.1055	8.67599	13.2536	23.3028	13.105	7.421	13.105	6.32317	13.1051	13.7166	13.1039	9.92963	13.1055	2.83671	13.1046	3.79242	13.104	20.1801	13.1044	18.8769	13.1055	1.9902	13.1046	2.82903
13.1057	10.0339	13.107	12.4711	13.1075	8.67599	13.2556	23.3529	13.107	7.62054	13.107	6.32317	13.1071	13.7166	13.1059	9.92963	13.1075	2.83671	13.1066	3.79242	13.106	20.1801	13.1064	18.8421	13.1075	2.00351	13.1066	2.86047
13.1077	10.2895	13.109	12.4711	13.1095	8.89097	13.2576	23.3949	13.109	7.62054	13.109	6.51266	13.1091	13.9512	13.1079	10.1051	13.1095	2.88065	13.1086	3.81112	13.108	20.361	13.1084	18.8421	13.1095	2.02785	13.1086	2.88143
13.1097	10.5468	13.111	12.5673	13.1115	9.10732	13.2596	23.3949	13.111	7.82434	13.111	6.70618	13.1111	14.1882	13.1099	10.2806	13.1115	2.88065	13.1106	3.8553	13.11	20.5357	13.1104	18.8045	13.1115	2.02785	13.1106	2.88143
13.1116	10.5468	13.113	12.6626	13.1135	9.10732	13.2616	23.4356	13.113	8.03231	13.113	6.70618	13.1131	14.1882	13.1119	10.4582	13.1135	2.92627	13.1126	3.8553	13.112	20.5357	13.1124	18.7628	13.1135	2.07513	13.1126	2.9024
13.1137	10.8093	13.115	12.6626	13.1155	9.3278	13.2636	23.4356	13.115	8.03231	13.115	6.90487	13.1151	14.4231	13.1139	10.4582	13.1155	2.95838	13.1146	3.91563	13.114	20.7114	13.1144	18.7628	13.1155	2.13528	13.1146	2.92236
13.1157	11.0741	13.117	12.7584	13.1175	9.3278	13.2656	23.47	13.117	8.24525	13.117	6.90487	13.1171	14.4231	13.1159	10.6367	13.1175	2.95838	13.1166	3.95046	13.116	20.8885	13.1164	18.7209	13.1175	2.13528	13.1166	2.92236
13.1176	11.0741	13.119	12.7584	13.1195	9.54958	13.2676	23.4989	13.119	8.46064	13.119	7.10644	13.1191	14.6571	13.1179	10.6367	13.1195	2.99387	13.1186	3.95046	13.118	20.8885	13.1184	18.6705	13.1195	2.21286	13.1186	2.93434
13.1197	11.3418	13.121	12.8518	13.1215	9.77613	13.2696	23.4989	13.121	8.46064	13.121	7.31289	13.1211	14.8909	13.1199	10.8166	13.1215	3.03104	13.1206	4.00484	13.12	21.0514	13.1204	18.6705	13.1215	2.21286	13.1206	2.94732
13.1217	11.3418	13.123	12.946	13.1235	9.77613	13.2716	23.5257	13.123	8.67949	13.123	7.31289	13.1231	14.8909	13.1219	10.9994	13.1235	3.03104	13.1226	4.07027	13.122	21.2105	13.1224	18.6188	13.1235	2.30055	13.1226	2.94732
13.1236	11.614	13.125	12.946	13.1255	10.0069	13.2736	23.5257	13.125	8.90367	13.125	7.52348	13.1251	15.1231	13.1239	10.9994	13.1255	3.06653	13.1246	4.07027	13.124	21.2105	13.1244	18.5644	13.1255	2.38411	13.1246	2.97177
13.1257	11.8855	13.127	13.0391	13.1275	10.0069	13.2756	23.5484	13.127	8.90367	13.127	7.73774	13.1271	15.3557	13.1259	11.1818	13.1275	3.13497	13.1266	4.13824	13.126	21.3653	13.1264	18.5644	13.1275	2.38411	13.1266	2.99224
13.1276	11.8855	13.129	13.0391	13.1295	10.2414	13.2776	23.5691	13.129	9.13001	13.129	7.73774	13.1291	15.3557	13.1279	11.1818	13.1295	3.13497	13.1286	4.21217	13.128	21.5186	13.1284	18.5055	13.1295	2.45573	13.1286	2.99224
13.1296	12.16	13.131	13.1295	13.1315	10.479	13.2796	23.5691	13.131	9.36039	13.131	7.95701	13.1311	15.5875	13.1299	11.3667	13.1315	3.19581	13.1306	4.21217	13.13	21.5186	13.1304	18.4443	13.1315	2.5021	13.1306	3.0162
13.1317	12.4332	13.133	13.2198	13.1335	10.479	13.2816	23.5853	13.133	9.36039	13.133	8.18053	13.1331	15.8171	13.1319	11.5528	13.1335	3.24481	13.1326	4.28014	13.132	21.6679	13.1324	18.4443	13.1335	2.5021	13.1326	3.03616
13.1336	12.4332	13.135	13.2198	13.1355	10.7204	13.2836	23.5979	13.135	9.59401	13.135	8.18053	13.1351	15.8171	13.1339	11.5528	13.1355	3.30311	13.1346	4.37361	13.134	21.8127	13.1344	18.3794	13.1355	2.52735	13.1346	3.03616
13.1357	12.709	13.137	13.3119	13.1375	10.7204	13.2856	23.5979	13.137	9.59401	13.137	8.40624	13.1371	16.0448	13.1359	11.7412	13.1375	3.30311	13.1366	4.37361	13.136	21.8127	13.1364	18.3104	13.1375	2.52322	13.1366	3.05513
13.1377	12.709	13.139	13.3992	13.1395	10.965	13.2876	23.6068	13.139	9.83252	13.139	8.40624	13.1391	16.0448	13.1379	11.9303	13.1395	3.34282	13.1386	4.46707	13.138	21.9508	13.1384	18.3104	13.1395	2.52322	13.1386	3.08458
13.1396	12.9849	13.141	13.3992	13.1415	11.2129	13.2896	23.6068	13.141	10.0747	13.141	8.63533	13.1411	16.2729	13.1399	11.9303	13.1415	3.38	13.1406	4.56648	13.14	22.0815	13.1404	18.2408	13.1415	2.50669	13.1406	3.08458
13.1417	13.2619	13.143	13.4871	13.1435	11.2129	13.2916	23.6125	13.143	10.0747	13.143	8.86977	13.1431	16.4974	13.1419	12.1199	13.1435	3.38	13.1426	4.56648	13.142	22.0815	13.1424	18.1678	13.1435	2.46537	13.1426	3.12151
13.1436	13.2619	13.145	13.5746	13.1455	11.4604	13.2936	23.6138	13.145	10.3205	13.145	8.86977	13.1451	16.4974	13.1439	12.3115	13.1455	3.4214	13.1446	4.65655	13.144	22.2103	13.1444	18.1678	13.1455	2.46537	13.1446	3.15495
13.1456	13.5384	13.147	13.5746	13.1475	11.4604	13.2956	23.6138	13.147	10.5697	13.147	9.10996	13.1471	16.7177	13.1459	12.3115	13.1475	3.46027	13.1466	4.73557	13.146	22.3297	13.1464	18.0918	13.1475	2.4268	13.1466	3.15495
13.1477	13.5384	13.149	13.6632	13.1495	11.7128	13.2976	23.6099	13.149	10.5697	13.149	9.35348	13.1491	16.7177	13.1479	12.5036	13.1495	3.46027	13.1486	4.73557	13.148	22.3297	13.1484	18.0096	13.1495	2.37447	13.1486	3.19189
13.1496	13.8154	13.151	13.6632	13.1515	11.9671	13.2996	23.6099	13.151	10.8199	13.151	9.35348	13.1511	16.937	13.1499	12.6982	13.1515	3.48224	13.1506	4.81969	13.15	22.4448	13.1504	18.0096	13.1515	2.37447	13.1506	3.22832
13.1517	14.0895	13.153	13.75	13.1535	11.9671	13.3016	23.6028	13.153	10.8199	13.153	9.59878	13.1531	17.1542	13.1519	12.6982	13.1535	3.4966	13.1526	4.89701	13.152	22.5582	13.1524	17.9262	13.1535	2.33039	13.1526	3.22832
13.1537	14.0895	13.155	13.8374	13.1555	12.225	13.3036	23.5895	13.155	11.0747	13.155	9.84593	13.1551	17.3698	13.1539	12.8911	13.1555	3.4966	13.1546	4.89701	13.154	22.5582	13.1544	17.8386	13.1555	2.28586	13.1546	3.26326
13.1556	14.3645	13.157	13.8374	13.1575	12.225	13.3056	23.5895	13.157	11.333	13.157	9.84593	13.1571	17.3698	13.1559	12.8911	13.1575	3.52786	13.1566	4.95734	13.156	22.662	13.1564	17.8386	13.1575	2.28586	13.1566	3.27474
13.1577	14.638	13.159	13.9244	13.1595	12.4803	13.3076	23.5752	13.159	11.333	13.159	10.0969	13.1591	17.5823	13.1579	13.0841	13.1595	3.56842	13.1586	5.02107	13.158	22.7664	13.1584	17.753	13.1595	2.24316	13.1586	3.27474
13.1596	14.638	13.161	14.0107	13.1615	12.7398	13.3096	23.5752	13.1713	12.3833	13.1609	10.0969	13.1611	17.5823	13.1599	13.2787	13.1615	3.56842	13.1606	5.02107	13.16	22.7664	13.1604	17.753	13.1615	2.20506	13.1606	3.30269
13.1616	14.9072	13.163	14.0107	13.1635	12.7398	13.3116	23.558	13.1722	12.649	13.163	10.3508	13.1631	17.7931	13.1619	13.2787	13.1635	3.60475	13.1626	5.11283	13.162	22.865	13.1624	17.6592	13.1635	2.20506	13.1626	3.33564
13.1637	14.9072	13.165	14.0959	13.1655	13.0021	13.3136	23.5374	13.1739	12.649	13.1649	10.6076	13.1651	17.9977	13.1639	13.4734	13.1655	3.63686	13.1646	5.17146	13.164	22.9567	13.1644	17.566	13.1655	2.16007	13.1646	3.33564
13.1656	15.1798	13.167	14.0959	13.1675	13.0021	13.3156	23.5374	13.1751	12.9164	13.167	10.6076	13.1671	17.9977	13.1659	13.4734	13.1675	3.63686	13.1666	5.17146	13.166	22.9567	13.1664	17.566	13.1675	2.16007	13.1666	3.3576
13.1677	15.4512	13.169	14.1849	13.1695	13.2624	13.3176	23.5144	13.1757	12.9164	13.169	10.864	13.1691	18.2009	13.1679	13.668	13.1695	3.67995	13.1686	5.24538	13.168	23.035	13.1684	17.4703	13.1695	2.13574	13.1686	3.39703
13.1697	15.4512	13.171	14.2726	13.1715	13.5225	13.3196	23.4888	13.1765	12.9164	13.1709	11.1213	13.1711	18.2009	13.1699	13.8634	13.1715	3.74078	13.1706	5.321	13.17	23.114	13.1704	17.3733	13.1715	2.1137	13.1706	3.39703
13.1716	15.7199	13.173	14.3604	13.1735	13.5225	13.3216	23.4888	13.1779	12.9164	13.173	11.1213	13.1731	18.4019	13.1719	14.0584	13.1735	3.74078	13.1726	5.321	13.172	23.114	13.1724	17.3733	13.1735	2.09258	13.1726	3.42398
13.1737	15.9897	13.175	14.3604	13.1755	13.7828	13.3236	23.4609	13.1788	13.1844	13.175	11.3844	13.1751	18.5969	13.1739	14.0584	13.1755	3.7974	13.1746	5.39408	13.174	23.177	13.1744	17.2731	13.1755	2.09258	13.1746	3.46041
13.1756	15.9897	13.177	14.4486	13.1775	13.7828	13.3256	23.4609	13.18	13.1844	13.1769	11.3844	13.1771	18.5969	13.1759	14.2518	13.1775	3.85823	13.1766	5.50114	13.176	23.177	13.1764	17.1714	13.1775	2.07835	13.1766	3.46041
13.1776	16.2559	13.179	14.4486	13.1795	14.0466	13.3276	23.4307	13.1807	13.1844	13.179	11.6521	13.1791	18.7908	13.1779	14.2518	13.1795	3.85823	13.1786	5.50114	13.178	23.2403	13.1784	17.1714	13.1795	2.07835	13.1786	3.47889
13.1796	16.2559	13.181	14.5377	13.1815	14.3089	13.3296	23.3984	13.1815	13.451	13.1809	11.9206	13.1811	18.9802	13.1799	14.4458	13.1815	3.914	13.1806	5.58016	13.18	23.2985	13.1804	17.0645	13.1815	2.07192	13.1806	3.50833
13.1816	16.5194	13.183	14.623	13.1835	14.3089	13.3316	23.3984	13.183	13.451	13.1829	11.9206	13.1831	18.9802	13.1819	14.6368	13.1835	3.98243	13.1826	5.67192	13.182	23.2985	13.1824	16.9598	13.1835	2.06549	13.1826	3.50833
13.1836	16.7812	13.185	14.623	13.1855	14.5702	13.3336	23.363	13.185	13.7199	13.185	12.191	13.1851	19.1668	13.1839	14.6368	13.1855	3.98243	13.1846	5.67192	13.184	23.3489	13.1844	16.9598	13.1855	2.06549	13.1846	3.53828
13.1856	16.7812	13.187	14.7103	13.1875	14.5702	13.3356	23.363	13.187	13.7199	13.1869	12.462	13.1871	19.3507	13.1859	14.8276	13.1875	4.05594	13.1866	5.75179	13.186	23.4004	13.1864	16.8482	13.1875	2.05539	13.1866	3.57421
13.1876	17.0386	13.189	14.7103	13.1895	14.8331	13.3376	23.3221	13.189	13.9898	13.189	12.462	13.1891	19.3507	13.1879	15.0172	13.1895	4.10833	13.1886	5.83081	13.188	23.4004	13.1884	16.736	13.1895	2.05034	13.1886	3.57421
13.1896	17.295	13.191	14.794	13.1915	15.0932	13.3396	23.2782	13.191	14.263	13.191	12.7354	13.1911	19.5291	13.1899	15.0172	13.1915	4.10833	13.1906	5.83081	13.19	23.4557	13.1904	16.736	13.1915	2.05034	13.1906	3.62113
13.1916	17.295	13.193	14.8759	13.1935	15.0932	13.3416	23.2782	13.193	14.263	13.1929	13.0101	13.1931	19.7039	13.1919	15.2019	13.1935	4.17423	13.1926	5.92173	13.192	23.4974	13.1924	16.6202	13.1935	2.05769	13.1926	3.67154
13.1936	17.5464	13.195	14.8759	13.1955	15.3546	13.3436	23.2321	13.195	14.5361	13.195	13.0101	13.1951	19.7039	13.1939	15.3851	13.1955	4.22746	13.1946	5.98631	13.194	23.4974	13.1944	16.5095	13.1955	2.05952	13.1946	3.67154
13.1956	17.5464	13.197	14.9562	13.1975	15.3546	13.3456	23.1836	13.197	14.5361	13.1969	13.2846	13.1971	19.8752	13.1959	15.3851	13.1975	4.22746	13.1966	5.98631	13.196	23.5396	13.1964	16.5095	13.1975	2.05952	13.1966	3.71996
13.1976	17.7964	13.199	15.0374	13.1995	15.61	13.3476	23.1836	13.199	14.8072	13.1989	13.2846	13.1991	19.8752	13.1979	15.5697	13.1995	4.28999	13.1986	6.06618	13.198	23.5719	13.1984	16.3944	13.1995	2.06825	13.1986	3.71996
13.1996	18.044	13.201	15.0374	13.2015	15.8639	13.3496	23.1334	13.201	15.0779	13.201	13.5627	13.2011	20.042	13.1999	15.5697	13.2015	4.35251	13.2006	6.12905	13.2	23.5719	13.2004	16.2749	13.2015	2.07467	13.2006	3.76239
13.2016	18.044	13.203	15.1151	13.2035	15.8639	13.3516	23.1334	13.203	15.0779	13.2029	13.8424	13.2031	20.2051	13.2019	15.7527	13.2035	4.4049	13.2026	6.12905	13.202	23.6022	13.2024	16.2749	13.2035	2.07467	13.2026	3.80731
13.2036	18.2885	13.205	15.1942	13.2055	16.1163	13.3536	23.0787	13.205	15.3489	13.205	13.8424	13.2051	20.2051	13.2039	15.9342	13.2055	4.4049	13.2046	6.18003	13.204	23.6225	13.2044	16.1577	13.2055	2.09396	13.2046	3.80731
13.2056	18.5293	13.207	15.1942	13.2075	16.1163	13.3556	23.0218	13.207	15.6175	13.207	14.1207	13.2071	20.3669	13.2059	15.9342	13.2075	4.43954	13.2066	6.22762	13.206	23.6225	13.2064	16.0342	13.2075	2.11232	13.2066	3.84923
13.2076	18.5293	13.209	15.2731	13.2095	16.3716	13.3576	23.0218	13.209	15.6175	13.2089	14.4008	13.2091	20.5237	13.2079	16.1148	13.2095	4.43954	13.2086	6.22762	13.208	23.6374	13.2084	16.0342	13.2095	2.11232	13.2086	3.88916
13.2096	18.7659	13.211	15.3503	13.2115	16.6236	13.3596	22.9624	13.211	15.8864	13.211	14.4008	13.2111	20.5237	13.2099	16.2919	13.2115	4.49869	13.2106	6.2769	13.21	23.6458	13.2104	15.9138	13.2115	2.12013	13.2106	3.88916
13.2116	18.7659	13.213	15.3503	13.2135	16.6236	13.3616	22.9624	13.213	15.8864	13.2129	14.6818	13.2131	20.6763	13.2119	16.2919	13.2135	4.56206	13.2126	6.34317	13.212	23.6458	13.2124	15.7908	13.2135	2.12013	13.2126	3.93608
13.2136	18.9992	13.215	15.4264	13.2155	16.8722	13.3636	22.9011	13.215	16.1546	13.2149	14.9633	13.2151	20.6763	13.2139	16.4644	13.2155	4.56206	13.2146	6.4137	13.214	23.6445	13.2144	15.7908	13.2155	2.12977	13.2146	3.97052
13.2156	19.2315	13.217	15.4264	13.2175	16.8722	13.3656	22.8376	13.217	16.4216	13.217	14.9633	13.2171	20.8252	13.2159	16.6333	13.2175	4.62036	13.2166	6.4137	13.216	23.6398	13.2164	15.6648	13.2175	2.14538	13.2166	3.97052
13.2176	19.2315	13.219	15.5015	13.2195	17.1202	13.3676	22.8376	13.219	16.4216	13.2189	15.2467	13.2191	20.9713	13.2179	16.6333	13.2195	4.68204	13.2186	6.50291	13.218	23.6398	13.2184	15.5404	13.2195	2.14538	13.2186	4.01045
13.2196	19.4602	13.221	15.577	13.2215	17.3696	13.3696	22.7714	13.221	16.6886	13.221	15.2467	13.2211	20.9713	13.2199	16.8001	13.2215	4.68204	13.2206	6.58533	13.22	23.6263	13.2204	15.5404	13.2215	2.16053	13.2206	4.05936
13.2216	19.4602	13.223	15.577	13.2235	17.3696	13.3716	22.7038	13.223	16.9518	13.223	15.5294	13.2231	21.1139	13.2219	16.8001	13.2235	4.75132	13.2226	6.58533	13.222	23.6084	13.2224	15.4106	13.2235	2.17843	13.2226	4.05936
13.2236	19.6842	13.225	15.6507	13.2255	17.6138	13.3736	22.7038	13.225	16.9518	13.2249	15.8136	13.2251	21.2508	13.2239	16.9644	13.2255	4.80624	13.2246	6.6856	13.224	23.6084	13.2244	15.2825	13.2255	2.17843	13.2246	4.11427
13.2256	19.9038	13.227	15.7204	13.2275	17.6138	13.3756	22.6339	13.227	17.2135	13.227	15.8136	13.2271	21.2508	13.2259	17.1267	13.2275	4.80624	13.2266	6.79521	13.226	23.5838	13.2264	15.2825	13.2275	2.19955	13.2266	4.17067
13.2276	19.9038	13.229	15.7204	13.2295	17.855	13.3776	22.6339	13.229	17.4743	13.2289	16.0965	13.2291	21.3872	13.2279	17.1267	13.2295	4.85778	13.2286	6.79521	13.228	23.5591	13.2284	15.1524	13.2295	2.21149	13.2286	4.17067
13.2296	20.1209	13.231	15.7894	13.2315	18.095	13.3796	22.5631	13.231	17.4743	13.2309	16.3775	13.2311	21.5165	13.2299	17.2862	13.2315	4.93298	13.2306	6.88612	13.23	23.5591	13.2304	15.0189	13.2315	2.21149	13.2306	4.22707
13.2316	20.3304	13.233	15.8576	13.2335	18.095	13.3816	22.4907	13.233	17.7342	13.233	16.3775	13.2331	21.5165	13.2319	17.4443	13.2335	4.9972	13.2326	6.98214	13.232	23.5258	13.2324	15.0189	13.2335	2.24776	13.2326	4.27898
13.2336	20.3304	13.235	15.8576	13.2355	18.3346	13.3836	22.4907	13.235	17.7342	13.2349	16.6568	13.2351	21.6432	13.2339	17.4443	13.2355	4.9972	13.2346	6.98214	13.234	23.4886	13.2344	14.8872	13.2355	2.31157	13.2346	4.33438
13.2356	20.5345	13.237	15.9253	13.2375	18.3346	13.3856	22.4166	13.237	17.9936	13.237	16.6568	13.2371	21.6432	13.2359	17.5993	13.2375	5.06817	13.2366	7.09005	13.236	23.4886	13.2364	14.7517	13.2375	2.31157	13.2366	4.33438
13.2376	20.5345	13.239	15.9253	13.2395	18.5694	13.3876	22.4166	13.239	18.2516	13.239	16.9325	13.2391	21.7637	13.2379	17.5993	13.2395	5.06817	13.2386	7.2022	13.238	23.4506	13.2384	14.7517	13.2395	2.40155	13.2386	4.38279
13.2396	20.7362	13.241	15.9946	13.2415	18.8024	13.3895	22.3398	13.241	18.2516	13.2409	17.2056	13.2411	21.8825	13.2399	17.7507	13.2415	5.14675	13.2406	7.2022	13.24	23.4075	13.2404	14.6199	13.2415	2.48741	13.2406	4.38279
13.2416	20.9316	13.243	16.0626	13.2435	18.8024	13.3916	22.2599	13.243	18.5083	13.243	17.2056	13.2431	21.9954	13.2419	17.9013	13.2435	5.21181	13.2426	7.31096	13.242	23.4075	13.2424	14.4819	13.2435	2.48741	13.2426	4.42921
13.2436	20.9316	13.245	16.0626	13.2455	19.0317	13.3935	22.2599	13.245	18.7635	13.2449	17.4762	13.2451	21.9954	13.2439	17.9013	13.2455	5.28025	13.2446	7.41208	13.244	23.3553	13.2444	14.4819	13.2455	2.60126	13.2446	4.47364
13.2456	21.1226	13.247	16.1272	13.2475	19.0317	13.3956	22.1757	13.247	18.7635	13.247	17.7434	13.2471	22.1047	13.2459	18.0492	13.2475	5.28025	13.2466	7.41208	13.246	23.3009	13.2464	14.3472	13.2475	2.71282	13.2466	4.47364
13.2476	21.3047	13.249	16.1272	13.2495	19.2603	13.3976	22.1757	13.249	19.0146	13.249	17.7434	13.2491	22.1047	13.2479	18.1963	13.2495	5.37065	13.2486	7.49959	13.248	23.3009	13.2484	14.2126	13.2495	2.71282	13.2486	4.51906
13.2496	21.3047	13.251	16.1914	13.2515	19.4879	13.3995	22.0903	13.251	19.2652	13.2509	18.0092	13.2511	22.2105	13.2499	18.1963	13.2515	5.44247	13.2506	7.59731	13.25	23.2381	13.2504	14.2126	13.2515	2.81658	13.2506	4.57595
13.2516	21.4816	13.253	16.2555	13.2535	19.4879	13.4016	22.0048	13.253	19.2652	13.253	18.2722	13.2531	22.31	13.2519	18.3404	13.2535	5.44247	13.2526	7.59731	13.252	23.1781	13.2524	14.08	13.2535	2.89371	13.2526	4.57595
13.2536	21.4816	13.255	16.2555	13.2555	19.7081	13.4035	22.0048	13.255	19.511	13.2549	18.2722	13.2551	22.31	13.2539	18.4816	13.2555	5.51936	13.2546	7.69247	13.254	23.1781	13.2544	13.9451	13.2555	2.89371	13.2546	4.61339
13.2556	21.6566	13.257	16.3159	13.2575	19.7081	13.4055	21.9171	13.257	19.511	13.2569	18.5316	13.2571	22.4055	13.2559	18.4816	13.2575	5.61315	13.2566	7.80633	13.256	23.11	13.2564	13.9451	13.2575	2.94559	13.2566	4.65332
13.2576	21.8215	13.259	16.3749	13.2595	19.9241	13.4076	21.8274	13.259	19.7469	13.259	18.5316	13.2591	22.4055	13.2579	18.6184	13.2595	5.61315	13.2586	7.80633	13.258	23.0359	13.2584	13.8139	13.2595	2.94559	13.2586	4.65332
13.2596	21.8215	13.261	16.3749	13.2615	20.1409	13.4095	21.8274	13.261	19.9927	13.2609	18.7882	13.2611	22.4987	13.2599	18.6184	13.2615	5.68243	13.2606	7.90744	13.26	23.0359	13.2604	13.6822	13.2615	2.98461	13.2606	4.69974
13.2616	21.9806	13.263	16.4353	13.2635	20.1409	13.4116	21.7359	13.263	19.9927	13.263	19.0393	13.2631	22.5853	13.2619	18.7511	13.2635	5.76777	13.2626	8.00091	13.262	22.9597	13.2624	13.6822	13.2635	3.00206	13.2626	4.74465
13.2636	22.1361	13.265	16.4353	13.2655	20.3533	13.4136	21.7359	13.265	20.2258	13.265	19.0393	13.2651	22.5853	13.2639	18.8782	13.2655	5.76777	13.2646	8.00091	13.264	22.8787	13.2644	13.548	13.2655	3.00206	13.2646	4.74465
13.2656	22.1361	13.267	16.4924	13.2675	20.3533	13.4155	21.6435	13.267	20.4538	13.2669	19.2855	13.2671	22.6672	13.2659	18.8782	13.2675	5.84804	13.2666	8.12156	13.266	22.8787	13.2664	13.4124	13.2675	3.0117	13.2666	4.78958
13.2676	22.2837	13.269	16.5497	13.2695	20.5605	13.4176	21.552	13.269	20.4538	13.269	19.5294	13.2691	22.7467	13.2679	19.002	13.2695	5.90887	13.2686	8.24392	13.268	22.7993	13.2684	13.4124	13.2695	3.00068	13.2686	4.83849
13.2696	22.2837	13.271	16.5497	13.2715	20.7614	13.4195	21.552	13.271	20.678	13.2709	19.5294	13.2711	22.7467	13.2699	19.1213	13.2715	5.90887	13.2706	8.24392	13.27	22.7126	13.2704	13.2779	13.2715	3.00068	13.2706	4.83849
13.2716	22.429	13.273	16.605	13.2735	20.7614	13.4215	21.4568	13.273	20.678	13.2729	19.77	13.2731	22.8183	13.2719	19.1213	13.2735	5.99928	13.2726	8.35607	13.272	22.7126	13.2724	13.1453	13.2735	2.97727	13.2726	4.89489
13.2736	22.5647	13.275	16.658	13.2755	20.9591	13.4236	21.4568	13.275	20.8979	13.275	20.0061	13.2751	22.8862	13.2739	19.2383	13.2755	6.07533	13.2746	8.46993	13.274	22.6269	13.2744	13.1453	13.2755	2.96074	13.2746	4.95529
13.2756	22.5647	13.277	16.658	13.2775	20.9591	13.4255	21.3623	13.277	21.1127	13.2769	20.0061	13.2771	22.8862	13.2759	19.3508	13.2775	6.07533	13.2766	8.46993	13.276	22.5302	13.2764	13.0101	13.2775	2.96074	13.2766	4.95529
13.2776	22.6944	13.279	16.7093	13.2795	21.1489	13.4276	21.2685	13.279	21.1127	13.279	20.2305	13.2791	22.952	13.2779	19.3508	13.2795	6.1539	13.2786	8.5702	13.278	22.5302	13.2784	12.8763	13.2795	2.93365	13.2786	5.02067
13.2796	22.8177	13.281	16.7576	13.2815	21.3341	13.4296	21.2685	13.281	21.3215	13.281	20.2305	13.2811	23.0144	13.2799	19.4599	13.2815	6.24093	13.2806	8.69425	13.28	22.4396	13.2804	12.8763	13.2815	2.90794	13.2806	5.08257
13.2816	22.8177	13.283	16.7576	13.2835	21.3341	13.4315	21.1694	13.283	21.5233	13.2829	20.4602	13.2831	23.0144	13.2819	19.4599	13.2835	6.24093	13.2826	8.69425	13.282	22.3436	13.2824	12.744	13.2835	2.90794	13.2826	5.08257
13.2836	22.9357	13.285	16.8069	13.2855	21.5163	13.4336	21.0699	13.285	21.5233	13.285	20.6757	13.2851	23.0719	13.2839	19.5649	13.2855	6.32204	13.2846	8.80556	13.284	22.3436	13.2844	12.6163	13.2855	2.8905	13.2846	5.15344
13.2856	22.9357	13.287	16.8069	13.2875	21.5163	13.4355	21.0699	13.287	21.7218	13.2869	20.6757	13.2871	23.0719	13.2859	19.6655	13.2875	6.41161	13.2866	8.91007	13.286	22.2372	13.2864	12.6163	13.2875	2.8703	13.2866	5.21932
13.2876	23.0465	13.289	16.8545	13.2895	21.6933	13.4375	20.9714	13.289	21.9134	13.2889	20.8849	13.2891	23.1248	13.2879	19.6655	13.2895	6.41161	13.2886	8.91007	13.288	22.1362	13.2884	12.4873	13.2895	2.8703	13.2886	5.21932
13.2896	23.1479	13.291	16.8986	13.2915	21.8632	13.4396	20.9714	13.291	21.9134	13.291	21.0888	13.2911	23.1728	13.2899	19.7592	13.2915	6.50708	13.2906	9.01118	13.29	22.1362	13.2904	12.3569	13.2915	2.85836	13.2906	5.28771
13.2916	23.1479	13.293	16.9399	13.2935	21.8632	13.4415	20.8722	13.293	22.0967	13.2929	21.0888	13.2931	23.1728	13.2919	19.8484	13.2935	6.58566	13.2926	9.11909	13.292	22.0344	13.2924	12.3569	13.2935	2.85055	13.2926	5.35059
13.2936	23.2465	13.295	16.9399	13.2955	22.025	13.4436	20.7726	13.295	22.0967	13.295	21.286	13.2951	23.2146	13.2939	19.8484	13.2955	6.58566	13.2946	9.11909	13.294	22.0344	13.2944	12.2297	13.2955	2.85055	13.2946	5.35059
13.2956	23.2465	13.297	16.98	13.2975	22.025	13.4455	20.7726	13.297	22.2721	13.297	21.286	13.2971	23.2498	13.2959	19.9328	13.2975	6.65495	13.2966	9.24994	13.296	21.9276	13.2964	12.2297	13.2975	2.84642	13.2966	5.41798
13.2976	23.3416	13.299	16.98	13.2995	22.1832	13.4475	20.6729	13.299	22.4412	13.2989	21.4781	13.2991	23.2498	13.2979	19.9328	13.2995	6.73353	13.2986	9.36975	13.298	21.8153	13.2984	12.1011	13.2995	2.84229	13.2986	5.41798
13.2996	23.4311	13.301	17.0216	13.3015	22.3382	13.4495	20.6729	13.301	22.4412	13.301	21.6665	13.3011	23.282	13.2999	20.0164	13.3015	6.73353	13.3006	9.36975	13.3	21.8153	13.3004	11.9719	13.3015	2.84229	13.3006	5.48985
13.3016	23.5148	13.303	17.0587	13.3035	22.3382	13.4515	20.5753	13.303	22.6033	13.3029	21.6665	13.3031	23.3083	13.3019	20.0925	13.3035	6.82309	13.3026	9.49805	13.302	21.7051	13.3024	11.8444	13.3035	2.84091	13.3026	5.54925
13.3036	23.5148	13.305	17.0587	13.3055	22.4873	13.4535	20.4759	13.305	22.7577	13.3049	21.8542	13.3051	23.3083	13.3039	20.0925	13.3055	6.8966	13.3046	9.61616	13.304	21.5931	13.3044	11.8444	13.3055	2.84091	13.3046	5.61513
13.3056	23.5926	13.307	17.0957	13.3075	22.4873	13.4555	20.4759	13.307	22.7577	13.307	22.0347	13.3071	23.3304	13.3059	20.163	13.3075	6.8966	13.3066	9.61616	13.306	21.5931	13.3064	11.7181	13.3075	2.83724	13.3066	5.61513
13.3076	23.5926	13.309	17.1288	13.3095	22.632	13.4575	20.3747	13.309	22.9048	13.3089	22.0347	13.3091	23.3304	13.3079	20.2274	13.3095	6.98785	13.3086	9.71897	13.308	21.4751	13.3084	11.7181	13.3095	2.8455	13.3086	5.67902
13.3096	23.6603	13.311	17.1288	13.3115	22.7672	13.4595	20.2736	13.311	23.0436	13.311	22.2082	13.3111	23.3518	13.3099	20.2274	13.3115	7.08333	13.3106	9.81328	13.31	21.3557	13.3104	11.5909	13.3115	2.8455	13.3106	5.74141
13.3116	23.6603	13.313	17.1581	13.3135	22.7672	13.4615	20.2736	13.313	23.0436	13.3129	22.3741	13.3131	23.3715	13.3119	20.2864	13.3135	7.16866	13.3126	9.81328	13.312	21.3557	13.3124	11.4639	13.3135	2.85331	13.3126	5.74141
13.3136	23.7249	13.315	17.1581	13.3155	22.893	13.4635	20.1701	13.315	23.1789	13.3149	22.3741	13.3151	23.3715	13.3139	20.3396	13.3155	7.16866	13.3146	9.9093	13.314	21.2342	13.3144	11.4639	13.3155	2.86203	13.3146	5.80929
13.3156	23.7809	13.317	17.1854	13.3175	22.893	13.4655	20.1701	13.317	23.1789	13.3169	22.5316	13.3171	23.3852	13.3159	20.3396	13.3175	7.28188	13.3166	10.0172	13.316	21.1154	13.3164	11.3366	13.3175	2.86203	13.3166	5.80929
13.3176	23.7809	13.319	17.2144	13.3195	23.0171	13.4675	20.0656	13.319	23.3078	13.3189	22.5316	13.3191	23.3964	13.3179	20.3872	13.3195	7.28188	13.3186	10.0172	13.318	21.1154	13.3184	11.2082	13.3195	2.87994	13.3186	5.87467
13.3196	23.834	13.321	17.2144	13.3215	23.1325	13.4695	19.963	13.321	23.4299	13.3209	22.6843	13.3211	23.3964	13.3199	20.4283	13.3215	7.38328	13.3206	10.1277	13.32	20.9971	13.3204	11.2082	13.3215	2.90565	13.3206	5.93307
13.3216	23.8791	13.323	17.24	13.3235	23.1325	13.4715	19.963	13.323	23.4299	13.3229	22.83	13.3231	23.4032	13.3219	20.4283	13.3235	7.48467	13.3226	10.2296	13.322	20.8748	13.3224	11.0859	13.3235	2.93732	13.3226	5.99995
13.3236	23.8791	13.325	17.263	13.3255	23.2384	13.4735	19.8593	13.325	23.5464	13.3249	22.83	13.3251	23.4032	13.3239	20.4648	13.3255	7.62408	13.3246	10.2296	13.324	20.8748	13.3244	10.957	13.3255	2.93732	13.3246	5.99995
13.3256	23.9241	13.327	17.263	13.3275	23.2384	13.4755	19.8593	13.327	23.6532	13.3269	22.9686	13.3271	23.404	13.3259	20.4648	13.3275	7.62408	13.3266	10.3188	13.326	20.749	13.3264	10.957	13.3275	2.96533	13.3266	6.06284
13.3276	23.9241	13.329	17.2835	13.3295	23.335	13.4775	19.7545	13.329	23.6532	13.3289	23.0996	13.3291	23.4006	13.3279	20.499	13.3295	7.7373	13.3286	10.4259	13.328	20.6217	13.3284	10.8309	13.3295	2.96533	13.3286	6.06284
13.3296	23.9619	13.331	17.3028	13.3315	23.4324	13.4795	19.6497	13.331	23.7512	13.3309	23.0996	13.3311	23.4006	13.3299	20.5282	13.3315	7.7373	13.3306	10.4259	13.33	20.6217	13.3304	10.7022	13.3315	3.00435	13.3306	6.13022
13.3316	23.9971	13.333	17.3028	13.3335	23.4324	13.4815	19.6497	13.333	23.7512	13.3329	23.2257	13.3331	23.3913	13.3319	20.5282	13.3335	7.85559	13.3326	10.5279	13.332	20.4902	13.3324	10.7022	13.3335	3.05302	13.3326	6.19161
13.3336	23.9971	13.335	17.3194	13.3355	23.5227	13.4835	19.5429	13.335	23.8413	13.3349	23.344	13.3351	23.3787	13.3339	20.5514	13.3355	7.96797	13.3346	10.6392	13.334	20.3569	13.3344	10.5799	13.3355	3.05302	13.3346	6.19161
13.3356	24.0229	13.337	17.3194	13.3375	23.5227	13.4855	19.5429	13.337	23.9212	13.3369	23.344	13.3371	23.3787	13.3359	20.5705	13.3375	7.96797	13.3366	10.7326	13.336	20.3569	13.3364	10.4595	13.3375	3.09709	13.3366	6.25001
13.3376	24.0432	13.339	17.3364	13.3395	23.6126	13.4875	19.435	13.339	23.9212	13.3389	23.4524	13.3391	23.361	13.3379	20.5705	13.3395	8.10485	13.3386	10.7326	13.338	20.222	13.3384	10.4595	13.3395	3.1453	13.3386	6.31989
13.3396	24.0432	13.341	17.3476	13.3415	23.6898	13.4895	19.3255	13.341	23.9939	13.3409	23.4524	13.3411	23.336	13.3399	20.5833	13.3415	8.23412	13.3406	10.8185	13.34	20.0868	13.3404	10.3363	13.3415	3.1453	13.3406	6.31989
13.3416	24.058	13.343	17.3476	13.3435	23.6898	13.4915	19.3255	13.343	24.0618	13.3429	23.5543	13.3431	23.336	13.3419	20.5833	13.3435	8.35494	13.3426	10.9119	13.342	20.0868	13.3424	10.2153	13.3435	3.19626	13.3426	6.38278
13.3436	24.058	13.345	17.354	13.3455	23.7638	13.4935	19.2172	13.345	24.0618	13.3449	23.6502	13.3451	23.3111	13.3439	20.5918	13.3455	8.35494	13.3446	10.9119	13.344	19.9512	13.3444	10.2153	13.3455	3.25227	13.3446	6.45615
13.3456	24.0705	13.347	17.3592	13.3475	23.7638	13.4955	19.1075	13.347	24.1226	13.3469	23.6502	13.3471	23.3111	13.3459	20.5936	13.3475	8.4631	13.3466	11.0096	13.346	19.8107	13.3464	10.0923	13.3475	3.25227	13.3466	6.45615
13.3476	24.0762	13.349	17.3592	13.3495	23.8307	13.4975	19.1075	13.349	24.1751	13.3489	23.7401	13.3491	23.2824	13.3479	20.5936	13.3495	8.4631	13.3486	11.1116	13.348	19.8107	13.3483	9.96911	13.3495	3.31562	13.3486	6.52852
13.3496	24.0762	13.351	17.361	13.3515	23.8898	13.4995	18.9987	13.351	24.1751	13.3509	23.8222	13.3511	23.2512	13.3499	20.591	13.3515	8.57209	13.3506	11.1116	13.35	19.668	13.3504	9.96911	13.3515	3.31562	13.3506	6.5969
13.3516	24.0755	13.353	17.3609	13.3535	23.8898	13.5015	18.9987	13.353	24.2183	13.3529	23.8222	13.3531	23.2159	13.3519	20.5833	13.3535	8.69376	13.3526	11.2229	13.352	19.5237	13.3524	9.84901	13.3535	3.39229	13.3526	6.5969
13.3536	24.0688	13.355	17.3609	13.3555	23.9456	13.5035	18.8893	13.355	24.2183	13.3549	23.8962	13.3551	23.2159	13.3539	20.5833	13.3555	8.69376	13.3546	11.324	13.354	19.5237	13.3544	9.73154	13.3555	3.48274	13.3546	6.67277
13.3556	24.0688	13.357	17.3593	13.3575	23.9456	13.5055	18.7783	13.357	24.2576	13.3569	23.8962	13.3571	23.178	13.3559	20.5696	13.3575	8.80191	13.3566	11.324	13.356	19.3769	13.3564	9.73154	13.3575	3.48274	13.3566	6.73266
13.3576	24.0587	13.359	17.3593	13.3595	23.994	13.5075	18.7783	13.359	24.2873	13.3589	23.9641	13.3591	23.178	13.3579	20.5696	13.3595	8.91767	13.3586	11.4047	13.358	19.2337	13.3583	9.61499	13.3595	3.5819	13.3586	6.73266
13.3596	24.0587	13.361	17.3554	13.3615	24.0387	13.5095	18.6667	13.361	24.2873	13.3609	24.0246	13.3611	23.1384	13.3599	20.5516	13.3615	8.91767	13.3606	11.4778	13.36	19.2337	13.3604	9.50198	13.3615	3.70219	13.3606	6.79605
13.3616	24.0436	13.363	17.3482	13.3635	24.0387	13.5115	18.6667	13.363	24.3089	13.3629	24.0246	13.3631	23.0911	13.3619	20.527	13.3635	9.02835	13.3626	11.4778	13.362	19.0835	13.3623	9.50198	13.3635	3.70219	13.3626	6.86044
13.3636	24.0226	13.365	17.3482	13.3655	24.0796	13.5135	18.5523	13.365	24.323	13.3649	24.0789	13.3651	23.0911	13.3639	20.527	13.3655	9.14749	13.3646	11.5815	13.364	18.9321	13.3643	9.38512	13.3655	3.84818	13.3646	6.86044
13.3656	24.0226	13.367	17.3393	13.3675	24.0796	13.5155	18.438	13.367	24.323	13.3669	24.1281	13.3671	23.0451	13.3659	20.4961	13.3675	9.14749	13.3666	11.669	13.366	18.9321	13.3664	9.27042	13.3675	3.99371	13.3666	6.92183
13.3676	23.9962	13.369	17.3298	13.3695	24.1116	13.5175	18.438	13.369	24.3309	13.3689	24.1281	13.3691	23.0451	13.3679	20.4603	13.3695	9.27761	13.3686	11.669	13.368	18.7734	13.3683	9.27042	13.3695	3.99371	13.3686	6.98322
13.3696	23.9634	13.371	17.3298	13.3715	24.1374	13.5195	18.3224	13.371	24.3296	13.3709	24.1672	13.3711	22.9936	13.3699	20.4603	13.3715	9.41787	13.3706	11.765	13.37	18.6201	13.3704	9.1605	13.3715	4.13374	13.3706	6.98322
13.3716	23.9634	13.373	17.3136	13.3735	24.1374	13.5215	18.2097	13.373	24.3296	13.3729	24.1997	13.3731	22.9426	13.3719	20.4186	13.3735	9.55221	13.3726	11.8797	13.372	18.6201	13.3724	9.0495	13.3735	4.26458	13.3726	7.04362
13.3736	23.9264	13.375	17.3136	13.3755	24.1586	13.5235	18.2097	13.375	24.3187	13.3749	24.1997	13.3751	22.9426	13.3739	20.3723	13.3755	9.55221	13.3746	11.8797	13.374	18.4707	13.3743	9.0495	13.3755	4.26458	13.3746	7.1075
13.3756	23.9264	13.377	17.297	13.3775	24.1586	13.5255	18.0939	13.377	24.3187	13.3769	24.2245	13.3771	22.8862	13.3759	20.3723	13.3775	9.69078	13.3766	11.9791	13.376	18.3165	13.3764	8.93634	13.3775	4.36788	13.3766	7.1075
13.3776	23.8844	13.379	17.2758	13.3795	24.1771	13.5275	18.0939	13.379	24.2986	13.3789	24.2245	13.3791	22.8267	13.3779	20.3226	13.3795	9.83949	13.3786	12.0819	13.378	18.3165	13.3783	8.82765	13.3795	4.45006	13.3786	7.1649
13.3796	23.8422	13.381	17.2758	13.3815	24.1853	13.5295	17.9781	13.381	24.272	13.3809	24.2402	13.3811	22.8267	13.3799	20.3226	13.3815	9.83949	13.3806	12.0819	13.38	18.1648	13.3803	8.82765	13.3815	4.45006	13.3806	7.2228
13.3816	23.8422	13.383	17.2516	13.3835	24.1853	13.5315	17.8625	13.383	24.272	13.3829	24.2498	13.3831	22.764	13.3819	20.2663	13.3835	9.96538	13.3826	12.1779	13.382	18.007	13.3824	8.72112	13.3835	4.50515	13.3826	7.2228
13.3836	23.7918	13.385	17.2516	13.3855	24.1883	13.5335	17.8625	13.385	24.2386	13.3849	24.2498	13.3851	22.6957	13.3839	20.2047	13.3855	10.0879	13.3846	12.2842	13.384	18.007	13.3843	8.61536	13.3855	4.54785	13.3846	7.2807
13.3856	23.7918	13.387	17.2245	13.3875	24.1883	13.5355	17.7452	13.387	24.1972	13.3869	24.2509	13.3871	22.6957	13.3859	20.2047	13.3875	10.0879	13.3866	12.2842	13.386	17.8554	13.3864	8.61536	13.3875	4.54785	13.3866	7.34159
13.3876	23.7358	13.389	17.1963	13.3895	24.1889	13.5375	17.7452	13.389	24.1972	13.3889	24.2452	13.3891	22.6246	13.3879	20.1414	13.3895	10.2104	13.3886	12.404	13.388	17.6959	13.3884	8.5113	13.3895	4.58963	13.3886	7.34159
13.3896	23.6798	13.391	17.1634	13.3915	24.1825	13.5395	17.6284	13.391	24.1477	13.3909	24.2452	13.3911	22.5526	13.3899	20.0734	13.3915	10.3439	13.3906	12.5144	13.39	17.6959	13.3903	8.40724	13.3915	4.61671	13.3906	7.40298
13.3916	23.6798	13.393	17.1634	13.3935	24.1825	13.5415	17.5103	13.393	24.1477	13.3929	24.2318	13.3931	22.5526	13.3919	20.0734	13.3935	10.3439	13.3926	12.5144	13.392	17.5428	13.3924	8.40724	13.3935	4.61671	13.3926	7.47086
13.3936	23.6186	13.395	17.1242	13.3955	24.1689	13.5435	17.5103	13.395	24.0914	13.3949	24.213	13.3951	22.4758	13.3939	19.9999	13.3955	10.469	13.3946	12.6053	13.394	17.391	13.3943	8.30764	13.3955	4.64013	13.3946	7.47086
13.3956	23.5552	13.397	17.1242	13.3975	24.1689	13.5455	17.3917	13.397	24.0285	13.3969	24.213	13.3971	22.4758	13.3959	19.921	13.3975	10.5923	13.3966	12.6844	13.396	17.391	13.3963	8.20713	13.3975	4.64013	13.3966	7.54424
13.3976	23.5552	13.399	17.0864	13.3995	24.1505	13.5475	17.2722	13.399	24.0285	13.3989	24.1876	13.3991	22.395	13.3979	19.921	13.3995	10.5923	13.3986	12.6844	13.398	17.2449	13.3984	8.20713	13.3995	4.65987	13.3986	7.54424
13.3996	23.4866	13.401	17.0461	13.4015	24.1505	13.5495	17.2722	13.401	23.9611	13.4009	24.1876	13.4011	22.3122	13.3999	19.8371	13.4015	10.6903	13.4006	12.7634	13.4	17.0994	13.4003	8.10923	13.4015	4.68512	13.4006	7.60663
13.4016	23.4118	13.403	17.0461	13.4035	24.1288	13.5515	17.1539	13.403	23.8856	13.4029	24.1592	13.4031	22.3122	13.4019	19.7496	13.4035	10.8069	13.4026	12.8322	13.402	17.0994	13.4024	8.01349	13.4035	4.71817	13.4026	7.67051
13.4036	23.4118	13.405	17.0025	13.4055	24.0995	13.5535	17.1539	13.405	23.8856	13.4049	24.1189	13.4051	22.2264	13.4039	19.7496	13.4055	10.8069	13.4046	12.8322	13.404	16.9476	13.4044	8.01349	13.4055	4.71817	13.4046	7.67051
13.4056	23.3342	13.407	16.9545	13.4075	24.0995	13.5555	17.0353	13.407	23.8029	13.4069	24.1189	13.4071	22.1391	13.4059	19.6596	13.4075	10.9142	13.4066	12.8942	13.406	16.7962	13.4063	7.91775	13.4075	4.74664	13.4066	7.72891
13.4076	23.3342	13.409	16.9545	13.4095	24.0648	13.5575	16.9168	13.409	23.7143	13.4089	24.072	13.4091	22.1391	13.4079	19.6596	13.4095	11.0503	13.4086	12.9784	13.408	16.7962	13.4084	7.82525	13.4095	4.74664	13.4086	7.80129
13.4096	23.2521	13.411	16.9082	13.4115	24.0648	13.5595	16.9168	13.411	23.7143	13.4109	24.0177	13.4111	22.0488	13.4099	19.5654	13.4115	11.0503	13.4106	12.9784	13.41	16.6497	13.4103	7.82525	13.4115	4.78383	13.4106	7.80129
13.4116	23.1663	13.413	16.9082	13.4135	24.0246	13.5615	16.7972	13.413	23.6231	13.4129	24.0177	13.4131	21.9554	13.4119	19.4677	13.4135	11.177	13.4126	13.0438	13.412	16.4996	13.4123	7.73352	13.4135	4.82101	13.4126	7.86218
13.4136	23.1663	13.415	16.8584	13.4155	23.9779	13.5635	16.7972	13.415	23.6231	13.4149	23.9554	13.4151	21.9554	13.4139	19.4677	13.4155	11.3038	13.4146	13.1168	13.414	16.4996	13.4144	7.63933	13.4155	4.82101	13.4146	7.91658
13.4156	23.0731	13.417	16.8038	13.4175	23.9779	13.5655	16.6786	13.417	23.5231	13.4169	23.9554	13.4171	21.8627	13.4159	19.3674	13.4175	11.3038	13.4166	13.1168	13.416	16.3571	13.4163	7.63933	13.4175	4.86141	13.4166	7.91658
13.4176	23.0731	13.419	16.8038	13.4195	23.9265	13.5675	16.5621	13.419	23.4171	13.4189	23.8867	13.4191	21.7642	13.4179	19.263	13.4195	11.4313	13.4186	13.2035	13.418	16.3571	13.4184	7.54975	13.4195	4.91651	13.4186	7.97448
13.4196	22.9771	13.421	16.7466	13.4215	23.9265	13.5695	16.5621	13.421	23.4171	13.4209	23.8113	13.4211	21.7642	13.4199	19.263	13.4215	11.5758	13.4206	13.2944	13.42	16.2081	13.4203	7.45617	13.4215	4.91651	13.4206	8.03387
13.4216	22.8778	13.423	16.6861	13.4235	23.8682	13.5715	16.4454	13.423	23.3063	13.4229	23.8113	13.4231	21.6648	13.4219	19.1534	13.4235	11.5758	13.4226	13.2944	13.422	16.0606	13.4223	7.45617	13.4235	4.96242	13.4226	8.09277
13.4236	22.8778	13.425	16.6861	13.4255	23.8047	13.5735	16.4454	13.425	23.1888	13.4249	23.7261	13.4251	21.6648	13.4239	19.1534	13.4255	11.7211	13.4246	13.3599	13.424	16.0606	13.4244	7.36768	13.4255	5.0221	13.4246	8.09277
13.4256	22.7792	13.427	16.6268	13.4275	23.8047	13.5755	16.3297	13.427	23.1888	13.4269	23.636	13.4271	21.5614	13.4259	19.0421	13.4275	11.8563	13.4266	13.461	13.426	15.9168	13.4263	7.28089	13.4275	5.0221	13.4266	8.15616
13.4276	22.6798	13.429	16.5635	13.4295	23.7354	13.5775	16.2111	13.429	23.066	13.4289	23.636	13.4291	21.455	13.4279	18.9278	13.4295	11.8563	13.4286	13.461	13.428	15.7641	13.4284	7.28089	13.4295	5.0827	13.4286	8.15616
13.4296	22.6798	13.431	16.5635	13.4315	23.7354	13.5795	16.2111	13.431	22.937	13.4309	23.5426	13.4311	21.455	13.4299	18.9278	13.4315	11.9949	13.4306	13.5179	13.43	15.7641	13.4304	7.19548	13.4315	5.14881	13.4306	8.21656
13.4316	22.5737	13.433	16.4968	13.4335	23.6645	13.5815	16.0953	13.433	22.937	13.4329	23.4449	13.4331	21.3459	13.4319	18.81	13.4335	12.1521	13.4326	13.5825	13.432	15.6121	13.4323	7.19548	13.4335	5.14881	13.4326	8.26846
13.4336	22.5737	13.435	16.4968	13.4355	23.5922	13.5835	15.9789	13.435	22.8013	13.4349	23.4449	13.4351	21.3459	13.4339	18.6883	13.4355	12.1521	13.4346	13.5825	13.434	15.4609	13.4344	7.10791	13.4355	5.22869	13.4346	8.26846
13.4356	22.4671	13.437	16.4281	13.4375	23.5922	13.5855	15.9789	13.437	22.8013	13.4369	23.341	13.4371	21.2372	13.4359	18.6883	13.4375	12.2898	13.4366	13.6615	13.436	15.4609	13.4363	7.02312	13.4375	5.32419	13.4366	8.34034
13.4376	22.3542	13.439	16.3584	13.4395	23.5154	13.5875	15.8627	13.439	22.6604	13.4389	23.341	13.4391	21.1276	13.4379	18.5648	13.4395	12.4148	13.4386	13.7176	13.438	15.3131	13.4383	7.02312	13.4395	5.32419	13.4386	8.41221
13.4396	22.3542	13.441	16.3584	13.4415	23.5154	13.5895	15.8627	13.441	22.5157	13.4409	23.2313	13.4411	21.0139	13.4399	18.4366	13.4415	12.4148	13.4406	13.7176	13.44	15.179	13.4404	6.94326	13.4415	5.42519	13.4406	8.41221
13.4416	22.2388	13.443	16.2804	13.4435	23.4331	13.5915	15.7462	13.443	22.5157	13.4429	23.1156	13.4431	21.0139	13.4419	18.4366	13.4435	12.5179	13.4426	13.766	13.442	15.179	13.4423	6.86155	13.4435	5.53951	13.4426	8.46911
13.4436	22.1195	13.445	16.2076	13.4455	23.3455	13.5935	15.6286	13.445	22.3682	13.4449	23.1156	13.4451	20.9006	13.4439	18.305	13.4455	12.6463	13.4446	13.7873	13.444	15.0392	13.4444	6.86155	13.4455	5.53951	13.4446	8.5315
13.4456	22.1195	13.447	16.2076	13.4475	23.3455	13.5955	15.6286	13.447	22.2155	13.4469	22.9924	13.4471	20.9006	13.4459	18.305	13.4475	12.6463	13.4466	13.7873	13.446	14.9078	13.4464	6.78231	13.4475	5.663	13.4466	8.5315
13.4476	21.9974	13.449	16.1317	13.4495	23.254	13.5975	15.5084	13.449	22.2155	13.4489	22.8648	13.4491	20.7815	13.4479	18.1719	13.4495	12.7773	13.4486	13.817	13.448	14.9078	13.4483	6.70245	13.4495	5.663	13.4486	8.59789
13.4496	21.9974	13.451	16.0524	13.4515	23.254	13.5995	15.5084	13.451	22.059	13.4509	22.8648	13.4511	20.6604	13.4499	18.0359	13.4515	12.9091	13.4506	13.8433	13.45	14.7754	13.4504	6.70245	13.4515	5.78145	13.4506	8.65079
13.4516	21.8721	13.453	16.0524	13.4535	23.157	13.6015	15.3901	13.453	22.059	13.4529	22.7299	13.4531	20.6604	13.4519	18.0359	13.4535	12.9091	13.4526	13.8561	13.452	14.6439	13.4523	6.62505	13.4535	5.90219	13.4526	8.65079
13.4536	21.7413	13.455	15.9716	13.4555	23.0531	13.6035	15.27	13.455	21.8988	13.4549	22.5904	13.4551	20.5391	13.4539	17.8994	13.4555	13.0274	13.4546	13.8561	13.454	14.6439	13.4543	6.54705	13.4555	5.90219	13.4546	8.70519
13.4556	21.7413	13.457	15.9716	13.4575	23.0531	13.6055	15.27	13.457	21.7306	13.4569	22.5904	13.4571	20.4136	13.4559	17.8994	13.4575	13.1896	13.4566	13.8671	13.456	14.5038	13.4564	6.54705	13.4575	6.01376	13.4566	8.74912
13.4576	21.6066	13.459	15.8876	13.4595	22.9449	13.6075	15.1492	13.459	21.5614	13.4589	22.447	13.4591	20.4136	13.4579	17.7597	13.4595	13.1896	13.4586	13.9011	13.458	14.3671	13.4583	6.46996	13.4595	6.12715	13.4586	8.74912
13.4596	21.6066	13.461	15.802	13.4615	22.9449	13.6095	15.0296	13.461	21.5614	13.4609	22.447	13.4611	20.2878	13.4599	17.6167	13.4615	13.3147	13.4606	13.9011	13.46	14.3671	13.4604	6.39519	13.4615	6.12715	13.4606	8.80701
13.4616	21.4693	13.463	15.802	13.4635	22.8372	13.6115	15.0296	13.463	21.3859	13.4629	22.2987	13.4631	20.1599	13.4619	17.4715	13.4635	13.4448	13.4626	13.9393	13.462	14.2334	13.4624	6.39519	13.4635	6.24652	13.4626	8.8704
13.4636	21.329	13.465	15.7147	13.4655	22.7249	13.6135	14.9104	13.465	21.3859	13.4649	22.1462	13.4651	20.1599	13.4639	17.4715	13.4655	13.5927	13.4646	13.9716	13.464	14.1012	13.4643	6.31764	13.4655	6.34064	13.4646	8.8704
13.4656	21.329	13.467	15.626	13.4675	22.7249	13.6155	14.9104	13.467	21.204	13.4669	22.1462	13.4671	20.0315	13.4659	17.3233	13.4675	13.5927	13.4666	13.9716	13.466	14.1012	13.4664	6.24642	13.4675	6.34064	13.4666	8.92381
13.4676	21.186	13.469	15.626	13.4695	22.6065	13.6175	14.7894	13.469	21.0196	13.4689	21.9898	13.4691	20.0315	13.4679	17.3233	13.4695	13.7211	13.4686	14.0286	13.468	13.968	13.4683	6.24642	13.4695	6.45587	13.4686	8.97821
13.4696	21.0394	13.471	15.5342	13.4715	22.6065	13.6195	14.6678	13.471	21.0196	13.4709	21.8294	13.4711	19.9015	13.4699	17.1726	13.4715	13.7211	13.4706	14.0642	13.47	13.8364	13.4703	6.17396	13.4715	6.5711	13.4706	8.97821
13.4716	21.0394	13.473	15.5342	13.4735	22.4863	13.6215	14.6678	13.473	20.8296	13.4729	21.8294	13.4731	19.7735	13.4719	17.0208	13.4735	13.8461	13.4726	14.0642	13.472	13.8364	13.4724	6.10027	13.4735	6.5711	13.4726	9.03311
13.4736	20.8923	13.475	15.4421	13.4755	22.3615	13.6235	14.5457	13.475	20.8296	13.4749	21.6664	13.4751	19.7735	13.4739	17.0208	13.4755	13.9687	13.4746	14.1203	13.474	13.698	13.4743	6.10027	13.4755	6.71756	13.4746	9.07754
13.4756	20.8923	13.477	15.3478	13.4775	22.3615	13.6255	14.5457	13.477	20.6387	13.4769	21.5007	13.4771	19.6428	13.4759	16.8657	13.4775	13.9687	13.4766	14.1569	13.476	13.5657	13.4764	6.0255	13.4775	6.87732	13.4766	9.07754
13.4776	20.7439	13.479	15.3478	13.4795	22.2357	13.6275	14.423	13.479	20.4417	13.4789	21.5007	13.4791	19.5092	13.4779	16.7082	13.4795	14.0988	13.4786	14.1569	13.478	13.5657	13.4784	5.95473	13.4795	6.87732	13.4786	9.12246
13.4796	20.5956	13.481	15.2501	13.4815	22.2357	13.6295	14.299	13.481	20.4417	13.4809	21.332	13.4811	19.5092	13.4799	16.7082	13.4815	14.2145	13.4806	14.1959	13.48	13.4315	13.4803	5.95473	13.4815	7.05591	13.4806	9.16588
13.4816	20.5956	13.483	15.1514	13.4835	22.1046	13.6315	14.299	13.483	20.2411	13.4829	21.332	13.4831	19.3751	13.4819	16.5479	13.4835	14.343	13.4826	14.218	13.482	13.2943	13.4824	5.88659	13.4835	7.2547	13.4826	9.16588
13.4836	20.443	13.485	15.1514	13.4855	21.9735	13.6335	14.1748	13.485	20.0375	13.4849	21.1595	13.4851	19.3751	13.4839	16.3875	13.4855	14.343	13.4846	14.218	13.484	13.2943	13.4843	5.81598	13.4855	7.2547	13.4846	9.2118
13.4856	20.2906	13.487	15.0501	13.4875	21.9735	13.6355	14.0508	13.487	20.0375	13.4869	20.9833	13.4871	19.2379	13.4859	16.3875	13.4875	14.4486	13.4866	14.2418	13.486	13.1631	13.4863	5.81598	13.4875	7.4613	13.4866	9.2118
13.4876	20.2906	13.489	14.9492	13.4895	21.834	13.6375	14.0508	13.489	19.832	13.4889	20.9833	13.4891	19.1002	13.4879	16.2242	13.4895	14.5694	13.4886	14.2784	13.488	13.0299	13.4884	5.74722	13.4895	7.6881	13.4886	9.23426
13.4896	20.1347	13.491	14.9492	13.4915	21.834	13.6395	13.9249	13.491	19.6254	13.4909	20.8029	13.4911	19.1002	13.4899	16.2242	13.4915	14.5694	13.4906	14.2784	13.49	13.0299	13.4903	5.68324	13.4915	7.6881	13.4906	9.2707
13.4916	20.1347	13.493	14.8461	13.4935	21.6924	13.6415	13.9249	13.493	19.6254	13.4929	20.6197	13.4931	18.9582	13.4919	16.0594	13.4935	14.67	13.4926	14.3132	13.492	12.8966	13.4924	5.62173	13.4935	7.88597	13.4926	9.2707
13.4936	19.9748	13.495	14.8461	13.4955	21.5483	13.6435	13.801	13.495	19.4185	13.4949	20.6197	13.4951	18.8188	13.4939	15.8948	13.4955	14.795	13.4946	14.343	13.494	12.7693	13.4944	5.62173	13.4955	7.88597	13.4946	9.30064
13.4956	19.8153	13.497	14.7387	13.4975	21.5483	13.6455	13.6748	13.497	19.4185	13.4969	20.4325	13.4971	18.8188	13.4959	15.8948	13.4975	14.795	13.4966	14.343	13.496	12.7693	13.4963	5.56238	13.4975	8.07512	13.4966	9.3286
13.4976	19.8153	13.499	14.6305	13.4995	21.4007	13.6475	13.6748	13.499	19.2082	13.4989	20.4325	13.4991	18.6774	13.4979	15.7285	13.4995	14.9015	13.4986	14.3446	13.498	12.6402	13.4984	5.56238	13.4995	8.23534	13.4986	9.3286
13.4996	19.6513	13.501	14.6305	13.5015	21.4007	13.6495	13.5492	13.501	18.9971	13.5009	20.2433	13.5011	18.5346	13.4999	15.562	13.5015	15.0096	13.5006	14.3565	13.5	12.5107	13.5003	5.4984	13.5015	8.23534	13.5006	9.36004
13.5016	19.4865	13.503	14.5232	13.5035	21.2496	13.6515	13.5492	13.503	18.9971	13.5029	20.0506	13.5031	18.5346	13.5019	15.562	13.5035	15.0096	13.5026	14.3565	13.502	12.5107	13.5023	5.4395	13.5035	8.36802	13.5026	9.385
13.5036	19.4865	13.505	14.4154	13.5055	21.0973	13.6535	13.4213	13.505	18.7841	13.5049	20.0506	13.5051	18.3881	13.5039	15.3947	13.5055	15.1228	13.5046	14.371	13.504	12.3785	13.5044	5.4395	13.5055	8.47958	13.5046	9.385
13.5056	19.3223	13.507	14.4154	13.5075	21.0973	13.6555	13.2963	13.507	18.5707	13.5069	19.8569	13.5071	18.3881	13.5059	15.3947	13.5075	15.22	13.5066	14.3939	13.506	12.2421	13.5063	5.3803	13.5075	8.47958	13.5066	9.41594
13.5076	19.3223	13.509	14.3058	13.5095	20.9408	13.6575	13.2963	13.509	18.5707	13.5089	19.6607	13.5091	18.2421	13.5079	15.2276	13.5095	15.22	13.5086	14.3939	13.508	12.2421	13.5084	5.32203	13.5095	8.57324	13.5086	9.45238
13.5096	19.1526	13.511	14.3058	13.5115	20.9408	13.6595	13.17	13.511	18.3563	13.5109	19.6607	13.5111	18.0934	13.5099	15.0595	13.5115	15.3205	13.5106	14.416	13.51	12.1044	13.5104	5.32203	13.5115	8.65817	13.5106	9.45238
13.5116	18.9804	13.513	14.1958	13.5135	20.7848	13.6615	13.17	13.513	18.3563	13.5129	19.4644	13.5131	18.0934	13.5119	15.0595	13.5135	15.4219	13.5126	14.4424	13.512	11.9692	13.5123	5.26267	13.5135	8.73898	13.5126	9.48432
13.5136	18.9804	13.515	14.0838	13.5155	20.6289	13.6635	13.0436	13.515	18.141	13.5149	19.2662	13.5151	17.947	13.5139	14.8893	13.5155	15.4219	13.5146	14.4424	13.514	11.9692	13.5143	5.20517	13.5155	8.73898	13.5146	9.51577
13.5156	18.8078	13.517	14.0838	13.5175	20.6289	13.6655	12.918	13.517	17.9242	13.5169	19.2662	13.5171	17.7983	13.5159	14.7203	13.5175	15.5191	13.5166	14.4764	13.516	11.8355	13.5163	5.20517	13.5175	8.80876	13.5166	9.51577
13.5176	18.6347	13.519	13.9698	13.5195	20.4655	13.6675	12.918	13.519	17.9242	13.5189	19.0672	13.5191	17.7983	13.5179	14.7203	13.5195	15.5952	13.5186	14.4823	13.518	11.7018	13.5183	5.14905	13.5195	8.80876	13.5186	9.54971
13.5196	18.6347	13.521	13.8566	13.5215	20.4655	13.6695	12.7963	13.521	17.7066	13.5209	19.0672	13.5211	17.6505	13.5199	14.5507	13.5215	15.5952	13.5206	14.4823	13.52	11.7018	13.5204	5.09571	13.5215	8.88589	13.5206	9.58015
13.5216	18.4603	13.523	13.8566	13.5235	20.3001	13.6715	12.6669	13.523	17.4895	13.5229	18.8661	13.5231	17.5015	13.5219	14.3793	13.5235	15.6771	13.5226	14.4942	13.522	11.5709	13.5223	5.09571	13.5235	8.96348	13.5226	9.6096
13.5236	18.4603	13.525	13.7434	13.5255	20.1332	13.6735	12.6669	13.525	17.4895	13.5249	18.6638	13.5251	17.5015	13.5239	14.3793	13.5255	15.7506	13.5246	14.4755	13.524	11.4432	13.5243	5.0436	13.5255	8.96348	13.5246	9.6096
13.5256	18.2834	13.527	13.6295	13.5275	20.1332	13.6755	12.5406	13.527	17.2725	13.5269	18.6638	13.5271	17.3536	13.5259	14.2096	13.5275	15.7506	13.5266	14.4755	13.526	11.4432	13.5263	4.9901	13.5275	9.02867	13.5266	9.64404
13.5276	18.1072	13.529	13.6295	13.5295	19.961	13.6775	12.5406	13.529	17.0554	13.5289	18.4606	13.5291	17.3536	13.5279	14.2096	13.5295	15.8174	13.5286	14.4704	13.528	11.3151	13.5283	4.9901	13.5295	9.10901	13.5286	9.64404
13.5296	18.1072	13.531	13.5126	13.5315	19.961	13.6795	12.4161	13.531	17.0554	13.5309	18.2566	13.5311	17.2053	13.5299	14.0406	13.5315	15.8942	13.5306	14.4492	13.53	11.1887	13.5303	4.93877	13.5315	9.10901	13.5306	9.666
13.5316	17.9311	13.533	13.5126	13.5335	19.7906	13.6815	12.2917	13.533	16.8396	13.5329	18.2566	13.5331	17.0568	13.5319	13.8712	13.5335	15.8942	13.5326	14.4492	13.532	11.1887	13.5323	4.88666	13.5335	9.19349	13.5326	9.68847
13.5336	17.7546	13.535	13.3982	13.5355	19.6192	13.6835	12.2917	13.535	16.8396	13.5349	18.0508	13.5351	17.0568	13.5339	13.8712	13.5355	15.9754	13.5346	14.4449	13.534	11.0663	13.5343	4.88666	13.5355	9.28806	13.5346	9.68847
13.5356	17.7546	13.537	13.2795	13.5375	19.6192	13.6855	12.168	13.537	16.6237	13.5369	17.846	13.5371	16.9105	13.5359	13.7014	13.5375	16.0218	13.5366	14.4109	13.536	11.0663	13.5363	4.83856	13.5375	9.28806	13.5366	9.71692
13.5376	17.5772	13.539	13.2795	13.5395	19.445	13.6875	12.168	13.539	16.405	13.5389	17.846	13.5391	16.7624	13.5379	13.5325	13.5395	16.0218	13.5386	14.4109	13.538	10.9461	13.5383	4.79277	13.5395	9.37942	13.5386	9.74337
13.5396	17.5772	13.541	13.1603	13.5415	19.445	13.6895	12.0459	13.541	16.405	13.5409	17.6395	13.5411	16.7624	13.5399	13.5325	13.5415	16.0877	13.5406	14.3803	13.54	10.8303	13.5403	4.79277	13.5415	9.37942	13.5406	9.74337
13.5416	17.3991	13.543	13.0415	13.5435	19.268	13.6915	11.9245	13.543	16.19	13.5429	17.6395	13.5431	16.6134	13.5419	13.3639	13.5435	16.1486	13.5426	14.3693	13.542	10.8303	13.5423	4.74544	13.5435	9.48501	13.5426	9.76633
13.5436	17.2197	13.545	13.0415	13.5455	19.0908	13.6935	11.9245	13.545	15.9749	13.5449	17.4321	13.5451	16.6134	13.5439	13.1961	13.5455	16.1486	13.5446	14.3693	13.544	10.7189	13.5443	4.70474	13.5455	9.59107	13.5446	9.79029
13.5456	17.2197	13.547	12.9203	13.5475	19.0908	13.6955	11.8015	13.547	15.9749	13.5469	17.2248	13.5471	16.4653	13.5459	13.1961	13.5475	16.19	13.5466	14.3395	13.546	10.6112	13.5463	4.70474	13.5475	9.59107	13.5466	9.79029
13.5476	17.0409	13.549	12.7984	13.5495	18.9163	13.6975	11.6801	13.549	15.7626	13.5489	17.2248	13.5491	16.3138	13.5479	13.0287	13.5495	16.2373	13.5486	14.3115	13.548	10.6112	13.5483	4.6625	13.5495	9.71916	13.5486	9.81175
13.5496	17.0409	13.551	12.7984	13.5515	18.9163	13.6995	11.6801	13.551	15.5542	13.5509	17.0197	13.5511	16.3138	13.5499	13.0287	13.5515	16.2373	13.5506	14.3115	13.55	10.4995	13.5503	4.62303	13.5515	9.84357	13.5506	9.8382
13.5516	16.8616	13.553	12.676	13.5535	18.7364	13.7015	11.5576	13.553	15.5542	13.5529	16.8138	13.5531	16.1618	13.5519	12.8634	13.5535	16.2795	13.5526	14.2733	13.552	10.3866	13.5523	4.62303	13.5535	9.97992	13.5526	9.8382
13.5536	16.6841	13.555	12.676	13.5555	18.5584	13.7035	11.5576	13.555	15.3366	13.5549	16.8138	13.5551	16.0097	13.5539	12.6988	13.5555	16.3176	13.5546	14.2316	13.554	10.3866	13.5543	4.58341	13.5555	9.97992	13.5546	9.86316
13.5556	16.6841	13.557	12.5525	13.5575	18.5584	13.7055	11.4363	13.557	15.3366	13.5569	16.6074	13.5571	16.0097	13.5559	12.6988	13.5575	16.3176	13.5566	14.2316	13.556	10.2832	13.5563	4.53993	13.5575	10.1342	13.5566	9.88562
13.5576	16.5065	13.559	12.4288	13.5595	18.3797	13.7075	11.3141	13.559	15.1248	13.5589	16.6074	13.5591	15.8573	13.5579	12.5354	13.5595	16.3505	13.5586	14.2104	13.558	10.1762	13.5583	4.53993	13.5595	10.1342	13.5586	9.88562
13.5596	16.3297	13.561	12.4288	13.5615	18.3797	13.7095	11.3141	13.561	14.9146	13.5609	16.4034	13.5611	15.7063	13.5599	12.5354	13.5615	16.3987	13.5606	14.1722	13.56	10.1762	13.5603	4.49738	13.5615	10.2811	13.5606	9.8981
13.5616	16.3297	13.563	12.3036	13.5635	18.2014	13.7115	11.1959	13.563	14.9146	13.5629	16.1997	13.5631	15.7063	13.5619	12.373	13.5635	16.3987	13.5626	14.1722	13.562	10.0744	13.5623	4.45591	13.5635	10.423	13.5626	9.91656
13.5636	16.152	13.565	12.1794	13.5655	18.0167	13.7135	11.1959	13.565	14.7077	13.5649	16.1997	13.5651	15.557	13.5639	12.2112	13.5655	16.4536	13.5646	14.1288	13.564	9.97344	13.5643	4.45591	13.5655	10.423	13.5646	9.91656
[truncated: 726 more rows]
