# Supplementary material for: Structural dynamics of protein-protein association involved in the light-induced transition of Avena sativa LOV2 protein
Source: Nat Commun. 2024 Aug 14;15:6991. doi: 10.1038/s41467-024-51461-z (PMC11324726; doi:10.1038/s41467-024-51461-z)
Supplement: Supplementary file 8 — Source Data [file 41467_2024_51461_MOESM8_ESM.xlsx]

## Sheet: Figure2a
q	5.62 μs	7.5 μs	10 μs	13.3 μs	17.8 μs	23.7 μs	31.6 μs	42.2 μs	56.2 μs	75 μs	100 μs	133 μs	178 μs	237 μs	316 μs	422 μs	562 μs	750 μs	1 ms	1.33 ms	1.78 ms	3.16 ms	5.62 ms	10 ms	17.8 ms	31.6 ms	56.2 ms	100 ms
0.04628	4.3091e-07	2.0662e-07	7.5157e-09	1.2496e-07	1.0414e-07	1.1519e-07	-4.2663e-07	-3.2236e-07	-1.0004e-06	-1.3378e-06	-9.6772e-07	-1.5475e-06	-1.3088e-06	-9.7224e-07	-2.7771e-07	6.1597e-07	1.1953e-06	1.9098e-06	2.7988e-06	5.1954e-06	6.2002e-06	8.2981e-06	1.1064e-05	1.3136e-05	1.4608e-05	1.5188e-05	1.6892e-05	1.6561e-05
0.04834	2.7503e-07	2.6602e-08	-3.8931e-08	2.6671e-07	4.9065e-08	-6.6848e-08	-5.2371e-07	-6.2734e-07	-1.2029e-06	-1.4857e-06	-1.491e-06	-1.9459e-06	-1.711e-06	-1.4187e-06	-8.8306e-07	-1.4728e-07	6.1245e-07	1.1313e-06	2.0206e-06	4.5364e-06	5.2933e-06	7.4805e-06	1.0324e-05	1.2584e-05	1.3918e-05	1.4371e-05	1.5984e-05	1.5898e-05
0.0504	1.9811e-07	1.6953e-07	-4.9664e-08	9.037e-08	5.503e-08	-1.7168e-07	-4.1535e-07	-6.416e-07	-1.3889e-06	-1.725e-06	-1.9368e-06	-2.3111e-06	-2.1595e-06	-1.9827e-06	-1.4329e-06	-9.4734e-07	8.4944e-08	5.9404e-07	1.332e-06	3.8099e-06	4.5525e-06	6.7596e-06	9.5957e-06	1.1866e-05	1.3218e-05	1.363e-05	1.5074e-05	1.4894e-05
0.05246	2.5025e-07	4.1847e-07	-3.0248e-08	-9.2197e-08	-2.0874e-08	-2.7211e-07	-4.3875e-07	-7.4717e-07	-1.4927e-06	-1.883e-06	-2.4039e-06	-2.6797e-06	-2.7101e-06	-2.5597e-06	-2.0334e-06	-1.5727e-06	-6.7051e-07	-3.3866e-08	7.1236e-07	3.0755e-06	3.6944e-06	5.9379e-06	8.6809e-06	1.0799e-05	1.2282e-05	1.2737e-05	1.4266e-05	1.3884e-05
0.05451	2.6016e-07	4.3132e-07	5.4284e-08	-6.5072e-08	-1.165e-07	-2.2583e-07	-5.1909e-07	-1.0168e-06	-1.7211e-06	-1.9782e-06	-2.7399e-06	-3.1441e-06	-3.2732e-06	-3.2328e-06	-2.8289e-06	-2.1767e-06	-1.4422e-06	-7.1487e-07	-3.2833e-08	1.9669e-06	2.82e-06	5.0826e-06	7.5564e-06	9.6515e-06	1.0996e-05	1.141e-05	1.2793e-05	1.2426e-05
0.05657	1.7151e-07	-2.7147e-10	-3.828e-08	2.0718e-07	-1.6978e-07	-2.9609e-07	-6.6316e-07	-1.0863e-06	-1.9412e-06	-2.2132e-06	-3.1317e-06	-3.5143e-06	-3.9193e-06	-3.8225e-06	-3.5313e-06	-2.9603e-06	-2.1528e-06	-1.5627e-06	-1.0351e-06	9.5474e-07	2e-06	4.1087e-06	6.5117e-06	8.4798e-06	9.8706e-06	1.0359e-05	1.1637e-05	1.0796e-05
0.05863	2.6535e-07	1.0764e-07	-6.7934e-08	2.1725e-07	-2.4483e-07	-1.8633e-07	-8.0922e-07	-1.0285e-06	-1.9811e-06	-2.5202e-06	-3.3717e-06	-3.8716e-06	-4.3855e-06	-4.2267e-06	-4.2538e-06	-3.7522e-06	-2.5824e-06	-2.3254e-06	-1.8771e-06	8.7353e-08	1.0049e-06	2.9143e-06	5.5596e-06	7.2908e-06	8.6988e-06	9.0832e-06	1.0165e-05	9.5678e-06
0.06068	2.0582e-07	1.9846e-07	-1.7797e-08	3.4811e-07	-2.0408e-07	-2.6237e-07	-9.1963e-07	-1.0493e-06	-2.101e-06	-2.727e-06	-3.5799e-06	-4.3294e-06	-4.7597e-06	-5.0215e-06	-4.933e-06	-4.4851e-06	-3.7453e-06	-3.2025e-06	-2.6794e-06	-1.0212e-06	-4.5394e-08	1.8968e-06	4.2428e-06	5.8729e-06	7.1667e-06	7.6101e-06	8.7091e-06	8.3961e-06
0.06274	3.217e-08	1.6009e-07	-2.0893e-07	2.7625e-07	-3.5349e-07	-4.3471e-07	-8.918e-07	-1.1022e-06	-2.2897e-06	-2.9957e-06	-4.107e-06	-4.743e-06	-5.3844e-06	-5.6406e-06	-5.6852e-06	-5.2652e-06	-4.8616e-06	-3.976e-06	-3.573e-06	-1.7435e-06	-1.1565e-06	6.9182e-07	2.9609e-06	4.3959e-06	5.8552e-06	6.3397e-06	7.1641e-06	6.9411e-06
0.0648	-6.5044e-08	1.685e-08	-2.4934e-07	2.385e-07	-3.1969e-07	-3.0181e-07	-9.4489e-07	-1.2953e-06	-2.6453e-06	-3.1909e-06	-4.4571e-06	-5.2659e-06	-6.1868e-06	-6.3226e-06	-6.1986e-06	-5.9879e-06	-5.6119e-06	-4.9266e-06	-4.4366e-06	-2.6271e-06	-2.2008e-06	-5.1268e-07	1.7811e-06	3.2308e-06	4.5964e-06	4.8676e-06	6.202e-06	5.5418e-06
0.06685	-3.1555e-08	1.786e-07	-3.1533e-07	1.1199e-07	-3.213e-07	-3.2539e-07	-9.4605e-07	-1.4921e-06	-2.9274e-06	-3.322e-06	-4.7749e-06	-5.5494e-06	-6.5632e-06	-6.7816e-06	-6.8321e-06	-6.7761e-06	-6.3208e-06	-5.8028e-06	-5.4152e-06	-3.6887e-06	-3.3503e-06	-1.6115e-06	3.8613e-07	2.0802e-06	3.1941e-06	3.5426e-06	4.8233e-06	4.1046e-06
0.06891	1.1315e-07	1.1537e-07	-2.8666e-07	-3.6052e-08	-3.7898e-07	-5.412e-07	-9.7684e-07	-1.5502e-06	-2.8969e-06	-3.5256e-06	-4.8858e-06	-5.9768e-06	-6.9417e-06	-7.2869e-06	-7.4777e-06	-7.4685e-06	-7.1795e-06	-6.6995e-06	-6.2713e-06	-4.8621e-06	-4.5238e-06	-2.886e-06	-7.7688e-07	8.1767e-07	1.7175e-06	2.2504e-06	3.3757e-06	2.6912e-06
0.07097	2.3352e-07	-6.314e-08	-2.1052e-07	-2.827e-08	-3.8562e-07	-3.0537e-07	-9.3907e-07	-1.5601e-06	-2.8403e-06	-3.7884e-06	-5.0065e-06	-6.2833e-06	-7.2416e-06	-7.6982e-06	-8.0854e-06	-8.0752e-06	-7.8421e-06	-7.5748e-06	-7.0462e-06	-5.8521e-06	-5.5038e-06	-4.0939e-06	-2.0597e-06	-7.1321e-07	4.0587e-07	8.3631e-07	2.0411e-06	1.1705e-06
0.07303	2.2034e-07	7.1539e-08	-2.4745e-07	-6.9051e-08	-5.4056e-07	-4.4952e-07	-1.1486e-06	-1.6623e-06	-3.0834e-06	-4.12e-06	-5.5001e-06	-6.6422e-06	-7.859e-06	-8.4676e-06	-8.8756e-06	-8.9197e-06	-8.6839e-06	-8.3983e-06	-7.9418e-06	-6.7841e-06	-6.2461e-06	-5.1564e-06	-3.2176e-06	-2.1617e-06	-8.8249e-07	-5.5486e-07	3.315e-07	2.3606e-07
0.07508	5.5522e-08	4.8443e-07	-2.7722e-07	-9.9237e-08	-6.6115e-07	-6.2473e-07	-1.1498e-06	-1.9134e-06	-3.3948e-06	-4.447e-06	-5.9632e-06	-7.1506e-06	-8.3134e-06	-9.0114e-06	-9.5089e-06	-9.6091e-06	-9.4461e-06	-9.1446e-06	-8.7466e-06	-7.7072e-06	-7.2441e-06	-6.2086e-06	-4.379e-06	-3.4804e-06	-2.6829e-06	-2.172e-06	-1.9641e-06	-1.322e-06
0.07714	1.9008e-07	3.8959e-07	-1.4686e-07	-1.7179e-07	-3.7082e-07	-5.5014e-07	-1.1929e-06	-1.9779e-06	-3.4832e-06	-4.5025e-06	-6.0259e-06	-7.2799e-06	-8.2627e-06	-9.4942e-06	-9.894e-06	-1.0306e-05	-1.0022e-05	-9.789e-06	-9.5726e-06	-8.8153e-06	-8.1545e-06	-7.1688e-06	-5.663e-06	-4.5948e-06	-3.8385e-06	-3.465e-06	-2.8454e-06	-3.3452e-06
0.0792	1.2364e-07	4.283e-07	-1.651e-07	1.7659e-07	-4.0135e-07	-6.5088e-07	-1.4993e-06	-2.0849e-06	-3.5738e-06	-4.4527e-06	-6.3557e-06	-7.3743e-06	-8.6096e-06	-9.8465e-06	-1.0517e-05	-1.0904e-05	-1.083e-05	-1.0516e-05	-1.0289e-05	-9.6112e-06	-9.1726e-06	-8.1365e-06	-6.9767e-06	-6.0592e-06	-5.1712e-06	-4.6529e-06	-4.0353e-06	-4.4223e-06
0.08125	1.9074e-07	5.0845e-07	-2.972e-07	2.3912e-07	-7.1167e-07	-5.5047e-07	-1.539e-06	-1.9621e-06	-3.7854e-06	-4.4016e-06	-6.6637e-06	-7.7459e-06	-9.0456e-06	-1.0196e-05	-1.1074e-05	-1.1223e-05	-1.1473e-05	-1.1178e-05	-1.1e-05	-1.0198e-05	-9.8565e-06	-9.0875e-06	-7.9557e-06	-7.0497e-06	-6.4122e-06	-5.9719e-06	-5.7012e-06	-5.9129e-06
0.08331	1.1848e-07	4.2858e-07	-3.2507e-07	-1.6416e-07	-9.8962e-07	-8.0712e-07	-1.5467e-06	-2.1624e-06	-3.8051e-06	-4.7916e-06	-6.8003e-06	-7.9135e-06	-9.4873e-06	-1.042e-05	-1.1435e-05	-1.1782e-05	-1.1936e-05	-1.1759e-05	-1.152e-05	-1.0745e-05	-1.0586e-05	-9.9265e-06	-9.0979e-06	-8.3383e-06	-7.6005e-06	-7.3848e-06	-7.1081e-06	-7.131e-06
0.08537	4.8363e-08	9.0376e-08	-1.8278e-07	-2.3035e-07	-8.3462e-07	-8.3032e-07	-1.4615e-06	-2.0414e-06	-3.754e-06	-4.8852e-06	-6.7569e-06	-8.0929e-06	-9.9041e-06	-1.0983e-05	-1.1554e-05	-1.2191e-05	-1.2102e-05	-1.2447e-05	-1.2037e-05	-1.1723e-05	-1.1337e-05	-1.0765e-05	-9.9477e-06	-9.4023e-06	-8.7272e-06	-8.6758e-06	-8.1381e-06	-8.1729e-06
0.08742	1.1994e-07	2.4184e-07	-1.5076e-07	-2.7948e-07	-8.0778e-07	-8.2528e-07	-1.4861e-06	-2.1476e-06	-3.7937e-06	-4.8985e-06	-6.8958e-06	-8.295e-06	-1.0166e-05	-1.1241e-05	-1.1942e-05	-1.2564e-05	-1.2423e-05	-1.2837e-05	-1.2663e-05	-1.2432e-05	-1.1963e-05	-1.1596e-05	-1.0766e-05	-1.0265e-05	-9.6064e-06	-9.4811e-06	-9.1032e-06	-9.0478e-06
0.08948	1.5698e-07	1.4231e-07	-2.2503e-07	-3.4871e-07	-6.1288e-07	-1.0513e-06	-1.5638e-06	-2.3271e-06	-3.8081e-06	-4.863e-06	-7.0924e-06	-8.3979e-06	-1.0363e-05	-1.1469e-05	-1.2372e-05	-1.289e-05	-1.2902e-05	-1.3028e-05	-1.2994e-05	-1.2888e-05	-1.2491e-05	-1.2038e-05	-1.1742e-05	-1.1459e-05	-1.0657e-05	-1.051e-05	-1.0294e-05	-9.9614e-06
0.09154	1.3259e-07	3.1845e-07	-2.6012e-07	-3.0811e-07	-4.6164e-07	-9.0352e-07	-1.5087e-06	-2.2368e-06	-3.9176e-06	-4.855e-06	-7.2282e-06	-8.6419e-06	-1.0344e-05	-1.1712e-05	-1.2745e-05	-1.3165e-05	-1.3336e-05	-1.3437e-05	-1.3382e-05	-1.3343e-05	-1.3205e-05	-1.2736e-05	-1.2366e-05	-1.2266e-05	-1.1801e-05	-1.1635e-05	-1.1274e-05	-1.1151e-05
0.0936	-1.3384e-08	3.3043e-07	-6.4345e-08	-2.2442e-07	-4.3355e-07	-8.7566e-07	-1.5715e-06	-2.2263e-06	-4.0489e-06	-5.0096e-06	-7.3821e-06	-8.7395e-06	-1.0407e-05	-1.1863e-05	-1.2943e-05	-1.3368e-05	-1.3549e-05	-1.3927e-05	-1.3893e-05	-1.4069e-05	-1.3656e-05	-1.3455e-05	-1.296e-05	-1.2808e-05	-1.2526e-05	-1.2381e-05	-1.1886e-05	-1.2708e-05
0.09565	-3.1233e-08	1.1536e-07	-2.0389e-07	-1.2878e-07	-5.0187e-07	-9.9947e-07	-1.6045e-06	-2.3278e-06	-4.1661e-06	-5.196e-06	-7.604e-06	-8.7258e-06	-1.0343e-05	-1.1999e-05	-1.3242e-05	-1.3661e-05	-1.3792e-05	-1.4174e-05	-1.4352e-05	-1.4353e-05	-1.4025e-05	-1.3754e-05	-1.3423e-05	-1.3413e-05	-1.3194e-05	-1.3207e-05	-1.2899e-05	-1.3439e-05
0.09771	-1.1368e-08	4.5776e-08	-3.1798e-07	-2.0606e-08	-3.9515e-07	-1.0259e-06	-1.8974e-06	-2.3523e-06	-4.1908e-06	-5.2182e-06	-7.639e-06	-8.7979e-06	-1.0106e-05	-1.1955e-05	-1.3174e-05	-1.3508e-05	-1.388e-05	-1.4367e-05	-1.4301e-05	-1.4622e-05	-1.4179e-05	-1.4273e-05	-1.3923e-05	-1.3933e-05	-1.3759e-05	-1.3896e-05	-1.3794e-05	-1.3688e-05
0.09977	4.0053e-08	1.1617e-07	-1.9175e-07	5.3868e-08	-2.3446e-07	-9.8332e-07	-1.8476e-06	-2.1449e-06	-4.0511e-06	-5.2908e-06	-7.519e-06	-8.7591e-06	-1.035e-05	-1.2178e-05	-1.3121e-05	-1.3714e-05	-1.3921e-05	-1.4733e-05	-1.4311e-05	-1.5106e-05	-1.4553e-05	-1.4896e-05	-1.4615e-05	-1.4342e-05	-1.4456e-05	-1.4388e-05	-1.4111e-05	-1.4503e-05
0.10182	-1.0737e-08	-7.0588e-08	-1.9725e-07	-9.7786e-08	-4.2537e-07	-7.4566e-07	-1.6392e-06	-2.1012e-06	-4.0812e-06	-5.3775e-06	-7.4397e-06	-8.7673e-06	-1.0867e-05	-1.2337e-05	-1.3208e-05	-1.3932e-05	-1.3883e-05	-1.4681e-05	-1.4454e-05	-1.4988e-05	-1.4787e-05	-1.505e-05	-1.4887e-05	-1.4938e-05	-1.5109e-05	-1.4905e-05	-1.4899e-05	-1.4681e-05
0.10388	-1.0525e-07	-6.8531e-08	-2.6341e-07	-2.6041e-07	-7.6716e-07	-7.7861e-07	-1.6094e-06	-2.2424e-06	-4.1545e-06	-5.3182e-06	-7.2971e-06	-8.8973e-06	-1.0796e-05	-1.2409e-05	-1.3237e-05	-1.3913e-05	-1.3915e-05	-1.4655e-05	-1.468e-05	-1.4835e-05	-1.5081e-05	-1.555e-05	-1.5298e-05	-1.547e-05	-1.5475e-05	-1.5267e-05	-1.5063e-05	-1.508e-05
0.10594	-4.8943e-08	-1.3335e-07	3.065e-09	-2.1746e-07	-6.5231e-07	-9.0618e-07	-1.4686e-06	-2.3609e-06	-3.9769e-06	-5.377e-06	-7.2102e-06	-8.759e-06	-1.0567e-05	-1.2142e-05	-1.303e-05	-1.3779e-05	-1.3913e-05	-1.459e-05	-1.479e-05	-1.4739e-05	-1.5302e-05	-1.5749e-05	-1.5591e-05	-1.5827e-05	-1.5847e-05	-1.5469e-05	-1.5616e-05	-1.5602e-05
0.10799	-1.4137e-07	5.3558e-08	-5.1978e-08	-2.3605e-07	-6.9451e-07	-1.1545e-06	-1.6609e-06	-2.3799e-06	-3.89e-06	-5.1707e-06	-7.2535e-06	-8.5546e-06	-1.0465e-05	-1.1975e-05	-1.2894e-05	-1.3716e-05	-1.3629e-05	-1.4611e-05	-1.4781e-05	-1.4918e-05	-1.5308e-05	-1.5476e-05	-1.5875e-05	-1.6114e-05	-1.6133e-05	-1.6026e-05	-1.6055e-05	-1.6176e-05
0.11005	-1.8153e-07	1.0732e-07	-1.084e-07	-2.5423e-07	-8.7003e-07	-9.3106e-07	-1.8928e-06	-2.2274e-06	-3.9935e-06	-4.9685e-06	-7.1495e-06	-8.2584e-06	-1.0444e-05	-1.1924e-05	-1.2789e-05	-1.3621e-05	-1.3504e-05	-1.4407e-05	-1.4677e-05	-1.5153e-05	-1.5322e-05	-1.5519e-05	-1.5727e-05	-1.6143e-05	-1.6198e-05	-1.6107e-05	-1.6394e-05	-1.6304e-05
0.11211	-6.5265e-08	-8.812e-09	-1.0207e-07	-1.333e-07	-6.7558e-07	-8.1377e-07	-1.7236e-06	-2.189e-06	-3.966e-06	-4.8433e-06	-6.8327e-06	-8.3111e-06	-1.0107e-05	-1.1686e-05	-1.2764e-05	-1.3395e-05	-1.3501e-05	-1.4353e-05	-1.4451e-05	-1.498e-05	-1.5301e-05	-1.5621e-05	-1.5857e-05	-1.6244e-05	-1.6138e-05	-1.6071e-05	-1.6165e-05	-1.6177e-05
0.11417	-3.1525e-08	-2.4041e-07	-1.2792e-07	-6.1923e-08	-5.1356e-07	-7.0195e-07	-1.4853e-06	-2.267e-06	-3.8998e-06	-4.9916e-06	-6.6534e-06	-8.2549e-06	-9.9669e-06	-1.1511e-05	-1.2507e-05	-1.3323e-05	-1.3365e-05	-1.399e-05	-1.4324e-05	-1.4577e-05	-1.5184e-05	-1.5514e-05	-1.5723e-05	-1.6503e-05	-1.6347e-05	-1.6373e-05	-1.6324e-05	-1.6451e-05
0.11622	-9.8982e-08	-2.6156e-07	-2.3193e-07	-8.2338e-08	-6.7377e-07	-8.41e-07	-1.3446e-06	-1.9998e-06	-3.7068e-06	-4.8757e-06	-6.5886e-06	-8.2147e-06	-9.8457e-06	-1.1338e-05	-1.2367e-05	-1.3109e-05	-1.3062e-05	-1.3875e-05	-1.4054e-05	-1.4321e-05	-1.483e-05	-1.5227e-05	-1.5713e-05	-1.6336e-05	-1.6417e-05	-1.6482e-05	-1.6818e-05	-1.6766e-05
0.11828	-5.0175e-08	3.1226e-08	-2.7751e-07	-2.8242e-07	-5.8842e-07	-7.0094e-07	-1.2338e-06	-1.8572e-06	-3.5198e-06	-4.5219e-06	-6.3428e-06	-7.9457e-06	-9.5657e-06	-1.1005e-05	-1.1911e-05	-1.2704e-05	-1.2851e-05	-1.3558e-05	-1.3613e-05	-1.4257e-05	-1.4566e-05	-1.5089e-05	-1.5851e-05	-1.6394e-05	-1.6318e-05	-1.6266e-05	-1.6791e-05	-1.6453e-05
0.12034	-1.1938e-07	1.6244e-07	9.0069e-08	-6.381e-07	-4.6102e-07	-7.4839e-07	-1.1334e-06	-1.9585e-06	-3.495e-06	-4.5937e-06	-5.9736e-06	-7.6162e-06	-9.1964e-06	-1.0622e-05	-1.15e-05	-1.2478e-05	-1.2539e-05	-1.3229e-05	-1.3218e-05	-1.4016e-05	-1.4216e-05	-1.4829e-05	-1.5486e-05	-1.6352e-05	-1.6062e-05	-1.6222e-05	-1.6814e-05	-1.6173e-05
0.12239	-1.8283e-07	8.6167e-09	1.4033e-07	-4.2522e-07	-3.9604e-07	-7.7735e-07	-1.2885e-06	-2.1231e-06	-3.2926e-06	-4.5082e-06	-6.0513e-06	-7.2895e-06	-8.9145e-06	-1.0194e-05	-1.1152e-05	-1.2138e-05	-1.2192e-05	-1.2971e-05	-1.3003e-05	-1.3685e-05	-1.3893e-05	-1.4568e-05	-1.5384e-05	-1.5957e-05	-1.5755e-05	-1.5898e-05	-1.6129e-05	-1.6e-05
0.12445	-2.2973e-07	1.3983e-07	-1.1864e-07	-4.8807e-07	-4.5927e-07	-8.0299e-07	-1.4306e-06	-2.1701e-06	-3.2321e-06	-4.4287e-06	-6.103e-06	-7.0688e-06	-8.4297e-06	-9.8877e-06	-1.0912e-05	-1.1733e-05	-1.1826e-05	-1.256e-05	-1.2764e-05	-1.3133e-05	-1.3733e-05	-1.4362e-05	-1.5222e-05	-1.5676e-05	-1.5662e-05	-1.5682e-05	-1.5718e-05	-1.5881e-05
0.12651	-1.6273e-07	7.7348e-08	4.6978e-08	-5.8211e-07	-3.2824e-07	-9.4322e-07	-1.1364e-06	-2.0703e-06	-3.1607e-06	-4.1533e-06	-5.7945e-06	-7.0243e-06	-8.0238e-06	-9.6535e-06	-1.0615e-05	-1.116e-05	-1.1315e-05	-1.2286e-05	-1.2465e-05	-1.2996e-05	-1.3268e-05	-1.399e-05	-1.482e-05	-1.5395e-05	-1.554e-05	-1.5293e-05	-1.5823e-05	-1.569e-05
0.12856	-2.0577e-08	9.6058e-08	-4.2026e-08	-2.4212e-07	-3.2411e-07	-9.1642e-07	-1.2005e-06	-1.9524e-06	-2.9775e-06	-3.8779e-06	-5.6273e-06	-6.6809e-06	-7.9355e-06	-9.1814e-06	-1.0278e-05	-1.1043e-05	-1.0941e-05	-1.1799e-05	-1.1973e-05	-1.2566e-05	-1.293e-05	-1.3803e-05	-1.4463e-05	-1.5014e-05	-1.5233e-05	-1.5174e-05	-1.5614e-05	-1.5544e-05
0.13062	-2.9043e-07	1.4864e-07	-2.2802e-07	-4.816e-07	-6.1269e-07	-8.1701e-07	-1.4438e-06	-1.7768e-06	-2.9289e-06	-3.6819e-06	-5.2569e-06	-6.3184e-06	-7.6419e-06	-8.7695e-06	-9.867e-06	-1.0633e-05	-1.0516e-05	-1.1393e-05	-1.1561e-05	-1.2136e-05	-1.2698e-05	-1.345e-05	-1.4131e-05	-1.4607e-05	-1.496e-05	-1.5027e-05	-1.5444e-05	-1.5202e-05
0.13268	-5.5971e-08	-7.4235e-08	-1.6631e-07	-2.5692e-07	-6.6815e-07	-7.2293e-07	-1.3152e-06	-1.7678e-06	-2.9122e-06	-3.5962e-06	-5.1727e-06	-5.943e-06	-7.0767e-06	-8.5359e-06	-9.4727e-06	-1.0063e-05	-1.0148e-05	-1.1117e-05	-1.1339e-05	-1.1739e-05	-1.2345e-05	-1.2958e-05	-1.3508e-05	-1.4135e-05	-1.4471e-05	-1.4484e-05	-1.4931e-05	-1.5149e-05
0.13473	-5.3525e-08	7.8545e-08	4.0527e-08	-1.1236e-07	-5.5249e-07	-5.8663e-07	-1.1727e-06	-1.493e-06	-2.7978e-06	-3.5624e-06	-5.0867e-06	-5.8596e-06	-6.7227e-06	-7.8689e-06	-8.9127e-06	-9.6048e-06	-9.7619e-06	-1.0334e-05	-1.0715e-05	-1.0953e-05	-1.1844e-05	-1.2354e-05	-1.2959e-05	-1.3829e-05	-1.4014e-05	-1.4065e-05	-1.465e-05	-1.4616e-05
0.13679	-1.9989e-07	-1.1549e-07	1.3602e-07	-7.0036e-08	-2.6818e-07	-5.913e-07	-1.0734e-06	-1.5254e-06	-2.4798e-06	-3.4653e-06	-4.6197e-06	-5.6821e-06	-6.4553e-06	-7.5039e-06	-8.3212e-06	-9.2751e-06	-9.31e-06	-9.8464e-06	-1.0066e-05	-1.0466e-05	-1.1324e-05	-1.2203e-05	-1.2863e-05	-1.3605e-05	-1.3454e-05	-1.3594e-05	-1.3857e-05	-1.4091e-05
0.13885	-2.5702e-07	-3.1442e-08	1.6941e-08	-1.7788e-07	-5.0895e-07	-6.4332e-07	-1.0979e-06	-1.5019e-06	-2.3419e-06	-3.2295e-06	-4.4662e-06	-5.294e-06	-6.2145e-06	-7.1498e-06	-7.8962e-06	-8.8364e-06	-8.7896e-06	-9.3853e-06	-9.6437e-06	-9.9429e-06	-1.0545e-05	-1.1516e-05	-1.2242e-05	-1.2872e-05	-1.3033e-05	-1.2994e-05	-1.289e-05	-1.3571e-05
0.14091	-2.6851e-07	-2.0936e-07	-2.0776e-07	-3.7943e-07	-4.9855e-07	-7.7982e-07	-1.0795e-06	-1.4709e-06	-2.2882e-06	-3.035e-06	-4.4328e-06	-5.0099e-06	-5.9165e-06	-6.7791e-06	-7.3946e-06	-8.1899e-06	-8.1892e-06	-8.7487e-06	-9.2169e-06	-9.5375e-06	-9.8366e-06	-1.0664e-05	-1.1647e-05	-1.212e-05	-1.2571e-05	-1.2526e-05	-1.2321e-05	-1.294e-05
0.14296	-2.7004e-07	-4.7909e-07	-4.493e-07	-4.7305e-07	-5.9307e-07	-9.9176e-07	-9.748e-07	-1.6312e-06	-2.1219e-06	-2.994e-06	-4.0723e-06	-4.865e-06	-5.4483e-06	-6.529e-06	-6.8467e-06	-7.9052e-06	-7.6623e-06	-8.4379e-06	-8.7981e-06	-9.1507e-06	-9.3831e-06	-1.017e-05	-1.1082e-05	-1.1273e-05	-1.1844e-05	-1.1766e-05	-1.1986e-05	-1.2442e-05
0.14502	-1.5244e-07	-2.659e-07	-2.8999e-07	-2.5282e-07	-3.4994e-07	-6.3389e-07	-6.979e-07	-1.3434e-06	-1.8768e-06	-2.5762e-06	-3.537e-06	-4.5273e-06	-4.6532e-06	-6.1188e-06	-6.3823e-06	-7.457e-06	-6.969e-06	-7.6831e-06	-8.1753e-06	-8.4589e-06	-8.7725e-06	-9.4819e-06	-1.059e-05	-1.1114e-05	-1.158e-05	-1.134e-05	-1.1731e-05	-1.2262e-05
0.14708	1.1332e-07	1.0541e-07	-1.5996e-07	-3.4575e-08	-2.0796e-07	-4.0305e-07	-8.2929e-07	-1.1768e-06	-1.6623e-06	-2.4553e-06	-3.2652e-06	-4.0006e-06	-4.5167e-06	-5.5675e-06	-6.0463e-06	-6.8772e-06	-6.6062e-06	-7.2737e-06	-7.6443e-06	-7.8678e-06	-8.0727e-06	-8.6318e-06	-9.9205e-06	-1.0673e-05	-1.0849e-05	-1.0943e-05	-1.078e-05	-1.1663e-05
0.14913	-2.6002e-08	-9.1007e-08	-2.299e-07	-1.449e-07	-4.6044e-07	-2.3293e-07	-8.934e-07	-8.6875e-07	-1.8739e-06	-2.2329e-06	-2.993e-06	-3.8084e-06	-4.3525e-06	-5.0817e-06	-5.6572e-06	-6.3382e-06	-6.1074e-06	-6.7768e-06	-7.095e-06	-7.2963e-06	-7.4267e-06	-8.3777e-06	-9.3816e-06	-1.0079e-05	-1.0243e-05	-1.0293e-05	-1.0181e-05	-1.1012e-05
0.15119	-2.0801e-07	-3.1424e-07	-2.3532e-07	-4.3456e-07	-5.1219e-07	-3.8841e-07	-7.5173e-07	-8.1702e-07	-1.8176e-06	-2.1915e-06	-2.6653e-06	-3.4949e-06	-3.9697e-06	-4.6581e-06	-5.0936e-06	-5.8217e-06	-5.5204e-06	-6.3652e-06	-6.5154e-06	-6.8161e-06	-6.9776e-06	-7.6064e-06	-8.7996e-06	-9.2792e-06	-9.5514e-06	-9.8369e-06	-9.9031e-06	-1.0435e-05
0.15325	-2.2029e-07	-3.5571e-07	-2.8094e-07	-3.7559e-07	-4.6823e-07	-4.6092e-07	-6.1549e-07	-8.6056e-07	-1.6554e-06	-2.0664e-06	-2.5682e-06	-3.1754e-06	-3.6914e-06	-4.2649e-06	-4.847e-06	-5.39e-06	-5.0262e-06	-5.8309e-06	-6.0467e-06	-6.309e-06	-6.38e-06	-6.9698e-06	-7.9385e-06	-8.6007e-06	-9.0159e-06	-9.2933e-06	-9.7301e-06	-1.0256e-05
0.1553	-3.1531e-07	-4.7693e-07	-1.049e-07	-1.2326e-07	-5.0111e-07	-5.0506e-07	-6.2753e-07	-8.1605e-07	-1.6699e-06	-1.8149e-06	-2.5445e-06	-2.8648e-06	-3.3378e-06	-3.8887e-06	-4.3732e-06	-4.9262e-06	-4.7423e-06	-5.1527e-06	-5.6407e-06	-5.711e-06	-5.8883e-06	-6.4907e-06	-7.3732e-06	-8.1263e-06	-8.5588e-06	-8.5955e-06	-9.0183e-06	-9.4021e-06
0.15736	-3.2574e-07	-3.8838e-07	1.5833e-08	-1.2327e-07	-3.9745e-07	-5.3544e-07	-8.2938e-07	-6.5999e-07	-1.7007e-06	-1.5753e-06	-2.4171e-06	-2.4424e-06	-3.0311e-06	-3.2475e-06	-3.8559e-06	-4.2771e-06	-4.4195e-06	-4.5432e-06	-5.0863e-06	-5.0726e-06	-5.5805e-06	-5.9085e-06	-6.7595e-06	-7.5103e-06	-7.5886e-06	-7.8325e-06	-7.8984e-06	-8.2956e-06
0.15942	-2.5709e-07	-2.5581e-07	-2.8357e-07	-4.8793e-07	-5.853e-07	-4.7495e-07	-1.0815e-06	-6.2117e-07	-1.6559e-06	-1.5385e-06	-2.3561e-06	-2.1881e-06	-2.8225e-06	-2.9331e-06	-3.5076e-06	-3.8424e-06	-3.9829e-06	-4.2563e-06	-4.6092e-06	-4.297e-06	-4.7312e-06	-5.396e-06	-5.8638e-06	-6.8691e-06	-6.8915e-06	-7.1657e-06	-7.2154e-06	-7.9247e-06
0.16147	-4.2073e-07	-1.7028e-07	-3.3783e-07	-2.8869e-07	-6.7848e-07	-7.4465e-07	-1.1989e-06	-5.9852e-07	-1.5298e-06	-1.5345e-06	-2.2817e-06	-2.0531e-06	-2.3719e-06	-2.7807e-06	-3.2451e-06	-3.6041e-06	-3.5772e-06	-3.9105e-06	-4.1847e-06	-3.8193e-06	-4.2046e-06	-4.7473e-06	-4.9426e-06	-6.044e-06	-6.2822e-06	-6.6554e-06	-6.717e-06	-7.0048e-06
0.16353	-4.4024e-07	-3.775e-07	-9.682e-08	-3.1136e-07	-4.8065e-07	-5.6025e-07	-7.3022e-07	-4.9773e-07	-1.2513e-06	-1.2866e-06	-1.9773e-06	-1.7543e-06	-2.0854e-06	-2.4661e-06	-2.5454e-06	-3.0004e-06	-2.9756e-06	-3.2287e-06	-3.4805e-06	-3.4882e-06	-3.7462e-06	-4.0878e-06	-4.6678e-06	-5.568e-06	-5.8125e-06	-5.7682e-06	-6.1773e-06	-6.661e-06
0.16559	-3.1214e-07	-4.7189e-07	2.1243e-08	-3.3827e-08	-3.9497e-07	-3.3787e-07	-3.5228e-07	-3.5924e-07	-9.4365e-07	-1.2131e-06	-1.5507e-06	-1.5678e-06	-1.6214e-06	-1.9433e-06	-2.0249e-06	-2.4612e-06	-2.3102e-06	-2.5281e-06	-2.9612e-06	-3.1703e-06	-3.1999e-06	-3.6306e-06	-4.3003e-06	-4.8233e-06	-4.9119e-06	-5.0695e-06	-5.2304e-06	-6.1787e-06
0.16764	-2.5211e-08	-6.8253e-07	-1.6133e-07	-3.0586e-07	-5.7499e-07	-1.4949e-07	-3.7159e-07	-3.0983e-07	-7.7985e-07	-8.6654e-07	-1.1266e-06	-1.2901e-06	-1.4106e-06	-1.4688e-06	-1.8011e-06	-1.9226e-06	-1.9346e-06	-2.3177e-06	-2.6232e-06	-2.5578e-06	-2.8787e-06	-3.2473e-06	-4.0716e-06	-4.2599e-06	-4.1144e-06	-4.5127e-06	-4.3772e-06	-5.3736e-06
0.1697	-3.8868e-08	-6.22e-07	-2.0581e-07	-6.0319e-07	-6.3996e-07	-4.0491e-08	-2.9474e-07	-1.8232e-07	-9.2131e-07	-7.8325e-07	-8.6731e-07	-1.007e-06	-1.1987e-06	-1.2243e-06	-1.4059e-06	-1.5949e-06	-1.6896e-06	-1.8002e-06	-2.2021e-06	-1.884e-06	-2.3021e-06	-2.8308e-06	-3.4666e-06	-3.811e-06	-3.8285e-06	-4.0389e-06	-4.1111e-06	-4.8556e-06
0.17176	-1.1362e-07	-5.0932e-07	-1.4297e-07	-4.9507e-07	-4.6647e-07	-6.6161e-08	-2.2272e-07	-2.5412e-07	-6.7074e-07	-5.2405e-07	-6.4132e-07	-6.0969e-07	-6.8375e-07	-8.7668e-07	-1.0845e-06	-1.2789e-06	-1.2346e-06	-1.3519e-06	-1.6441e-06	-1.442e-06	-1.5913e-06	-2.2259e-06	-2.8383e-06	-3.4135e-06	-3.5685e-06	-3.669e-06	-4.1519e-06	-4.2809e-06
0.17381	-1.9441e-07	-3.3708e-07	-2.8396e-07	-1.1046e-07	-5.1126e-07	-1.0971e-07	-3.5392e-07	-1.4399e-07	-7.6599e-07	-2.2737e-07	-9.1206e-07	-2.9048e-07	-3.668e-07	-6.0024e-07	-8.142e-07	-8.7683e-07	-9.3544e-07	-1.1215e-06	-1.2562e-06	-1.0316e-06	-9.9634e-07	-1.6888e-06	-2.4365e-06	-2.7764e-06	-3.0701e-06	-3.047e-06	-3.9006e-06	-3.2044e-06
0.17587	-2.5591e-08	-1.9965e-07	-4.8629e-07	-2.8727e-07	-6.1764e-07	1.2217e-07	-4.4684e-07	3.4796e-08	-7.8919e-07	-3.1059e-07	-1.0622e-06	-3.376e-07	-3.8806e-07	-6.0785e-07	-5.4088e-07	-6.2097e-07	-6.6218e-07	-9.7083e-07	-9.9273e-07	-6.5644e-07	-6.3288e-07	-1.2378e-06	-1.8092e-06	-1.9494e-06	-2.5205e-06	-2.5424e-06	-2.9626e-06	-2.8316e-06
0.17793	-1.7016e-07	-1.7173e-07	-5.7912e-07	-3.2552e-07	-7.2166e-07	5.9813e-08	-5.6603e-07	-1.5615e-07	-4.8468e-07	-1.2573e-07	-7.1798e-07	-1.2952e-07	-4.3118e-08	-3.0869e-08	-4.453e-07	-1.6571e-07	-3.9611e-07	-3.8684e-07	-6.0407e-07	-9.2989e-08	-2.2234e-07	-8.2298e-07	-1.1545e-06	-1.3816e-06	-1.8645e-06	-1.9429e-06	-2.3259e-06	-2.2954e-06
0.17999	-2.9843e-07	-8.2207e-08	-3.5617e-07	-3.0113e-07	-5.8126e-07	4.095e-09	-4.5923e-07	-3.2853e-07	-5.7086e-08	8.2482e-08	-1.1643e-07	1.8047e-07	4.2293e-07	1.7039e-07	8.1463e-08	2.7882e-07	6.8652e-08	-1.344e-07	-1.694e-07	1.9797e-07	5.3081e-08	-5.4595e-07	-6.8771e-07	-9.0384e-07	-1.1788e-06	-1.5959e-06	-1.6924e-06	-1.77e-06
0.18204	-3.0518e-07	-1.4088e-07	-1.8098e-07	-3.7482e-07	-3.295e-07	1.2307e-07	-3.7899e-07	1.2795e-07	4.8434e-08	2.4304e-07	2.3687e-07	5.9213e-07	5.9231e-07	4.0543e-07	3.9139e-07	7.1255e-07	4.622e-07	4.6404e-07	2.2431e-07	4.3182e-07	4.2791e-07	4.55e-08	-1.567e-07	-5.9989e-07	-7.7118e-07	-1.1177e-06	-1.1028e-06	-1.3067e-06
0.1841	-3.2668e-07	-3.0216e-07	-4.9108e-07	-3.5461e-07	-6.354e-07	-3.573e-07	-5.0386e-07	-4.7245e-08	5.1607e-08	2.5925e-07	6.5333e-08	5.1027e-07	5.1343e-07	5.6178e-07	5.0255e-07	8.0501e-07	6.4759e-07	1.1262e-06	3.6439e-07	8.6203e-07	7.1441e-07	4.9637e-07	6.0196e-08	-1.4688e-07	-4.6129e-07	-4.6197e-07	-6.6587e-07	-9.032e-07
0.18616	-2.4565e-07	-4.2769e-07	-6.1981e-07	-4.1321e-07	-7.0408e-07	-4.5763e-07	-4.9007e-07	-1.4627e-07	7.888e-10	2.8366e-07	1.6124e-09	5.7161e-07	8.0176e-07	7.9973e-07	8.1836e-07	9.4709e-07	9.6075e-07	9.9398e-07	6.8122e-07	1.1001e-06	1.0578e-06	7.4658e-07	3.264e-07	6.3432e-08	1.6152e-07	6.9471e-08	-1.8261e-08	-6.9937e-07
0.18821	-2.6346e-07	-2.2821e-08	-5.8845e-07	1.7277e-08	-6.2873e-07	-3.7236e-07	-2.8098e-07	-8.3183e-08	-6.1491e-08	9.4554e-08	1.3582e-07	6.0877e-07	9.2877e-07	9.8597e-07	1.0533e-06	1.2465e-06	1.0671e-06	1.2303e-06	9.2926e-07	1.3294e-06	1.2777e-06	1.1158e-06	6.2954e-07	3.958e-07	3.402e-07	1.6709e-07	3.5858e-07	-4.0844e-07
0.19027	-2.946e-07	-3.2502e-07	-7.0628e-07	1.2162e-07	-5.1169e-07	-3.0354e-07	-4.0675e-07	7.4548e-08	-9.6563e-08	2.3766e-07	1.4602e-07	7.3579e-07	9.3265e-07	1.2382e-06	9.3785e-07	1.3802e-06	1.0938e-06	1.6255e-06	9.8653e-07	1.4845e-06	1.5424e-06	1.284e-06	8.0802e-07	9.4274e-07	5.9477e-07	2.205e-07	4.8976e-07	-1.5923e-07
0.19233	-5.3778e-07	-3.0131e-07	-7.5096e-07	-2.1697e-07	-5.2174e-07	-1.9654e-07	-4.013e-07	1.6744e-07	-5.8298e-08	2.2134e-07	-6.6833e-08	9.8354e-07	8.2906e-07	1.2382e-06	1.3142e-06	1.4748e-06	1.2601e-06	1.8276e-06	1.1253e-06	1.9589e-06	1.8944e-06	1.5692e-06	1.1164e-06	1.2287e-06	6.5663e-07	4.9816e-07	1.4393e-07	6.7454e-07
0.19438	-4.2572e-07	-1.5176e-07	-5.6803e-07	-2.5266e-07	-6.6773e-07	8.8998e-08	-3.3897e-08	3.6447e-07	1.14e-07	3.5943e-07	1.8676e-07	1.1097e-06	9.6041e-07	1.3118e-06	1.6493e-06	1.7532e-06	1.699e-06	1.8739e-06	1.4621e-06	2.2671e-06	1.9975e-06	1.7655e-06	1.6199e-06	1.4808e-06	8.7119e-07	9.0456e-07	5.4412e-07	1.4085e-06
0.19644	-8.8919e-08	2.6737e-08	-3.3289e-07	-2.4117e-07	-4.3659e-07	1.9148e-07	3.7451e-07	6.1965e-07	2.5321e-07	5.5742e-07	4.0455e-07	1.3454e-06	1.1439e-06	1.6681e-06	1.9037e-06	2.0251e-06	2.1828e-06	2.1585e-06	1.7929e-06	2.9177e-06	2.019e-06	2.064e-06	1.7972e-06	1.7339e-06	1.3449e-06	1.3495e-06	1.5492e-06	1.5386e-06
0.1985	-1.2906e-07	-1.8046e-07	-5.309e-07	-4.2875e-07	-5.5526e-07	-1.0694e-07	2.4592e-10	4.0724e-07	8.2235e-08	4.6381e-07	3.246e-07	1.1464e-06	1.4407e-06	1.8543e-06	1.9351e-06	2.1587e-06	2.2089e-06	2.2994e-06	1.7662e-06	2.7218e-06	2.2196e-06	2.2571e-06	1.8878e-06	1.9136e-06	1.6856e-06	1.4968e-06	1.8878e-06	1.5342e-06
0.20055	-3.4275e-07	-4.4902e-07	-8.4349e-07	-6.5366e-07	-5.6111e-07	8.9882e-08	-4.571e-08	3.2147e-07	1.7201e-08	9.3444e-07	3.1368e-07	1.1509e-06	1.5716e-06	2.0673e-06	1.9008e-06	2.1457e-06	1.9555e-06	2.2356e-06	1.798e-06	2.6048e-06	2.7765e-06	2.5228e-06	2.4326e-06	2.4814e-06	2.0047e-06	1.5965e-06	1.9811e-06	1.7794e-06
0.20261	-1.4512e-07	-2.5575e-07	-6.7264e-07	-3.9821e-07	-4.753e-07	3.3119e-07	1.5902e-07	5.5975e-07	2.2755e-07	8.4792e-07	6.4541e-07	1.3911e-06	2.0506e-06	2.2528e-06	2.004e-06	2.1377e-06	1.9192e-06	2.4254e-06	1.8671e-06	2.9411e-06	3.0102e-06	2.8807e-06	2.6623e-06	2.5325e-06	2.2626e-06	1.9414e-06	1.9254e-06	1.8918e-06
0.20467	2.878e-09	6.755e-08	-3.0538e-07	-3.9495e-07	-2.6662e-07	4.7464e-07	7.4806e-07	5.6881e-07	5.1371e-07	9.4587e-07	1.1151e-06	1.6151e-06	2.4212e-06	2.2698e-06	2.1345e-06	2.3799e-06	2.2626e-06	2.7157e-06	2.2036e-06	3.0084e-06	3.322e-06	3.43e-06	2.6863e-06	2.6364e-06	2.5632e-06	2.1437e-06	2.2429e-06	2.1345e-06
0.20672	-1.9259e-07	-1.4327e-08	-4.4398e-07	-3.6038e-07	-3.8746e-07	4.6161e-08	7.7412e-07	3.5931e-07	5.6028e-07	6.8746e-07	1.122e-06	1.3703e-06	2.1239e-06	2.157e-06	2.141e-06	2.2919e-06	2.4743e-06	2.5694e-06	2.2566e-06	2.9967e-06	3.2301e-06	3.2427e-06	2.6795e-06	2.5798e-06	2.6675e-06	2.058e-06	2.6553e-06	2.3556e-06
0.20878	-2.5074e-07	-1.185e-07	-5.5767e-07	-4.191e-07	-4.9546e-07	2.0427e-07	4.0017e-07	5.0427e-07	4.647e-07	8.317e-07	9.9949e-07	1.4554e-06	2.1742e-06	2.306e-06	2.245e-06	2.4231e-06	2.7463e-06	2.4538e-06	2.3202e-06	2.8267e-06	3.2069e-06	3.3334e-06	2.9375e-06	2.8413e-06	2.819e-06	2.4221e-06	3.1394e-06	2.5269e-06
0.21084	-1.9599e-07	-3.186e-07	-5.7356e-07	-5.615e-07	-5.1453e-07	4.3456e-07	2.5771e-07	5.5705e-07	4.3806e-07	8.4466e-07	1.0844e-06	1.6655e-06	1.851e-06	2.0631e-06	2.2115e-06	2.4054e-06	2.7715e-06	2.5541e-06	2.311e-06	2.7801e-06	3.3411e-06	3.351e-06	3.2031e-06	3.3494e-06	3.0202e-06	2.6563e-06	3.1969e-06	2.395e-06
0.21289	-2.4002e-07	6.113e-08	-7.298e-07	-9.1059e-08	-4.1738e-07	4.8478e-07	2.1822e-07	6.2836e-07	5.1629e-07	9.9832e-07	1.1841e-06	1.5674e-06	1.583e-06	1.977e-06	2.1768e-06	2.5647e-06	2.7365e-06	2.9026e-06	2.4042e-06	2.9118e-06	3.3816e-06	3.3963e-06	3.1355e-06	3.3659e-06	3.0222e-06	2.524e-06	3.1247e-06	2.7531e-06
0.21495	-1.4421e-07	3.3706e-07	-6.1076e-07	-9.8181e-08	-4.6799e-07	2.3658e-07	9.9632e-08	7.789e-07	6.7998e-07	1.0916e-06	1.1575e-06	1.4816e-06	1.8195e-06	1.929e-06	2.1429e-06	2.5523e-06	2.5809e-06	3.0259e-06	2.504e-06	3.1649e-06	3.2685e-06	3.554e-06	3.3006e-06	3.4018e-06	3.1774e-06	2.7101e-06	3.1511e-06	2.5335e-06
0.21701	-2.1879e-07	2.9253e-07	-2.9166e-07	-3.7243e-07	-5.6051e-07	1.6682e-07	3.4146e-08	8.3925e-07	6.7839e-07	8.0447e-07	1.091e-06	1.4062e-06	2.1096e-06	1.8731e-06	2.3474e-06	2.5924e-06	2.7169e-06	2.9752e-06	2.5403e-06	3.5394e-06	3.1336e-06	3.4819e-06	3.2657e-06	3.5148e-06	3.4965e-06	2.9129e-06	3.4876e-06	3.48e-06
0.21906	-9.565e-08	2.5265e-08	-1.9233e-07	-5.0632e-07	-6.2514e-07	2.8509e-07	1.349e-07	8.65e-07	7.1393e-07	9.6127e-07	1.1905e-06	1.5262e-06	2.2883e-06	1.9723e-06	2.5433e-06	2.6704e-06	2.5924e-06	2.7149e-06	2.5747e-06	3.1841e-06	3.2941e-06	3.3604e-06	3.2932e-06	3.4397e-06	3.2967e-06	2.8514e-06	3.6031e-06	3.4992e-06
0.22112	3.0048e-08	-3.6746e-07	-3.2098e-07	-4.7906e-07	-7.9531e-07	1.7279e-07	1.5154e-07	8.7327e-07	6.6055e-07	9.3271e-07	1.1338e-06	1.4226e-06	2.0909e-06	2.0978e-06	2.2512e-06	2.5279e-06	2.5714e-06	2.7331e-06	2.5363e-06	3.0853e-06	3.5304e-06	3.2604e-06	3.1284e-06	3.3826e-06	3.2788e-06	2.932e-06	3.4389e-06	3.468e-06
0.22318	1.5355e-07	-3.1178e-07	-2.014e-07	-3.3651e-07	-5.6689e-07	2.4302e-07	2.8834e-07	6.9843e-07	6.9169e-07	9.261e-07	1.12e-06	1.5817e-06	2.0259e-06	1.9291e-06	2.3077e-06	2.3706e-06	2.6725e-06	2.621e-06	2.6014e-06	3.1274e-06	3.1722e-06	2.9779e-06	3.0865e-06	3.4529e-06	3.2185e-06	3.1312e-06	3.7274e-06	2.4441e-06
0.22523	4.9619e-08	-3.0062e-07	-2.9794e-07	-3.658e-07	-3.7236e-07	4.2758e-07	1.2709e-07	6.8435e-07	4.3371e-07	1.0668e-06	7.9167e-07	1.5417e-06	1.6951e-06	2.0234e-06	2.2749e-06	2.2827e-06	2.2056e-06	2.6846e-06	2.5508e-06	3.133e-06	3.0375e-06	3.301e-06	3.2865e-06	3.6513e-06	3.397e-06	3.0186e-06	3.6181e-06	2.3808e-06
0.22729	-2.2037e-07	-2.3704e-07	-2.4004e-07	-2.1748e-07	-3.3341e-07	8.0236e-08	-4.181e-08	5.3e-07	4.5629e-07	1.1258e-06	9.193e-07	1.4358e-06	1.5265e-06	2.0475e-06	2.3629e-06	2.4611e-06	2.0979e-06	2.7398e-06	2.6148e-06	3.1264e-06	3.0021e-06	3.4271e-06	2.8038e-06	3.402e-06	3.6566e-06	3.2433e-06	3.9827e-06	2.8125e-06
0.22935	-5.5156e-08	-7.4398e-08	-1.3059e-07	6.9396e-08	-3.6106e-07	-2.189e-07	3.4833e-09	4.7954e-07	6.2252e-07	9.6995e-07	1.0031e-06	1.5954e-06	1.9577e-06	2.0947e-06	2.149e-06	2.2752e-06	2.2448e-06	2.6811e-06	2.6086e-06	3.0386e-06	3.1237e-06	3.2485e-06	2.6031e-06	3.0463e-06	3.4991e-06	3.2671e-06	3.6958e-06	2.5194e-06
0.2314	-2.2255e-07	1.6599e-07	-3.503e-07	1.8143e-07	-5.1802e-07	-7.4433e-08	1.6217e-07	2.6355e-07	4.8257e-07	6.8056e-07	8.4453e-07	1.5825e-06	1.9542e-06	2.0301e-06	1.8245e-06	2.0544e-06	2.0409e-06	2.5015e-06	2.2284e-06	2.6695e-06	3.0444e-06	2.9009e-06	2.6505e-06	2.9262e-06	3.3711e-06	3.0575e-06	3.6883e-06	2.5518e-06
0.23346	-1.7135e-07	-1.0493e-08	-3.282e-07	-2.4593e-07	-5.0138e-07	1.4241e-07	7.4269e-08	3.1242e-07	3.8491e-07	5.1779e-07	8.8318e-07	1.4629e-06	1.7541e-06	1.9158e-06	1.7678e-06	2.4233e-06	2.5076e-06	2.4383e-06	2.0899e-06	3.0053e-06	3.0205e-06	2.8508e-06	2.8191e-06	2.9597e-06	3.0908e-06	2.8617e-06	3.7533e-06	2.3577e-06
0.23552	-3.6781e-07	-5.4532e-07	-4.9079e-07	-3.5495e-07	-6.1444e-07	1.0624e-07	-1.2188e-07	1.312e-07	2.9176e-07	7.2827e-07	9.9393e-07	1.2493e-06	1.5689e-06	1.7769e-06	1.7131e-06	2.3604e-06	2.512e-06	2.4119e-06	2.2551e-06	3.0888e-06	2.9484e-06	3.0214e-06	3.026e-06	3.1683e-06	2.9148e-06	2.6116e-06	3.5e-06	2.5296e-06
0.23757	-2.7418e-07	-5.6006e-07	-4.4849e-07	-4.6061e-07	-4.7284e-07	1.0159e-07	-1.5831e-07	4.7767e-07	3.3108e-07	7.4209e-07	1.1469e-06	1.1003e-06	1.6245e-06	1.6948e-06	1.7632e-06	2.1259e-06	2.2904e-06	2.2461e-06	2.3074e-06	2.8381e-06	2.7338e-06	2.8673e-06	2.8373e-06	2.9208e-06	2.8942e-06	2.848e-06	3.685e-06	2.2625e-06
0.23963	-1.6379e-07	-5.0864e-07	-6.0576e-07	-5.6062e-07	-6.1717e-07	3.1777e-07	-1.4708e-07	6.5877e-07	3.5638e-07	6.834e-07	1.1626e-06	9.2776e-07	1.4231e-06	1.5633e-06	1.5776e-06	2.0302e-06	2.2265e-06	2.3877e-06	2.1643e-06	2.6896e-06	2.7766e-06	2.7996e-06	3.0803e-06	2.9881e-06	2.58e-06	2.3362e-06	3.3369e-06	2.6013e-06
0.24169	-2.493e-07	-4.1256e-07	-8.57e-07	-2.4112e-07	-6.099e-07	1.636e-07	-2.9488e-07	5.9269e-07	1.3901e-07	9.1312e-07	7.617e-07	7.4389e-07	1.1443e-06	1.4913e-06	1.2538e-06	1.6495e-06	2.0053e-06	2.1661e-06	1.8149e-06	2.5841e-06	2.5955e-06	2.6134e-06	2.8149e-06	2.9604e-06	2.6927e-06	2.3339e-06	3.3255e-06	2.5927e-06
0.24374	-4.8734e-07	-2.1256e-07	-6.8009e-07	-2.3971e-07	-4.4152e-07	-1.5145e-07	3.6671e-08	5.2722e-07	1.8571e-07	1.1555e-06	9.8146e-07	1.1274e-06	1.6323e-06	1.3867e-06	1.2111e-06	1.6434e-06	1.9657e-06	2.055e-06	1.8454e-06	2.8308e-06	2.3468e-06	2.4847e-06	2.4829e-06	2.9641e-06	2.7971e-06	2.6126e-06	2.8857e-06	1.6305e-06
0.2458	-2.6515e-07	-2.9599e-07	-2.3688e-07	-4.3907e-07	-2.2603e-07	-2.2516e-07	3.1627e-07	3.5454e-07	5.5182e-07	1.1369e-06	1.1702e-06	1.1332e-06	2.1238e-06	1.4076e-06	1.391e-06	1.6111e-06	2.1108e-06	1.9312e-06	1.79e-06	2.7178e-06	2.0303e-06	2.0643e-06	2.539e-06	2.3349e-06	2.4679e-06	2.8324e-06	2.3987e-06	1.6554e-06
0.24786	-3.2432e-07	-3.8733e-07	-2.2845e-07	-5.4397e-07	-1.2405e-07	9.3031e-08	3.2286e-08	4.0859e-07	4.2014e-07	8.7984e-07	1.1238e-06	1.3142e-06	2.009e-06	1.4845e-06	1.6163e-06	1.7485e-06	2.0727e-06	1.8479e-06	1.6973e-06	2.5386e-06	1.9319e-06	2.0867e-06	2.4142e-06	2.3052e-06	2.3746e-06	2.3506e-06	3.1246e-06	2.028e-06
0.24991	-4.42e-07	-2.6893e-07	-4.1118e-07	-4.0556e-07	-2.5094e-07	3.2336e-07	-1.6303e-07	3.9351e-07	3.3873e-07	8.5855e-07	9.8694e-07	1.4431e-06	1.4721e-06	1.3194e-06	1.6616e-06	1.7051e-06	1.8123e-06	1.8254e-06	1.3589e-06	2.2466e-06	1.6356e-06	1.9239e-06	2.2288e-06	2.395e-06	2.2184e-06	2.0704e-06	2.2953e-06	2.0163e-06
0.25197	-4.6345e-07	-3.5634e-08	-7.0516e-07	-5.0913e-07	-5.6789e-07	2.1227e-07	-2.0533e-08	3.3265e-07	5.6734e-07	5.752e-07	6.8813e-07	1.0572e-06	7.6881e-07	8.9316e-07	1.3844e-06	1.3121e-06	1.4586e-06	1.4869e-06	1.1518e-06	1.6431e-06	1.74e-06	1.7455e-06	1.7546e-06	2.129e-06	2.3643e-06	2.3595e-06	2.4096e-06	1.8577e-06
0.25403	-4.1734e-07	5.5792e-08	-6.9365e-07	-3.849e-07	-8.1738e-07	3.0714e-07	2.2589e-07	2.3013e-07	7.4417e-07	5.7397e-07	3.4098e-07	8.2297e-07	7.8289e-07	8.9745e-07	1.087e-06	1.2369e-06	1.1429e-06	1.4412e-06	1.2565e-06	1.801e-06	1.9594e-06	1.7506e-06	1.6748e-06	2.1154e-06	2.1858e-06	2.214e-06	2.1355e-06	1.5903e-06
0.25608	-2.5798e-07	-9.8093e-08	-5.3844e-07	-2.6668e-07	-9.7931e-07	2.1299e-07	2.9982e-07	3.7434e-07	6.8159e-07	6.1934e-07	3.7357e-07	8.3304e-07	1.1621e-06	1.1016e-06	9.0213e-07	8.1291e-07	1.0812e-06	1.2275e-06	1.0972e-06	1.8176e-06	1.9096e-06	1.7788e-06	1.9131e-06	2.1418e-06	1.9724e-06	1.9314e-06	2.1341e-06	1.4793e-06
0.25814	-2.8184e-07	6.3903e-08	-1.3719e-07	2.902e-07	-5.1512e-07	-1.5421e-08	1.2731e-08	4.9834e-07	3.7996e-07	5.802e-07	3.0099e-07	9.1056e-07	1.304e-06	1.406e-06	1.1705e-06	9.8772e-07	1.2653e-06	1.3974e-06	1.217e-06	2.0693e-06	1.5519e-06	1.4887e-06	1.5714e-06	1.9276e-06	1.8612e-06	1.8121e-06	1.9452e-06	9.2543e-07
0.2602	-3.6191e-07	-1.9149e-07	-1.6833e-07	9.5776e-08	-4.9945e-07	1.462e-07	2.1887e-08	4.8636e-07	2.091e-07	4.8904e-07	2.1548e-07	8.886e-07	1.4107e-06	1.4486e-06	1.1991e-06	1.18e-06	1.2766e-06	1.5341e-06	1.2649e-06	1.8482e-06	1.3313e-06	1.6271e-06	1.4544e-06	1.7043e-06	1.7719e-06	1.4197e-06	1.9393e-06	9.1812e-07
0.26225	-3.4143e-07	-1.1479e-07	-6.475e-07	-2.3577e-07	-5.0515e-07	-1.3526e-08	2.8987e-07	1.9263e-07	-1.7091e-07	4.4869e-07	-3.3818e-08	7.2329e-07	1.3284e-06	1.2941e-06	8.3454e-07	1.1547e-06	1.0775e-06	1.3256e-06	1.0497e-06	1.6375e-06	1.1008e-06	1.6074e-06	1.4802e-06	1.7107e-06	1.5616e-06	1.4642e-06	1.711e-06	1.3967e-06
0.26431	-3.3776e-07	-3.564e-08	-5.3845e-07	-5.8579e-07	-6.5493e-07	2.9235e-07	2.0068e-07	4.1219e-07	-4.4671e-08	4.9912e-07	-4.1283e-08	5.9684e-07	1.0588e-06	1.0382e-06	7.189e-07	8.511e-07	8.3036e-07	1.0399e-06	9.5789e-07	1.5209e-06	1.4124e-06	1.4669e-06	1.3476e-06	1.6972e-06	1.4079e-06	1.6497e-06	1.66e-06	1.3307e-06
0.26637	-4.0059e-07	-3.2078e-07	-8.9137e-08	-3.8128e-07	-2.6956e-07	3.6545e-07	2.6416e-07	4.2637e-07	4.0141e-07	3.1631e-07	1.8753e-07	4.0458e-07	1.3605e-06	8.8577e-07	1.1749e-06	8.2344e-07	1.0825e-06	7.9345e-07	1.105e-06	1.2481e-06	1.6501e-06	1.3241e-06	1.1956e-06	1.3395e-06	1.2269e-06	9.9357e-07	1.1176e-06	1.8116e-06
0.26842	-3.5507e-07	-7.7861e-07	-1.0714e-08	-4.0994e-07	-2.9586e-08	2.2681e-07	6.1872e-07	2.3677e-07	7.1323e-07	2.4549e-07	5.1025e-07	6.5914e-07	1.3715e-06	7.9185e-07	1.159e-06	8.541e-07	1.0558e-06	8.2811e-07	9.6455e-07	1.3787e-06	1.4163e-06	1.2101e-06	1.0714e-06	8.998e-07	1.3591e-06	7.7216e-07	1.3577e-06	1.2886e-06
0.27048	-2.8114e-07	-5.9035e-07	-2.8763e-07	-4.0518e-07	-1.6482e-07	2.6477e-08	2.3104e-07	2.2322e-07	5.7139e-07	3.7248e-07	5.1586e-07	7.4666e-07	9.3123e-07	7.7779e-07	6.2159e-07	9.5022e-07	7.9256e-07	1.0309e-06	7.8766e-07	1.532e-06	1.0613e-06	1.0902e-06	8.732e-07	7.7046e-07	1.0828e-06	9.1517e-07	1.4561e-06	1.0253e-06
0.27254	-3.595e-07	-5.1447e-07	-4.2976e-07	-3.3307e-07	-3.6572e-07	2.742e-07	-8.4369e-08	7.0865e-07	3.8166e-07	8.2557e-07	2.2121e-07	7.3179e-07	8.0695e-07	8.1736e-07	4.2289e-07	1.1042e-06	7.8853e-07	1.0394e-06	6.0424e-07	1.2157e-06	1.0587e-06	1.0474e-06	1.2983e-06	1.0218e-06	1.2253e-06	9.9229e-07	1.1796e-06	1.0281e-06
0.27459	-7.3786e-07	-6.4213e-07	-6.3142e-07	-2.3511e-07	-2.9024e-07	-5.3024e-08	-4.0771e-07	5.7716e-07	-3.7583e-09	5.3065e-07	3.3547e-08	3.4382e-07	6.5098e-07	3.5856e-07	3.6221e-07	5.8785e-07	5.9455e-07	8.7463e-07	3.1279e-07	8.3693e-07	1.1092e-06	1.2382e-06	1.2165e-06	1.0456e-06	1.2808e-06	9.8146e-07	1.4694e-06	5.1057e-07
0.27665	-5.9344e-07	-1.6589e-07	-5.5725e-07	-5.0892e-07	-6.9644e-07	-1.3863e-08	7.269e-08	6.9953e-07	-4.2405e-07	1.492e-07	-1.3865e-07	3.0985e-07	6.1203e-07	3.0877e-07	2.7462e-07	4.8369e-07	4.1019e-07	8.8163e-07	3.1828e-07	7.1317e-07	9.8357e-07	1.0737e-06	9.1681e-07	1.0294e-06	1.0354e-06	1.0355e-06	1.2902e-06	6.6153e-07
0.2787	-1.5725e-07	1.6533e-07	-3.4977e-07	-3.675e-07	-7.5813e-07	3.5579e-07	9.2491e-07	8.2307e-07	-2.0928e-07	1.9059e-07	2.1363e-07	5.0231e-08	6.2179e-07	2.5438e-07	3.294e-07	4.5331e-07	5.6502e-07	7.1599e-07	3.1232e-07	8.2647e-07	1.0916e-06	8.7667e-07	3.5425e-07	6.5904e-07	8.5936e-07	8.8516e-07	8.1601e-07	4.6267e-07
0.28076	-3.9163e-07	-5.8008e-07	-3.2316e-07	-4.8336e-07	-8.3532e-07	8.7561e-08	9.7921e-07	3.3253e-07	-7.0174e-08	1.63e-07	4.4518e-07	3.2369e-08	7.2431e-07	6.6392e-08	3.5696e-07	1.7101e-07	5.5594e-07	6.2672e-07	2.8955e-07	7.8554e-07	7.0244e-07	6.7506e-07	2.6228e-07	5.2094e-07	9.7005e-07	5.2828e-07	4.4747e-07	9.0878e-07
0.28282	-2.1243e-07	-5.6906e-07	-1.7537e-07	-2.141e-07	-9.7182e-07	3.6297e-07	7.1638e-07	4.1866e-07	-1.1554e-07	2.3296e-08	2.7264e-07	1.7719e-07	9.495e-07	3.8036e-07	4.2097e-07	3.9006e-07	3.805e-07	5.6193e-07	5.3546e-07	1.0611e-06	5.576e-07	6.6974e-07	4.4785e-07	8.2442e-07	6.2699e-07	2.6942e-07	5.1411e-07	1.0681e-06
0.28487	-2.4637e-07	-5.2132e-07	-3.4732e-07	-2.7651e-07	-7.1333e-07	3.4128e-07	3.063e-07	4.9904e-07	3.6097e-08	5.3058e-07	2.5223e-07	7.7694e-09	7.9306e-07	3.0288e-07	5.7445e-07	3.8769e-07	2.5183e-07	5.2819e-07	5.8858e-07	9.3806e-07	9.7288e-07	6.8869e-07	5.5379e-07	8.5702e-07	3.6339e-07	4.6117e-07	5.9525e-07	6.3989e-07
0.28693	-2.8788e-07	-5.1082e-07	-1.9521e-07	7.1205e-08	8.2131e-09	2.2449e-07	3.7444e-07	6.3512e-07	1.7645e-07	6.4815e-07	5.2382e-07	2.7766e-07	6.4548e-07	3.2937e-07	5.3051e-07	2.9316e-07	2.4467e-07	9.139e-07	6.1004e-07	1.0103e-06	9.0894e-07	4.889e-07	6.5651e-07	9.1036e-07	5.8754e-07	5.0355e-07	7.1111e-07	1.6312e-07
0.28899	-4.0401e-07	-4.7562e-07	-9.4259e-08	1.1245e-07	-1.626e-07	7.9515e-08	2.9023e-07	6.0367e-07	1.2143e-07	4.9538e-07	5.2766e-07	3.4699e-07	3.6173e-07	2.1204e-07	2.5158e-07	3.278e-07	3.0766e-07	7.1019e-07	4.2955e-07	9.1436e-07	9.6207e-07	6.6245e-07	6.4067e-07	5.3318e-07	7.517e-07	4.9032e-07	1.1222e-06	3.9666e-07
0.29104	-4.3173e-07	-1.4545e-07	1.2883e-08	-2.6141e-07	-2.494e-07	1.5807e-07	2.7744e-07	6.6463e-07	1.6471e-07	4.0406e-07	6.2033e-07	2.4078e-07	3.9454e-07	2.4048e-07	5.079e-07	2.181e-07	3.2649e-07	4.2909e-07	3.7652e-07	7.7892e-07	4.4233e-07	6.2493e-07	5.6212e-07	2.0971e-07	5.4221e-07	6.1356e-07	5.4984e-07	5.1332e-07
0.2931	-5.0445e-07	-1.206e-07	-2.8019e-07	-8.4677e-08	-4.8933e-07	2.0237e-07	2.5667e-07	4.575e-07	7.2557e-08	1.3471e-07	4.4733e-07	2.3759e-07	6.0408e-07	4.2415e-08	5.9789e-07	1.4561e-07	2.9003e-07	1.9493e-07	2.2303e-07	6.4494e-07	3.5448e-07	7.6376e-07	3.6053e-07	3.6523e-07	4.378e-07	4.6163e-07	5.9628e-07	3.2558e-07
0.29516	-5.4448e-07	-1.3061e-07	-7.0197e-07	2.9065e-07	-3.1939e-07	4.9533e-07	2.9491e-07	5.9433e-07	3.312e-08	3.8238e-07	2.9479e-07	2.3602e-07	5.4297e-07	-7.1956e-08	7.0879e-07	2.2707e-08	1.2414e-07	1.9832e-07	-2.8751e-08	2.1172e-07	8.177e-07	8.8149e-07	5.9411e-07	3.7814e-07	4.2654e-07	1.3967e-07	6.9565e-07	-5.5941e-08
0.29721	-5.8521e-07	-4.7266e-07	-9.2944e-07	9.8164e-08	-6.3437e-07	5.0277e-07	1.8394e-07	4.2736e-07	-3.3912e-07	4.1232e-07	1.0591e-07	2.6582e-08	6.2144e-07	-1.0299e-07	3.5927e-07	-1.3954e-07	-3.2393e-08	2.4328e-07	-1.2065e-07	4.353e-07	7.4327e-07	1.0146e-06	5.6623e-07	1.7582e-07	1.7258e-07	1.5938e-07	5.6018e-08	-5.8765e-09
0.29927	-1.5986e-07	-1.3517e-07	-8.5145e-07	-4.027e-07	-6.1871e-07	2.4316e-07	7.5563e-08	2.503e-07	-3.462e-07	2.2674e-07	2.9279e-08	2.5508e-07	5.9911e-07	-5.6158e-08	2.9362e-09	-5.7984e-08	9.3884e-09	2.6041e-07	-1.5186e-07	1.0158e-06	7.9235e-07	1.0117e-06	5.0809e-07	2.3704e-07	2.831e-07	6.2673e-08	-1.3278e-07	-2.7693e-07
0.30133	-2.4115e-07	4.1514e-07	-5.4085e-07	-6.6153e-07	-5.8457e-07	9.6849e-08	3.3673e-07	1.9524e-07	-1.3421e-07	1.5145e-07	2.4727e-08	1.4535e-07	1.7513e-07	-3.0636e-07	-6.8166e-09	-2.5382e-07	5.1692e-09	2.5161e-07	3.6599e-08	6.2845e-07	9.0835e-07	6.1615e-07	3.8338e-07	5.5496e-07	4.6308e-07	1.2364e-07	4.6639e-08	6.9821e-07
0.30338	-3.461e-07	-2.8262e-08	-2.0466e-07	-6.3926e-07	-5.7124e-07	5.7342e-07	3.484e-07	1.7197e-07	1.0356e-10	2.1761e-07	1.8693e-07	-1.5161e-07	1.9747e-07	-1.3135e-07	9.4376e-08	1.1137e-07	1.8261e-07	1.9227e-07	2.3817e-07	1.5227e-07	5.3055e-07	2.8194e-07	4.0357e-07	5.5783e-07	3.1927e-07	5.4436e-08	2.7637e-07	6.7424e-07
0.30544	-2.5754e-07	-3.234e-08	8.1696e-08	-4.3491e-07	-6.1763e-07	2.7616e-07	4.0361e-07	3.3247e-07	1.238e-07	1.134e-07	2.4064e-07	-2.659e-09	4.4502e-07	-3.0822e-09	8.4231e-08	2.1307e-07	3.6931e-07	3.1069e-07	3.0081e-07	6.3079e-07	2.6236e-07	4.4722e-08	1.8922e-07	1.8241e-07	3.3723e-07	1.3897e-07	3.696e-07	4.0852e-07
0.3075	-2.2455e-07	7.9039e-08	-1.8099e-07	-4.9842e-07	-6.8937e-07	-9.2039e-09	3.3434e-07	4.3741e-07	-6.549e-08	-2.1011e-08	3.1368e-08	3.9464e-08	3.8526e-07	8.1326e-08	-1.7565e-07	-4.8452e-08	2.8395e-07	5.462e-07	1.4405e-07	8.0542e-07	6.18e-07	3.1506e-07	1.6263e-07	1.5993e-07	4.48e-07	4.5412e-07	5.07e-07	-5.4089e-07
0.30955	-5.2757e-07	-1.3758e-07	-2.6927e-07	-3.7604e-07	-5.1253e-07	4.9553e-08	2.6372e-07	5.9774e-07	5.8385e-08	-1.0757e-07	-1.4328e-07	2.6309e-07	1.4666e-07	7.3639e-08	-4.1969e-07	-1.1802e-07	-6.6962e-08	3.2478e-07	-1.2952e-07	8.0437e-08	5.3023e-07	6.396e-07	1.7541e-07	1.9105e-07	4.241e-07	4.7715e-07	2.1068e-07	-6.3683e-07
0.31161	-3.3778e-07	-3.2124e-07	-2.5359e-07	1.7285e-07	-5.6301e-07	3.9627e-07	1.2555e-08	6.5048e-07	1.5522e-07	6.2057e-08	-1.9361e-07	7.5303e-08	3.9961e-07	2.6346e-07	-3.1666e-07	-5.9607e-08	-1.4478e-07	-1.013e-07	-3.6355e-07	2.5576e-08	5.4129e-07	6.1633e-07	2.2088e-08	5.1516e-07	5.674e-07	1.4258e-07	4.6612e-07	-2.2316e-07
0.31366	-1.5997e-07	-3.9048e-07	-5.4747e-07	1.6855e-07	-7.2202e-07	1.553e-07	-2.0649e-07	2.1757e-07	-4.1363e-09	-1.5395e-07	-5.1177e-07	-1.3835e-07	2.4126e-07	1.3295e-07	-1.359e-09	-7.8225e-08	-9.6119e-08	-2.1089e-07	-2.5041e-07	1.9471e-07	5.5431e-07	4.753e-07	1.5673e-07	4.2281e-07	4.2629e-07	1.3038e-08	5.8921e-07	8.1441e-08
0.31572	-3.6766e-07	-2.6573e-07	-6.0631e-07	-6.9566e-08	-8.4026e-07	-1.5232e-07	2.398e-07	-8.0761e-08	-8.898e-08	1.9623e-09	-4.2979e-07	1.6559e-07	4.1858e-07	1.727e-07	1.721e-07	3.31e-08	3.824e-08	1.1286e-08	-1.624e-07	1.5245e-08	4.3219e-07	4.6209e-07	1.9841e-07	3.4284e-07	5.0797e-08	-2.7073e-07	1.658e-07	4.199e-07
0.31778	-2.3296e-07	-1.453e-07	-1.3519e-07	-2.4938e-07	-3.3869e-07	-4.2703e-08	4.8922e-07	2.0611e-07	-1.5946e-07	1.4367e-07	-4.2261e-07	1.5055e-07	8.7395e-07	2.1611e-08	2.9086e-07	-1.0149e-07	5.6644e-07	-4.1584e-08	-8.7602e-09	3.9363e-07	3.1873e-07	4.1991e-07	4.6688e-08	3.0097e-07	-2.7133e-09	-4.1319e-09	4.9466e-07	5.8091e-07
0.31983	-3.2278e-07	-7.1655e-08	6.9298e-08	-2.5661e-07	-2.1762e-08	2.5372e-07	6.4203e-07	5.5325e-07	4.769e-07	3.9784e-07	3.0776e-07	-7.7947e-08	7.904e-07	-1.1896e-07	1.519e-07	-1.1878e-07	6.8643e-07	1.7853e-07	2.9755e-07	2.7474e-07	5.8088e-07	3.8274e-07	1.1065e-07	4.6448e-07	6.8931e-08	1.9715e-07	2.2168e-09	-7.0454e-07
0.32189	-1.7419e-07	1.9467e-07	-3.6995e-07	-2.7229e-07	-1.5538e-07	5.757e-07	7.9384e-07	6.6399e-07	8.2587e-07	6.9715e-07	6.376e-07	3.5398e-07	8.6945e-07	4.7028e-08	2.194e-07	1.2116e-07	4.5943e-07	4.182e-07	5.1016e-07	7.4543e-07	6.3377e-07	3.142e-07	3.3406e-07	3.6828e-07	2.037e-07	3.6594e-07	1.9471e-07	-8.3446e-07
0.32395	-7.271e-08	-1.3361e-07	-6.6697e-07	1.4123e-07	-2.3156e-07	4.6295e-07	3.7934e-07	4.5158e-07	4.7474e-07	5.3049e-07	4.1196e-07	3.1142e-07	7.1615e-07	4.4821e-08	-2.5917e-08	1.4088e-07	2.7967e-07	2.0389e-07	-1.0556e-09	8.7255e-07	5.8323e-07	6.177e-07	4.2782e-07	4.7346e-07	1.7093e-07	1.607e-07	4.8632e-07	3.1488e-07
0.326	-1.969e-07	-3.0463e-07	-5.2004e-07	2.4046e-07	-5.3164e-07	5.1994e-07	5.9994e-08	3.2275e-07	-2.5941e-07	9.9672e-08	-1.3823e-07	-1.7149e-07	-1.9153e-08	-1.102e-07	-4.1412e-08	-4.9618e-08	-6.3316e-09	-1.1765e-07	-4.3277e-07	8.9243e-07	5.4071e-07	6.446e-07	5.3091e-07	2.5097e-07	4.4183e-07	4.2655e-08	3.0086e-07	7.151e-07
0.32806	-4.9386e-07	-3.9275e-07	-1.161e-07	-1.4012e-07	-5.4133e-07	2.8589e-07	-4.3822e-07	-5.367e-08	-3.3701e-07	-4.063e-07	-2.7351e-07	-3.9282e-07	-1.4199e-07	-3.2619e-07	2.7154e-08	-4.1079e-07	-2.1085e-07	-1.4212e-07	-5.7226e-07	8.061e-07	6.2344e-07	5.9493e-07	3.2857e-07	-1.3572e-08	4.8553e-07	-1.3075e-07	-7.2794e-08	-1.3522e-07
0.33011	-3.2589e-07	-7.7171e-07	-1.8326e-07	-3.9109e-07	-2.5116e-07	2.5709e-07	-3.763e-07	1.9237e-07	-3.0967e-08	-9.1554e-08	-1.865e-07	-4.7834e-07	-8.9131e-08	-4.0753e-07	-2.9106e-07	-1.6002e-07	-1.5845e-07	3.052e-07	-3.9924e-07	6.8248e-07	5.1204e-07	3.4804e-07	-1.5416e-07	-1.6971e-07	-1.0111e-07	3.5067e-08	3.522e-07	-7.4995e-07
0.33217	3.0744e-08	-5.1144e-07	-4.8886e-07	-1.5656e-07	-3.0712e-07	4.2946e-07	-1.0391e-07	6.2315e-07	1.4649e-07	4.5079e-07	-3.4091e-07	2.4739e-07	3.5519e-07	1.2151e-08	-3.8625e-07	2.3871e-07	7.6579e-08	3.7412e-07	-1.7549e-07	9.141e-07	5.1274e-07	3.4164e-08	8.1025e-08	3.0452e-07	3.5157e-07	4.0083e-07	1.2358e-06	-3.3421e-07
0.33423	-1.4346e-07	-1.5066e-07	-8.1321e-07	-1.829e-07	-5.1768e-07	3.628e-07	-7.8931e-08	7.1474e-07	-3.1243e-08	4.7293e-07	-5.5956e-07	3.5802e-07	5.7988e-07	5.3456e-08	-2.789e-07	1.3512e-07	1.6601e-07	1.3163e-07	-2.6612e-07	6.3857e-07	5.4075e-07	4.2654e-07	7.3314e-08	4.6732e-07	4.7867e-07	1.3802e-07	1.1737e-06	2.6904e-07
0.33628	-4.7722e-07	-3.8313e-07	-9.5918e-07	-4.7137e-07	-6.1193e-07	2.5521e-07	-1.6882e-07	5.2252e-07	2.6238e-07	4.8674e-07	-2.8422e-07	2.136e-07	4.4695e-07	-2.1893e-07	-2.3316e-07	-3.1496e-07	2.8988e-08	1.2992e-07	-4.7863e-07	4.8889e-07	7.0781e-07	3.6477e-07	4.135e-07	4.0246e-07	3.6381e-07	2.4004e-07	1.2297e-06	3.8203e-07
0.33834	-5.0287e-07	-3.5955e-07	-8.922e-07	-8.5529e-07	-5.3522e-07	4.6261e-07	5.3238e-08	5.5697e-07	2.5959e-07	1.0352e-07	-4.2604e-07	-2.1007e-08	1.6196e-07	-1.1192e-07	-1.5767e-07	-4.8362e-07	8.9755e-09	4.0086e-07	-5.8587e-07	5.0243e-07	2.8644e-07	5.4473e-07	4.9797e-07	4.7905e-07	3.3129e-07	2.3979e-07	1.0548e-06	-3.9439e-07
0.3404	-3.665e-07	-1.1353e-09	-8.7267e-07	-5.6223e-07	-5.1328e-07	6.1894e-07	3.0539e-07	6.0618e-07	1.7826e-09	2.8693e-07	-2.8082e-07	1.5229e-07	4.1001e-07	3.8771e-08	-2.623e-09	-1.5668e-08	4.1181e-07	3.5626e-07	-3.7699e-07	3.1957e-07	2.3164e-07	5.2898e-07	3.2618e-07	5.5192e-07	2.7505e-07	6.5048e-07	1.0586e-06	-5.4559e-08
0.34245	-1.9767e-07	-5.0135e-08	-7.4066e-07	5.5631e-08	-4.2392e-07	3.2785e-07	8.6606e-07	6.7675e-07	-1.9899e-08	5.1142e-07	2.5127e-07	9.0668e-08	1.7655e-07	-7.4316e-08	2.1224e-07	2.1783e-07	4.6803e-07	4.0132e-07	6.9364e-08	7.1596e-07	2.8515e-07	2.4734e-07	2.0853e-08	6.5489e-07	3.9314e-07	4.2367e-07	1.3963e-06	2.1129e-07
0.34451	-1.788e-07	1.1468e-08	-5.7061e-07	-5.2661e-07	-4.654e-07	2.8103e-07	9.2139e-07	6.0075e-07	3.1565e-07	2.6396e-07	5.9555e-07	1.1187e-07	3.0101e-07	-6.6855e-08	2.7447e-07	6.5884e-08	3.3107e-07	4.3449e-07	1.6687e-07	9.6369e-07	5.9445e-07	4.7439e-07	2.2242e-07	6.0004e-07	5.8535e-07	4.7575e-07	1.0382e-06	-2.9196e-07
0.34656	-4.2593e-07	5.3003e-09	-1.2891e-07	-4.8938e-07	-4.4506e-07	6.8876e-08	6.5965e-07	3.902e-07	3.3692e-07	2.0503e-07	7.4102e-07	-7.6234e-08	8.2368e-07	1.874e-07	3.554e-07	8.461e-08	5.2771e-07	3.6985e-07	3.3408e-07	5.4771e-07	7.4504e-07	6.9753e-07	2.2384e-07	2.6157e-07	4.4313e-07	2.2547e-07	-3.5802e-08	-5.5903e-07
0.34862	-6.6635e-07	1.7831e-07	-2.6355e-07	-4.5537e-07	-3.7512e-07	3.6148e-07	5.1951e-07	5.1603e-07	2.8016e-07	2.4372e-07	5.7927e-07	2.7839e-07	8.439e-07	1.1883e-07	3.0956e-07	1.2959e-07	6.3069e-07	2.8679e-07	2.0948e-07	5.6062e-07	4.812e-07	8.1975e-07	2.4933e-07	4.9964e-07	6.5837e-07	8.0301e-08	6.9212e-08	-2.0348e-08
0.35068	-7.3467e-07	-2.9987e-08	-4.8807e-07	-3.252e-07	-4.9638e-07	1.6774e-07	7.1973e-09	7.5728e-07	-1.4641e-07	-2.9795e-09	1.5342e-07	-7.8159e-08	6.7719e-07	-6.6779e-08	1.2289e-07	-9.2624e-08	5.5933e-07	6.5082e-07	4.1495e-07	7.4389e-07	5.8514e-07	8.116e-07	5.5318e-07	7.2952e-07	8.6106e-07	1.8658e-07	6.6213e-07	-8.1038e-07
0.35273	-8.1622e-07	-5.6744e-07	-4.9961e-07	1.7388e-07	-4.8628e-07	1.983e-07	-6.4441e-08	9.4709e-07	-1.5555e-07	2.1557e-07	4.3069e-08	-2.5286e-08	4.0582e-07	1.7233e-07	2.3148e-07	-2.7641e-08	6.0293e-07	6.0293e-07	6.879e-07	9.9957e-07	7.8709e-07	1.02e-06	2.8648e-07	7.3988e-07	6.7667e-07	4.9958e-07	1.263e-06	-8.1898e-07
0.35479	-5.5358e-07	-6.8222e-07	-3.8161e-07	1.0987e-07	-7.1554e-07	7.5889e-07	2.5411e-07	9.2685e-07	-4.3178e-08	4.3958e-07	-1.1037e-07	2.1916e-07	2.8881e-07	3.1521e-07	4.3075e-07	4.1415e-07	4.9152e-07	8.0299e-07	5.8302e-07	1.2342e-06	7.948e-07	9.017e-07	1.721e-07	4.3787e-07	7.3742e-07	5.1964e-07	1.2917e-06	2.1564e-07
0.35685	-5.0444e-07	-5.8569e-07	-2.1052e-07	3.5268e-07	-7.4588e-07	8.0329e-07	2.4278e-07	6.5863e-07	4.6932e-08	1.1888e-07	-3.4309e-08	6.5178e-08	4.573e-07	1.6585e-07	5.6574e-07	5.297e-07	3.1109e-07	5.7399e-07	4.5808e-07	9.2266e-07	9.1895e-07	8.034e-07	4.3719e-07	5.0014e-07	4.6304e-07	5.3519e-07	8.2745e-07	6.6119e-07
0.3589	-8.1499e-07	-6.5862e-07	-4.9589e-07	-3.5276e-08	-1.1214e-06	3.7261e-07	3.8302e-07	5.3501e-07	-2.0957e-07	3.8589e-07	-1.5749e-07	2.6418e-07	6.5105e-07	2.3611e-07	9.6498e-08	-6.9867e-09	1.9439e-07	6.4548e-07	6.0586e-07	6.0654e-07	1.175e-06	7.3399e-07	4.3134e-07	3.3265e-07	4.4374e-07	4.9576e-07	5.898e-07	2.171e-07
0.36096	-5.6165e-07	-6.8531e-07	-8.3756e-07	-2.4715e-07	-9.9209e-07	3.9947e-07	6.3731e-07	9.6466e-07	-3.5551e-08	6.6864e-07	-1.361e-07	8.3359e-07	9.2315e-07	4.809e-07	1.2994e-07	1.0444e-07	4.2568e-07	5.5952e-07	6.3366e-07	4.7935e-07	1.4188e-06	1.1125e-06	6.1078e-07	4.7773e-07	5.4862e-07	7.2755e-07	8.9168e-07	9.1297e-08
0.36301	-2.9937e-07	-3.4006e-07	-7.278e-07	7.021e-08	-6.4605e-07	7.2047e-07	4.0886e-07	9.2557e-07	1.9738e-07	5.5131e-07	1.7448e-07	7.3122e-07	1.0184e-06	6.1364e-07	2.3297e-07	3.3813e-07	3.7456e-07	6.6976e-07	3.9354e-07	6.3397e-07	1.352e-06	1.1567e-06	7.9627e-07	4.4893e-07	6.918e-07	3.4213e-07	1.7449e-07	2.28e-07
0.36507	-2.0487e-07	-1.0325e-07	-1.8985e-07	3.4237e-07	-7.2233e-08	4.2238e-07	5.8079e-07	6.5829e-07	3.2953e-07	5.8608e-07	5.8323e-07	4.5356e-07	1.2366e-06	7.0122e-07	1.714e-07	5.4895e-07	4.0596e-07	8.8547e-07	5.6692e-07	9.7075e-07	1.3136e-06	1.0444e-06	8.9334e-07	1.0911e-06	9.3679e-07	1.8786e-07	3.5008e-07	3.3259e-07
0.36712	1.7606e-08	2.4792e-08	2.1261e-07	2.6223e-07	1.4526e-07	6.1699e-07	7.475e-07	8.5639e-07	8.2291e-07	5.6376e-07	9.3558e-07	5.534e-07	1.6714e-06	6.1695e-07	4.8244e-07	5.2837e-07	9.5276e-07	1.0374e-06	8.5294e-07	1.0334e-06	1.3422e-06	1.098e-06	9.1892e-07	1.3567e-06	7.2138e-07	4.0556e-07	2.8359e-07	-1.5164e-07
0.36918	1.0874e-07	-2.8367e-07	-2.7767e-07	2.227e-08	-1.5127e-07	3.5926e-07	6.437e-07	9.7043e-07	8.2479e-07	4.679e-07	7.9717e-07	4.2072e-07	1.5337e-06	7.3113e-07	1.035e-06	4.2426e-07	1.0881e-06	9.5415e-07	6.7132e-07	1.1249e-06	1.5318e-06	1.128e-06	7.3615e-07	1.4025e-06	1.2257e-06	6.3659e-07	3.2923e-07	-2.63e-07
0.37124	-3.5566e-08	-2.68e-07	-3.454e-07	3.0627e-07	-2.266e-07	2.4501e-07	4.8625e-07	8.0332e-07	4.7585e-07	7.111e-07	1.6602e-07	4.9345e-07	1.0672e-06	6.4952e-07	1.1555e-06	7.5402e-07	1.0012e-06	7.1678e-07	4.6943e-07	1.1815e-06	1.4681e-06	1.0816e-06	8.5355e-07	9.6033e-07	1.121e-06	4.4949e-07	4.3892e-07	-2.7405e-07
0.37329	8.1934e-08	-3.7788e-07	-5.0051e-07	1.0916e-07	-4.2219e-07	3.8083e-07	4.5975e-07	6.278e-07	4.2776e-07	8.4947e-07	-1.5046e-08	5.7405e-07	1.2532e-06	8.8691e-07	9.8169e-07	8.0964e-07	6.8066e-07	5.2201e-07	1.6615e-07	6.3445e-07	1.5403e-06	1.3763e-06	1.1635e-06	9.0821e-07	9.6666e-07	6.2829e-07	7.3461e-07	1.3713e-07
0.37535	-1.6959e-07	-2.7128e-07	-5.0128e-07	1.4777e-07	-4.7594e-07	8.3767e-08	5.0304e-07	6.1861e-07	2.9914e-07	5.6111e-07	2.4451e-07	6.971e-07	1.2376e-06	1.1396e-06	5.9009e-07	6.8092e-07	7.2975e-07	3.5668e-07	1.7073e-07	7.9003e-07	1.1351e-06	1.2305e-06	1.0155e-06	1.136e-06	1.1111e-06	5.4728e-07	1.1004e-06	1.0714e-07
0.3774	-4.2518e-07	2.5769e-08	-5.038e-07	-4.1084e-07	-6.7797e-07	1.2635e-07	1.9235e-07	7.6338e-07	-3.3096e-08	4.7093e-07	2.7414e-07	4.0556e-07	5.2188e-07	6.8069e-07	9.5642e-08	6.0064e-07	3.8329e-07	4.7066e-07	5.4124e-08	9.2328e-07	9.8099e-07	8.9921e-07	7.6693e-07	1.3378e-06	1.0229e-06	6.6677e-07	1.4384e-06	5.2604e-07
0.37946	-2.3654e-07	-6.1089e-07	-4.8825e-07	-1.6207e-07	-6.7392e-07	8.2491e-07	-6.4341e-08	7.5577e-07	1.1804e-07	1.0519e-06	2.0723e-07	8.0662e-07	3.4218e-07	7.4917e-07	3.5519e-08	7.593e-07	3.3032e-07	9.3374e-07	3.0941e-07	1.2323e-06	1.1163e-06	9.3237e-07	7.8887e-07	1.3895e-06	1.2e-06	1.0914e-06	1.7224e-06	4.4221e-07
0.38152	-2.4802e-07	-4.558e-07	-7.464e-07	1.0673e-07	-6.5526e-07	1.033e-06	3.2532e-07	9.4693e-07	4.7537e-07	1.0859e-06	1.6052e-07	8.5841e-07	6.3568e-07	6.189e-07	1.1601e-07	7.7311e-07	6.799e-07	9.2438e-07	6.0566e-07	9.082e-07	1.4661e-06	1.2987e-06	1.0395e-06	1.5913e-06	1.0628e-06	9.0798e-07	1.7436e-06	3.4515e-07
0.38357	-2.9378e-07	-3.37e-07	-7.5422e-07	1.1136e-08	-3.5146e-07	7.1253e-07	2.9843e-07	9.4286e-07	7.5027e-07	9.8663e-07	-1.1947e-07	8.05e-07	5.978e-07	8.4739e-07	2.0681e-07	6.8149e-07	6.5046e-07	1.1456e-06	6.6082e-07	1.3462e-06	1.623e-06	1.3262e-06	7.9446e-07	1.1078e-06	9.1126e-07	5.5104e-07	1.4083e-06	-3.4547e-07
0.38563	-9.7171e-08	-4.9677e-07	-4.7918e-07	-2.5362e-07	-1.1959e-07	6.5869e-07	4.5562e-07	8.6928e-07	7.389e-07	6.2861e-07	1.522e-07	7.7168e-07	6.9625e-07	1.0581e-06	4.729e-07	5.2904e-07	8.9115e-07	1.1226e-06	8.404e-07	1.5834e-06	1.3979e-06	1.2775e-06	8.9432e-07	1.1024e-06	1.1227e-06	9.3326e-07	1.024e-06	-2.2105e-07
0.38769	-1.423e-07	-3.0044e-07	-1.3845e-07	4.2382e-07	-1.0171e-07	4.9058e-07	6.4379e-07	8.198e-07	6.8415e-07	4.0354e-07	4.3646e-07	6.265e-07	5.2861e-07	7.6874e-07	9.187e-07	8.8679e-07	1.2177e-06	1.1803e-06	8.6733e-07	1.6196e-06	1.3832e-06	1.5654e-06	1.0295e-06	9.1897e-07	1.1579e-06	1.0356e-06	6.8497e-07	6.2219e-07
0.38974	-1.4077e-07	-2.7457e-07	-2.4564e-07	6.2129e-08	-3.3404e-07	5.6197e-07	6.6548e-07	8.0357e-07	2.0344e-07	5.9338e-08	1.2062e-07	3.6433e-07	6.0644e-07	6.5192e-07	8.9025e-07	5.168e-07	1.0627e-06	1.1582e-06	7.7473e-07	1.3022e-06	1.523e-06	1.4751e-06	7.5403e-07	8.484e-07	8.2033e-07	5.3352e-07	4.3337e-08	2.0747e-07
0.3918	-1.3782e-07	-1.0577e-07	-2.4644e-07	-1.2379e-07	4.0645e-07	7.4884e-07	8.4632e-07	8.1364e-07	6.029e-07	1.5251e-07	3.7485e-07	4.3442e-07	1.0581e-06	9.5947e-07	1.0901e-06	8.2074e-07	1.4226e-06	1.1222e-06	9.3643e-07	1.3321e-06	1.8856e-06	1.4199e-06	1.2499e-06	1.46e-06	1.4879e-06	1.0607e-06	1.6461e-06	1.5531e-07
0.39385	-3.6549e-07	-2.4884e-07	-1.4121e-07	1.3437e-08	7.2008e-07	9.4848e-07	9.7069e-07	8.1756e-07	9.8333e-07	5.3481e-07	5.744e-07	4.8464e-07	1.1807e-06	8.1953e-07	9.0732e-07	6.7944e-07	1.3555e-06	1.0864e-06	7.2918e-07	1.4063e-06	1.4344e-06	1.2774e-06	1.3367e-06	1.1975e-06	1.0668e-06	9.4585e-07	1.0221e-06	7.3862e-07
0.39591	-7.4478e-08	-1.8033e-07	5.0767e-08	7.8544e-09	2.4884e-07	5.5229e-07	9.7778e-07	7.9142e-07	7.398e-07	5.612e-07	7.2384e-07	5.3048e-07	1.3713e-06	8.4455e-07	1.0886e-06	8.6585e-07	1.2699e-06	1.0977e-06	8.2211e-07	1.3793e-06	1.4157e-06	1.0948e-06	1.0763e-06	1.3392e-06	9.5002e-07	8.4752e-07	6.8762e-07	1.4692e-06
0.39797	2.5732e-07	1.422e-07	-1.9472e-07	-2.8102e-09	4.183e-08	5.9392e-07	8.6518e-07	7.9111e-07	7.1176e-07	5.2671e-07	5.7064e-07	7.8511e-07	1.1529e-06	9.4751e-07	9.2396e-07	9.8313e-07	1.2344e-06	1.0204e-06	1.0024e-06	1.6472e-06	1.261e-06	1.117e-06	6.1029e-07	9.7786e-07	1.0228e-06	5.5035e-07	4.1542e-07	1.0178e-06
0.40002	3.6748e-07	9.2049e-08	-3.3362e-07	1.3311e-07	1.534e-07	8.1168e-07	1.0703e-06	1.0423e-06	6.8452e-07	1.0007e-06	4.3926e-07	9.4041e-07	1.2397e-06	1.2165e-06	8.0204e-07	7.9908e-07	1.3164e-06	1.0697e-06	9.9441e-07	1.5203e-06	1.4238e-06	1.3787e-06	5.507e-07	8.8347e-07	1.3958e-06	6.8326e-07	3.2612e-07	1.1014e-06
0.40208	-9.904e-08	-1.1558e-07	-4.135e-07	-6.2587e-08	6.8309e-08	6.506e-07	9.8071e-07	1.0096e-06	5.5812e-07	9.335e-07	6.514e-07	9.6125e-07	1.4013e-06	1.3944e-06	5.7614e-07	8.629e-07	1.3644e-06	1.1413e-06	8.1971e-07	1.5061e-06	1.8473e-06	1.8398e-06	1.09e-06	1.2901e-06	1.3479e-06	1.3091e-06	7.0416e-07	1.057e-06
0.40413	-1.3468e-07	2.2227e-07	-3.3541e-07	-1.9186e-07	5.8389e-08	8.2019e-07	1.2635e-06	1.015e-06	1.6275e-07	6.848e-07	6.8428e-07	8.4233e-07	1.2765e-06	1.0632e-06	7.9331e-07	9.2749e-07	1.4434e-06	2.5918e-06	1.0756e-06	1.9229e-06	1.8426e-06	1.8078e-06	1.0624e-06	1.0284e-06	1.5663e-06	1.4559e-06	2.1958e-06	1.4593e-06
0.40619	-2.0637e-07	2.4831e-07	-1.0087e-07	1.9421e-07	2.3987e-07	9.991e-07	1.2388e-06	1.3019e-06	4.1533e-07	8.0344e-07	8.56e-07	6.46e-07	8.8703e-07	8.4406e-07	1.2083e-06	8.8492e-07	1.2394e-06	2.306e-06	1.1165e-06	2.2838e-06	1.4305e-06	1.6296e-06	1.2643e-06	1.5053e-06	1.647e-06	1.4991e-06	2.2303e-06	1.6666e-06
0.40824	-4.1874e-07	-6.3956e-08	-3.3958e-07	3.1004e-07	-2.93e-07	7.8375e-07	4.3164e-07	8.6454e-07	4.1918e-07	6.9748e-07	5.1141e-07	9.3345e-07	7.8256e-07	1.0185e-06	1.4009e-06	9.9146e-07	9.43e-07	1.8026e-06	1.0353e-06	2.0798e-06	9.8934e-07	1.2743e-06	1.2313e-06	1.2739e-06	1.5568e-06	1.396e-06	1.5933e-06	2.2186e-06
0.4103	-6.1098e-07	-4.7185e-08	-8.3738e-07	2.5998e-07	-3.8556e-07	5.4365e-07	3.1694e-07	7.2217e-07	6.3851e-07	8.4862e-07	4.6901e-08	5.8907e-07	6.2177e-07	9.2748e-07	9.224e-07	8.199e-07	9.9453e-07	1.3711e-06	7.6898e-07	2.054e-06	1.1399e-06	1.2756e-06	1.2279e-06	1.4217e-06	1.2225e-06	1.2051e-06	9.3806e-07	1.5081e-06
0.41236	-2.2743e-07	-2.2401e-10	-5.5977e-07	4.8971e-08	3.4861e-08	8.3469e-07	9.9518e-07	7.2278e-07	8.4483e-07	1.0542e-06	3.4744e-07	6.2662e-07	1.0192e-06	9.3799e-07	1.144e-06	7.5791e-07	9.7646e-07	1.0759e-06	8.271e-07	1.7532e-06	1.7769e-06	1.2058e-06	1.2661e-06	1.4043e-06	1.3242e-06	1.1742e-06	1.3439e-06	7.6021e-07
0.41441	3.6079e-08	1.8803e-07	-3.0427e-07	9.6948e-08	1.0087e-07	8.1817e-07	1.0718e-06	1.1962e-06	5.7114e-07	8.1154e-07	5.8179e-07	8.7292e-07	1.0526e-06	1.1291e-06	1.3566e-06	7.5348e-07	1.0404e-06	1.0384e-06	7.5817e-07	1.7972e-06	1.4321e-06	1.1404e-06	1.7914e-06	1.9555e-06	1.4158e-06	1.756e-06	1.8329e-06	5.2761e-07
0.41647	-1.8511e-07	-1.3954e-07	-2.4954e-07	1.346e-07	5.8451e-08	7.4864e-07	8.0532e-07	1.421e-06	3.4326e-07	7.7205e-07	5.9646e-07	1.1587e-06	1.004e-06	1.0207e-06	1.4016e-06	8.8695e-07	1.0208e-06	1.1467e-06	7.2698e-07	1.6711e-06	1.8477e-06	2.0798e-06	1.718e-06	2.1036e-06	1.8807e-06	1.709e-06	2.0116e-06	9.413e-07
0.41852	-4.3397e-07	9.3105e-08	-2.9102e-07	8.0926e-08	-1.5412e-08	5.717e-07	4.8938e-07	1.3271e-06	2.2707e-07	1.0173e-06	4.5489e-07	1.1315e-06	1.1025e-06	1.259e-06	1.2155e-06	7.2409e-07	1.0389e-06	1.4647e-06	9.1242e-07	1.9627e-06	2.1737e-06	2.262e-06	1.8594e-06	1.9734e-06	1.4214e-06	1.3139e-06	1.2161e-06	1.9345e-06
0.42058	-2.9363e-07	-4.3572e-08	-4.4232e-07	3.0314e-07	-4.1703e-07	6.7726e-07	3.2255e-07	1.1983e-06	4.914e-07	1.3767e-06	2.9712e-07	1.4147e-06	1.2215e-06	1.6276e-06	9.4378e-07	8.6778e-07	8.367e-07	1.4143e-06	9.2994e-07	1.997e-06	1.5613e-06	1.7674e-06	1.7741e-06	2.0136e-06	1.4359e-06	1.1785e-06	1.723e-06	1.1234e-06
0.42263	4.8278e-08	5.7267e-08	-3.9349e-07	1.4725e-08	-5.1206e-07	5.9325e-07	4.1525e-07	1.2104e-06	9.4036e-07	1.1826e-06	3.9089e-07	1.1372e-06	1.4973e-06	1.3894e-06	8.0842e-07	8.8052e-07	7.6391e-07	1.1452e-06	9.2777e-07	2.1224e-06	1.7384e-06	1.6979e-06	1.3689e-06	1.7028e-06	2.0736e-06	1.7704e-06	2.449e-06	1.133e-06
0.42469	1.0693e-08	-2.562e-07	-2.8832e-07	-1.3436e-07	-1.14e-07	7.5395e-07	8.3626e-07	1.1514e-06	1.1167e-06	9.9832e-07	6.2701e-07	1.1518e-06	1.6249e-06	1.2458e-06	8.1315e-07	8.9546e-07	1.0185e-06	1.1382e-06	1.1306e-06	2.0775e-06	1.7614e-06	2.0752e-06	1.3821e-06	1.7564e-06	1.9394e-06	1.6121e-06	2.504e-06	1.404e-06
0.42675	-8.4683e-08	-7.3294e-08	-4.6042e-07	-4.8615e-07	-3.7776e-07	1.2394e-06	3.799e-07	9.9952e-07	5.0326e-07	7.9814e-07	9.8839e-08	1.0122e-06	1.2244e-06	1.0615e-06	9.6317e-07	1.0145e-06	1.0502e-06	1.3321e-06	9.0914e-07	2.2674e-06	1.955e-06	1.8065e-06	1.6129e-06	2.1135e-06	1.9697e-06	1.6231e-06	2.6629e-06	1.604e-06
0.4288	-2.2883e-07	1.8007e-08	-7.628e-07	-4.6521e-07	-8.8741e-07	8.591e-07	1.1529e-07	1.1298e-06	-2.406e-07	8.7103e-07	-2.221e-07	1.0941e-06	7.2287e-07	1.0151e-06	1.231e-06	1.0069e-06	8.5139e-07	1.4697e-06	5.5624e-07	2.2862e-06	1.8395e-06	1.6105e-06	1.4126e-06	1.8513e-06	1.7981e-06	1.5242e-06	2.1212e-06	3.3966e-07
0.43086	-2.5493e-07	-9.4362e-08	-8.4495e-07	-5.5365e-08	-5.7399e-07	6.6938e-07	4.0964e-07	1.0135e-06	-1.16e-08	7.2948e-07	-2.1725e-07	6.8222e-07	6.0927e-07	7.7223e-07	1.3859e-06	8.2052e-07	9.1656e-07	1.3553e-06	4.3598e-07	1.6984e-06	2.0028e-06	1.5912e-06	1.6615e-06	2.075e-06	1.7339e-06	1.2964e-06	2.0792e-06	6.6655e-07
0.43291	-4.03e-07	-2.1016e-07	-6.0006e-07	1.1263e-08	-8.863e-08	9.8583e-07	6.2119e-07	1.0148e-06	6.0158e-07	8.0786e-07	5.0218e-07	9.3388e-07	1.1522e-06	1.0251e-06	1.4525e-06	9.544e-07	1.0537e-06	1.4188e-06	7.2673e-07	1.2694e-06	2.164e-06	2.3218e-06	1.7159e-06	2.175e-06	1.4181e-06	1.0867e-06	1.3537e-06	9.2852e-07
0.43497	-5.1522e-07	4.9517e-07	-2.6383e-07	2.2435e-08	4.0632e-07	1.2404e-06	6.7016e-07	7.8068e-07	1.0078e-06	7.488e-07	9.2074e-07	1.1035e-06	1.735e-06	1.3201e-06	1.4258e-06	9.247e-07	1.3231e-06	1.5621e-06	1.1463e-06	1.8264e-06	2.0334e-06	2.3499e-06	2.0267e-06	2.0209e-06	1.3912e-06	1.1226e-06	1.4935e-06	1.3788e-06
0.43702	-6.8307e-07	5.2412e-07	-3.5188e-07	-1.6769e-07	3.4183e-07	1.1516e-06	6.8862e-07	8.7615e-07	9.1932e-07	4.8103e-07	5.7512e-07	1.033e-06	1.6164e-06	1.1797e-06	1.5021e-06	7.4902e-07	1.4305e-06	1.7489e-06	1.2474e-06	1.5428e-06	1.9695e-06	1.763e-06	2.055e-06	1.9725e-06	1.454e-06	1.5549e-06	3.9605e-06	1.4415e-06
0.43908	-5.4534e-07	1.0849e-07	-2.9093e-07	-2.074e-07	3.0053e-08	1.1843e-06	8.6341e-07	9.3133e-07	4.7469e-07	4.681e-07	1.7569e-07	1.1162e-06	1.4541e-06	1.2057e-06	1.2147e-06	1.3236e-06	1.0725e-06	1.5426e-06	1.0368e-06	1.906e-06	2.0352e-06	1.8582e-06	2.2062e-06	2.0099e-06	1.5831e-06	1.5571e-06	2.2484e-06	9.2539e-07
0.44114	-4.8075e-07	-3.704e-08	-1.8623e-07	6.1953e-08	-2.9861e-07	9.3596e-07	5.909e-07	9.8647e-07	8.4442e-07	8.8315e-07	-6.2668e-08	1.0353e-06	1.4181e-06	1.2176e-06	1.0983e-06	1.3951e-06	8.4398e-07	1.6963e-06	1.1252e-06	2.0146e-06	1.8161e-06	2.055e-06	2.0172e-06	2.1481e-06	2.1779e-06	1.8429e-06	2.4291e-06	1.1386e-06
0.44319	-2.8213e-07	6.3775e-08	2.3542e-07	-1.2502e-07	-1.1542e-07	1.1929e-06	5.7132e-07	1.2891e-06	9.4595e-07	5.9911e-07	3.3015e-07	9.6159e-07	1.3992e-06	8.683e-07	1.4348e-06	1.0518e-06	1.153e-06	1.908e-06	1.1684e-06	2.4241e-06	1.8731e-06	2.248e-06	1.8818e-06	1.9465e-06	1.912e-06	1.4639e-06	2.4266e-06	4.7018e-08
0.44525	-4.2883e-07	-2.0303e-07	5.0162e-08	-5.1675e-07	-4.129e-08	1.0124e-06	8.9014e-07	1.3972e-06	1.2305e-06	3.5321e-07	1.0416e-06	6.1101e-07	1.5939e-06	6.6827e-07	1.2952e-06	9.3163e-07	1.4325e-06	1.4985e-06	1.0589e-06	2.2274e-06	1.7518e-06	2.3557e-06	1.6041e-06	1.7286e-06	1.7891e-06	1.2021e-06	2.4752e-06	6.7244e-07
0.4473	-2.2473e-07	-2.3349e-07	1.0766e-07	-4.8206e-07	6.2537e-08	9.5007e-07	1.1235e-06	1.3313e-06	1.0055e-06	5.9746e-07	7.8497e-07	6.2582e-07	1.4622e-06	7.1962e-07	1.3148e-06	1.1799e-06	1.7763e-06	1.1413e-06	9.9476e-07	1.6287e-06	1.9657e-06	2.1541e-06	1.6638e-06	1.6507e-06	1.9715e-06	1.4864e-06	2.6992e-06	1.355e-06
0.44936	1.1025e-08	2.585e-07	1.953e-07	-5.346e-07	5.4956e-07	8.0431e-07	1.434e-06	1.1277e-06	1.1976e-06	8.3612e-07	8.6254e-07	6.2708e-07	1.6645e-06	8.1797e-07	1.6789e-06	1.2444e-06	1.9443e-06	1.2517e-06	1.1577e-06	1.7841e-06	2.0123e-06	1.7149e-06	1.9596e-06	1.5842e-06	1.55e-06	1.5641e-06	1.6412e-06	1.3116e-06
0.45141	-2.4284e-07	1.4819e-07	3.0241e-07	-5.6138e-07	4.7295e-07	6.8303e-07	1.6977e-06	1.0282e-06	1.043e-06	7.0723e-07	1.2743e-06	9.7162e-07	2.0578e-06	9.835e-07	1.5362e-06	1.1088e-06	1.7698e-06	1.4989e-06	1.3334e-06	2.0891e-06	1.7371e-06	1.6339e-06	1.72e-06	1.4862e-06	1.709e-06	1.4419e-06	1.3458e-06	1.2548e-06
0.45347	-4.0046e-07	3.5379e-07	2.294e-07	-5.6466e-07	-2.9868e-08	1.0681e-06	1.8115e-06	1.3122e-06	6.0284e-07	1.0028e-06	1.131e-06	1.2323e-06	1.7771e-06	1.0285e-06	1.0769e-06	1.003e-06	1.4159e-06	1.4173e-06	1.1659e-06	2.0056e-06	1.9258e-06	1.8541e-06	1.6908e-06	1.1757e-06	1.8567e-06	1.4483e-06	2.0884e-06	1.2258e-06
0.45553	-1.0258e-07	6.0284e-07	-1.3521e-07	-7.4405e-07	8.7402e-08	1.2932e-06	1.1692e-06	1.5472e-06	4.1497e-07	9.935e-07	1.1249e-06	1.1232e-06	1.4073e-06	6.7905e-07	8.7156e-07	1.2206e-06	1.0672e-06	1.2067e-06	9.7797e-07	1.713e-06	1.9136e-06	1.8955e-06	1.9605e-06	1.8896e-06	1.9837e-06	1.6255e-06	2.833e-06	1.5013e-06
0.45758	4.7913e-08	8.3842e-07	-3.7392e-07	-3.8023e-07	2.7612e-07	1.2718e-06	7.5967e-07	1.8501e-06	5.7596e-07	8.4222e-07	1.0917e-06	9.5433e-07	1.6658e-06	1.1632e-06	1.1116e-06	1.3845e-06	1.0895e-06	1.2277e-06	1.0731e-06	1.276e-06	1.7474e-06	1.5794e-06	2.0064e-06	1.8424e-06	1.7476e-06	1.4142e-06	2.42e-06	1.1817e-06
0.45964	-1.3316e-07	9.958e-08	-5.8875e-08	-9.9732e-08	2.2531e-08	1.4682e-06	8.9804e-07	1.9002e-06	8.404e-07	8.0105e-07	8.8958e-07	1.3447e-06	1.9622e-06	1.3873e-06	1.3526e-06	1.0731e-06	1.3096e-06	1.1149e-06	1.0532e-06	1.4651e-06	1.6375e-06	1.9155e-06	1.6239e-06	1.9613e-06	1.6592e-06	1.4241e-06	2.1633e-06	1.3611e-06
0.46169	5.6973e-08	5.134e-08	-4.5639e-07	-1.7026e-07	-1.434e-07	1.538e-06	7.237e-07	1.663e-06	2.7817e-07	8.8931e-07	4.4405e-07	1.1477e-06	1.2755e-06	1.2606e-06	9.0611e-07	9.3465e-07	1.187e-06	1.4003e-06	1.0374e-06	1.3451e-06	1.5094e-06	1.8511e-06	1.5829e-06	2.1221e-06	2.1082e-06	1.6187e-06	2.2749e-06	1.9617e-06
0.46375	2.8295e-07	2.4561e-07	-7.4009e-07	1.1358e-07	-7.7798e-08	1.5563e-06	7.8336e-07	1.3907e-06	2.5705e-08	1.0234e-06	5.0785e-07	6.4475e-07	7.3003e-07	1.0091e-06	5.2241e-07	8.4996e-07	1.022e-06	1.1703e-06	8.3215e-07	1.6086e-06	1.7351e-06	1.6455e-06	1.5671e-06	1.9955e-06	1.9935e-06	1.6486e-06	2.2731e-06	2.6686e-06
0.4658	2.6594e-07	-2.7561e-07	-2.2342e-07	-2.573e-07	-1.6932e-07	1.2779e-06	1.805e-06	1.3588e-06	5.3651e-07	1.0583e-06	5.8127e-07	4.3711e-07	1.054e-06	5.7629e-07	8.6444e-07	7.7388e-07	1.1762e-06	1.0767e-06	8.3178e-07	1.7605e-06	2.4455e-06	2.1739e-06	1.6557e-06	1.7995e-06	2.1954e-06	1.922e-06	2.0343e-06	2.2755e-06
0.46786	3.2632e-07	-2.3988e-07	2.1306e-08	-3.4669e-08	-1.0358e-08	1.0787e-06	1.5542e-06	1.4969e-06	1.1453e-06	7.2251e-07	8.3078e-07	7.6425e-07	1.3448e-06	8.0738e-07	1.2141e-06	8.3349e-07	1.3543e-06	8.938e-07	1.1569e-06	1.3603e-06	1.9603e-06	1.8242e-06	1.2413e-06	1.6217e-06	2.0635e-06	1.7319e-06	1.9608e-06	1.4027e-06
0.46991	-2.6245e-07	-4.8246e-08	-3.2278e-07	-3.8471e-08	-2.4494e-07	9.1097e-07	9.6229e-07	1.5743e-06	5.6667e-07	5.0868e-07	5.2705e-07	5.7085e-07	9.0501e-07	9.4669e-07	8.302e-07	9.1262e-07	1.1094e-06	1.0393e-06	1.1308e-06	1.5952e-06	1.6565e-06	1.7866e-06	1.6011e-06	1.5755e-06	1.526e-06	1.6078e-06	2.0074e-06	1.1224e-06
0.47197	-5.0099e-07	-4.4983e-07	-4.0785e-07	1.7541e-07	4.5543e-08	9.2652e-07	9.1878e-07	1.2005e-06	5.632e-07	8.697e-07	4.9137e-07	9.5998e-07	1.0912e-06	1.1388e-06	7.399e-07	9.1916e-07	7.4359e-07	1.4676e-06	1.0071e-06	1.5401e-06	1.7309e-06	1.8462e-06	1.7495e-06	1.9102e-06	1.5087e-06	1.2552e-06	1.8632e-06	1.4057e-06
0.47402	-1.939e-07	-8.9538e-08	-1.5969e-07	5.0123e-07	2.286e-07	4.9754e-07	8.4049e-07	8.7922e-07	9.3549e-07	8.3518e-07	6.5524e-07	7.1198e-07	1.1672e-06	7.8257e-07	1.1287e-06	7.5251e-07	9.9242e-07	1.3448e-06	9.3108e-07	1.6285e-06	2.0124e-06	1.8847e-06	1.5023e-06	1.8486e-06	1.4383e-06	1.3884e-06	1.6098e-06	9.6248e-07
0.47608	-1.8018e-07	-2.4243e-07	-6.0648e-07	4.7746e-07	-1.7016e-07	5.4825e-07	4.9617e-07	8.0852e-07	6.7694e-07	7.9634e-07	4.7717e-07	7.0474e-07	1.1323e-06	6.5627e-07	1.083e-06	8.8436e-07	1.1853e-06	1.4499e-06	8.11e-07	2.0294e-06	2.2115e-06	1.8356e-06	1.5702e-06	1.8479e-06	1.5257e-06	1.4775e-06	1.6163e-06	1.1471e-06
0.47813	-1.0289e-07	5.9274e-08	-1.0523e-06	2.721e-07	-3.6529e-07	5.522e-07	1.8928e-07	8.2952e-07	4.1307e-07	4.5238e-07	-1.3206e-07	6.9803e-07	1.1113e-06	4.822e-07	8.1967e-07	8.0045e-07	1.0646e-06	1.264e-06	5.947e-07	1.9693e-06	2.0849e-06	1.7009e-06	1.219e-06	1.8954e-06	1.1565e-06	2.4675e-06	1.1619e-06	1.0638e-06
0.48019	2.4801e-07	-1.4425e-07	-6.9282e-07	4.7271e-07	-1.4116e-07	1.2751e-06	6.6799e-07	1.3906e-06	7.357e-07	8.0763e-07	9.7892e-08	8.2948e-07	1.3299e-06	7.5543e-07	9.5942e-07	9.392e-07	1.2134e-06	1.3822e-06	7.1548e-07	1.7704e-06	1.7661e-06	1.5876e-06	1.2683e-06	1.8106e-06	1.5831e-06	1.6756e-06	2.1563e-06	1.341e-06
0.48224	1.7918e-07	-1.9321e-08	-7.1686e-07	1.4474e-07	-5.3645e-07	1.2758e-06	5.9461e-07	1.5167e-06	7.7965e-07	1.1585e-06	5.3814e-07	8.719e-07	1.1119e-06	1.1401e-06	7.6489e-07	9.6304e-07	1.1203e-06	1.2055e-06	7.5023e-07	1.6301e-06	1.5177e-06	1.6853e-06	1.5931e-06	1.8519e-06	1.2806e-06	1.4116e-06	1.0125e-06	1.0219e-06
0.4843	6.0717e-08	3.0928e-08	-1.0489e-06	-3.0702e-07	-1.106e-06	8.467e-07	3.8653e-07	1.4463e-06	5.0043e-07	8.8157e-07	1.9233e-07	6.8931e-07	8.8705e-07	6.3143e-07	4.3647e-07	7.0383e-07	8.2041e-07	8.4946e-07	3.7903e-07	1.0846e-06	1.3063e-06	1.5236e-06	1.1754e-06	1.776e-06	1.2936e-06	8.5796e-07	6.0384e-07	1.2713e-06
0.48636	-2.3698e-07	-2.5502e-07	-8.3152e-07	-3.1995e-07	-7.9291e-07	6.6927e-07	6.9457e-07	1.3669e-06	4.5631e-07	8.538e-07	1.6441e-07	1.2743e-06	1.0438e-06	7.8298e-07	4.5361e-07	6.6791e-07	7.4568e-07	8.4582e-07	3.1371e-07	9.125e-07	1.5094e-06	1.3753e-06	9.8769e-07	1.7183e-06	9.4442e-07	9.9226e-07	8.9814e-07	1.5562e-06
0.48841	-4.2841e-07	-5.3662e-08	-1.9664e-07	-4.0931e-07	9.2359e-08	8.7504e-07	1.2523e-06	1.3191e-06	4.5424e-07	9.7575e-07	2.527e-07	1.0491e-06	1.4961e-06	6.9354e-07	7.7013e-07	7.9997e-07	1.4263e-06	1.122e-06	5.0985e-07	1.232e-06	1.2546e-06	1.4642e-06	1.3506e-06	1.8037e-06	1.5565e-06	9.9966e-07	1.5537e-06	6.4594e-07
0.49047	-2.8832e-07	3.0202e-07	-5.3186e-07	-7.1824e-07	-3.2869e-09	6.4349e-07	1.1412e-06	1.247e-06	7.8313e-07	6.6743e-07	2.982e-07	6.921e-07	1.5884e-06	6.6296e-07	8.7931e-07	9.9422e-07	1.337e-06	1.0586e-06	8.1099e-07	1.4252e-06	1.5115e-06	1.2969e-06	1.5552e-06	1.8516e-06	1.5366e-06	9.182e-07	5.0428e-07	9.555e-07
0.49252	-6.886e-08	2.5883e-07	-9.3555e-07	-2.626e-07	-4.6312e-07	3.3321e-07	7.6484e-07	1.039e-06	5.861e-07	2.9087e-07	6.6584e-08	9.4495e-07	1.5469e-06	5.0764e-07	3.6036e-07	5.5896e-07	6.8667e-07	9.6465e-07	6.4294e-07	1.3534e-06	1.6211e-06	1.0566e-06	1.0238e-06	8.7299e-07	1.5087e-06	1.0409e-06	4.8985e-07	1.0699e-06
0.49458	1.6342e-07	6.0264e-08	-9.9835e-07	-1.011e-07	-5.2855e-07	9.1818e-07	4.7784e-07	1.1579e-06	7.6842e-07	1.08e-06	-1.1769e-07	6.4666e-07	1.1176e-06	7.7619e-07	-9.6116e-08	2.1904e-07	4.4057e-07	1.076e-06	5.742e-07	1.2444e-06	1.663e-06	1.7698e-06	1.2182e-06	1.29e-06	1.5112e-06	7.0856e-07	1.0456e-06	1.0702e-06
0.49663	1.345e-08	-4.876e-08	-7.9704e-07	-3.2083e-07	-5.2926e-07	1.4102e-06	6.0236e-07	1.3568e-06	1.1264e-06	1.1774e-06	1.0969e-07	7.298e-07	1.2466e-06	1.0895e-06	1.5861e-07	3.1885e-07	6.2178e-07	8.3469e-07	5.7947e-07	1.4624e-06	1.6841e-06	1.868e-06	1.0531e-06	1.4737e-06	1.2995e-06	7.9672e-07	6.6228e-07	8.4215e-07
0.49869	-1.6562e-07	1.201e-07	-5.706e-07	-5.2517e-09	-3.0604e-07	1.3414e-06	6.5029e-07	1.3196e-06	8.941e-07	9.9792e-07	3.1254e-07	6.8874e-07	1.6079e-06	6.5587e-07	5.2267e-07	4.096e-07	5.873e-07	7.0988e-07	5.2537e-07	1.5774e-06	2.0211e-06	1.8836e-06	1.2533e-06	1.4889e-06	1.0482e-06	9.7584e-07	1.2454e-06	-1.5032e-07
0.50074	-4.6163e-07	1.7884e-07	-9.0129e-07	-1.3755e-07	-1.7824e-07	8.2007e-07	5.4881e-07	1.2094e-06	4.4842e-07	8.0219e-07	2.2365e-07	1.6746e-07	9.769e-07	5.4636e-07	3.3181e-07	2.3888e-07	4.2904e-07	7.2628e-07	1.6821e-07	1.1947e-06	1.7339e-06	1.9314e-06	1.0144e-06	1.3453e-06	1.3571e-06	1.1918e-06	1.426e-06	4.264e-07
0.5028	-5.5232e-07	1.234e-07	-1.1533e-06	-3.116e-08	-6.5947e-07	1.7298e-07	3.1229e-07	9.3113e-07	9.3234e-08	5.389e-07	-1.3674e-07	-1.1053e-07	2.6337e-07	9.8398e-08	-1.0827e-08	-2.8684e-07	2.9852e-07	6.4167e-07	-7.3222e-08	1.4011e-06	1.0571e-06	1.5197e-06	5.808e-07	8.4996e-07	1.2588e-06	1.0945e-06	1.0378e-06	1.1252e-06
0.50485	-2.5528e-07	-1.9279e-07	-1.2735e-06	-2.3416e-07	-9.4084e-07	2.3979e-07	1.637e-07	1.0279e-06	1.6329e-07	7.4809e-07	-2.0437e-07	4.928e-07	3.445e-09	5.405e-08	1.8273e-07	-1.7409e-07	3.2589e-07	5.5443e-07	9.5008e-08	1.2963e-06	9.3898e-07	1.2847e-06	8.3252e-07	1.2508e-06	1.1986e-06	1.1064e-06	7.7499e-07	1.0322e-06
0.50691	-4.6606e-07	5.4954e-08	-5.3134e-07	-3.0545e-07	-3.803e-07	7.7633e-07	7.4662e-07	1.0789e-06	7.4419e-07	9.9374e-07	6.5594e-07	6.6233e-07	3.9037e-07	-1.2778e-07	6.4945e-07	-7.2949e-08	4.8222e-07	6.4175e-07	7.6077e-07	1.3331e-06	1.5168e-06	1.2916e-06	1.1859e-06	1.194e-06	1.2595e-06	1.0079e-06	1.3389e-06	1.9122e-06
0.50896	-5.0116e-07	-1.06e-07	-4.4894e-07	3.5744e-08	-6.1992e-08	8.8275e-07	6.162e-07	8.0381e-07	4.0091e-07	3.4515e-07	7.1321e-07	7.2665e-07	9.2346e-07	5.7416e-08	4.4118e-07	1.5315e-07	2.7464e-07	3.5629e-07	4.8165e-07	1.2081e-06	1.4358e-06	1.2582e-06	8.362e-07	1.2859e-06	1.3366e-06	5.3598e-07	1.5526e-06	1.2055e-06
0.51102	-6.1915e-07	-7.9177e-08	-5.0033e-07	1.3449e-07	-6.0387e-07	7.6505e-07	4.2784e-07	1.2523e-06	-1.8141e-07	4.3914e-08	1.8642e-07	2.7013e-07	8.2647e-07	2.1656e-08	-1.1006e-07	3.4571e-07	1.2302e-07	7.7358e-07	-1.4482e-07	1.6365e-06	9.5903e-07	1.2406e-06	1.2031e-06	1.2956e-06	1.2247e-06	6.6215e-07	1.5227e-06	5.1454e-07
0.51307	-3.2924e-07	-5.9332e-07	-3.6179e-07	-4.7781e-07	-2.5974e-07	8.6684e-07	1.0826e-06	1.464e-06	8.4175e-08	6.0733e-07	4.3057e-07	4.5694e-07	7.3457e-07	2.6904e-07	-2.3435e-07	2.3992e-07	1.6638e-07	9.7505e-07	-1.7681e-07	1.568e-06	1.0292e-06	8.8931e-07	1.1524e-06	1.1253e-06	9.1459e-07	5.0035e-07	8.8914e-07	8.9546e-08
0.51513	-5.7457e-07	-7.0985e-07	-3.8479e-07	-3.5612e-07	7.2108e-08	7.8598e-07	1.3337e-06	1.5371e-06	6.3098e-07	6.2851e-07	3.4749e-07	4.4717e-07	8.4445e-07	2.2323e-07	-6.4046e-08	3.9112e-09	1.6427e-07	5.5371e-07	-1.0539e-07	8.1226e-07	1.187e-06	5.4841e-07	1.058e-06	9.3954e-07	1.1375e-06	7.3067e-07	1.661e-06	-2.5177e-07
0.51718	-6.2734e-07	1.2721e-07	-6.908e-08	1.5537e-08	1.5017e-07	8.2444e-07	1.3493e-06	1.5248e-06	1.0718e-06	5.658e-07	1.1605e-07	3.2494e-07	9.2028e-07	2.6289e-07	1.3943e-08	-1.4613e-07	4.1022e-07	5.3394e-07	2.1622e-08	5.1185e-07	6.1586e-07	1.3637e-09	6.0223e-07	7.7623e-07	8.6944e-07	5.3563e-07	1.1921e-06	5.7304e-07
0.51924	-5.7729e-07	-9.7825e-08	-3.4981e-07	2.4118e-08	-4.957e-08	7.8473e-07	1.301e-06	1.0972e-06	5.262e-07	2.8394e-07	4.2889e-07	2.6007e-07	8.9257e-07	-1.6757e-08	1.7861e-07	-1.7837e-07	4.2672e-07	3.2783e-07	2.2948e-07	1.3434e-07	4.5465e-07	2.9457e-07	9.5018e-07	9.6633e-07	8.1514e-07	6.834e-07	1.0473e-06	7.7955e-07
0.52129	-6.8519e-08	2.8573e-07	-2.0467e-07	-1.4316e-07	-6.3223e-07	1.4028e-06	1.014e-06	9.8472e-07	6.8654e-07	3.4984e-07	8.3272e-07	1.6011e-07	1.2459e-06	-2.2793e-07	4.2194e-07	-1.1892e-07	6.867e-07	-2.1398e-07	1.0447e-07	-3.7704e-09	8.753e-07	7.3393e-07	7.8952e-07	1.0438e-06	5.5431e-07	6.1974e-07	1.5756e-06	-1.374e-08
0.52335	-1.9457e-07	4.8652e-07	-5.5082e-07	-6.1818e-08	-4.8902e-07	8.9576e-07	1.0929e-06	9.3214e-07	9.4051e-07	4.5113e-07	4.164e-07	1.9691e-07	1.3229e-06	-7.0757e-07	3.1534e-07	-1.843e-07	4.736e-07	-4.3223e-07	-3.8083e-07	4.2768e-07	1.2814e-06	8.6436e-07	6.3182e-07	6.4262e-07	1.3453e-07	8.4548e-08	1.0384e-06	-3.9251e-07
0.5254	-4.5439e-07	7.7544e-07	-1.0959e-06	-1.0544e-07	-6.3185e-07	6.6064e-07	1.1749e-06	1.0014e-06	2.3209e-07	-1.4972e-07	7.2112e-08	-1.5106e-07	8.034e-08	-9.8592e-07	-3.2901e-07	-3.9023e-07	-1.9726e-07	-1.5093e-07	-5.7427e-07	8.2588e-07	9.7568e-07	3.4919e-07	4.133e-07	3.743e-07	3.5833e-07	1.7788e-07	1.2552e-06	-2.9538e-07
0.52746	-2.9359e-07	8.7421e-07	-9.6488e-07	-2.294e-07	-4.3637e-07	9.4937e-07	9.1277e-07	1.0386e-06	-4.0965e-07	4.7316e-08	2.7138e-07	-1.5868e-07	-2.8183e-07	-7.9441e-07	-8.5881e-07	-5.9023e-07	-4.7716e-07	3.148e-08	-7.3981e-07	5.7794e-07	4.2907e-07	2.1158e-07	-1.4045e-07	5.6861e-07	7.9952e-07	2.6848e-07	9.4651e-07	-4.3621e-07
0.52951	-3.2287e-07	1.9604e-07	-3.6599e-07	-5.6531e-07	-7.6594e-08	1.1951e-06	8.3827e-07	1.585e-06	3.7947e-08	5.4042e-07	3.8656e-07	2.3791e-07	4.7343e-07	-5.3767e-08	-8.1132e-07	-1.3596e-07	-2.8945e-07	9.2914e-08	-2.3767e-07	1.6376e-07	1.6977e-07	1.6439e-07	-2.1061e-07	5.419e-07	7.5822e-07	5.5222e-07	1.1111e-06	1.9193e-07
0.53157	5.6575e-08	-1.3173e-07	-4.7089e-07	-2.5676e-07	-2.5185e-08	9.6756e-07	7.3654e-07	1.4703e-06	2.4369e-08	1.0148e-06	2.2079e-08	4.9265e-07	7.392e-07	-2.8494e-07	-3.6916e-07	-8.284e-08	-3.4335e-09	4.1344e-07	-1.1814e-07	2.859e-07	1.7542e-07	3.0759e-07	2.5216e-07	5.2767e-07	6.0822e-07	5.503e-07	1.3955e-06	-1.8567e-07
0.53362	1.7204e-07	2.5846e-08	-9.5529e-10	1.5945e-07	-2.76e-07	1.016e-06	6.4243e-07	1.2273e-06	1.677e-07	5.999e-07	9.8181e-08	3.2599e-07	9.7088e-07	-3.3672e-07	-6.6393e-09	-6.7493e-07	-1.4418e-07	-1.3586e-07	-2.6174e-07	4.3533e-07	4.8774e-07	7.8533e-07	6.1074e-07	2.634e-07	4.7921e-07	-8.0735e-09	1.2147e-06	-4.1542e-07
0.53568	2.4539e-07	8.9657e-07	1.2282e-07	2.3601e-07	-2.864e-07	9.6358e-07	8.551e-07	8.9833e-07	4.6411e-07	2.6549e-07	-9.1912e-09	7.2815e-08	9.8704e-07	-6.1839e-08	2.2323e-07	-7.019e-07	-5.6675e-07	-4.6536e-07	-4.1355e-07	2.794e-07	1.0503e-06	8.9544e-07	3.3891e-07	7.9315e-08	3.7296e-07	-2.8805e-08	1.0782e-06	5.6336e-07
0.53773	3.2996e-07	7.9224e-07	-4.7742e-07	-4.3462e-07	-8.23e-07	8.2548e-07	7.5487e-07	5.5758e-07	1.4641e-07	3.7083e-07	-4.2196e-07	-3.6777e-08	5.2344e-07	-2.0107e-07	-1.7483e-08	-6.905e-07	-7.5987e-07	-5.4225e-07	-6.9717e-07	-3.2706e-09	9.1291e-07	5.4946e-07	5.6053e-08	-1.6919e-07	1.5483e-07	-6.5704e-07	-1.4245e-07	-8.3174e-08
0.53979	1.153e-07	3.8259e-08	-8.3284e-07	-7.2969e-07	-8.6453e-07	7.3519e-07	6.1137e-07	1.7007e-06	-2.2195e-07	4.2678e-08	-7.2656e-07	-8.7565e-09	3.9782e-08	-6.5185e-07	-4.9995e-07	-8.4472e-07	-6.3269e-07	-4.0969e-07	-8.5033e-07	-4.6893e-07	-8.3932e-08	2.8392e-07	-1.0264e-08	1.2931e-07	-3.073e-07	-4.6721e-07	-2.9609e-07	-3.8287e-07
0.54184	-3.6901e-07	-3.815e-07	-6.164e-07	-5.7273e-07	-2.8389e-07	7.1897e-07	7.2282e-07	1.0906e-06	-2.8791e-07	-2.464e-07	-4.3071e-07	1.1808e-07	9.8626e-08	-1.8835e-07	-8.8245e-07	-5.9196e-07	-2.2723e-07	-5.2712e-07	-6.1776e-07	-5.2507e-07	3.4713e-07	6.9074e-07	8.6277e-08	-1.1043e-07	-4.3378e-07	-2.9482e-07	-2.4475e-08	1.2839e-07
0.5439	-2.7307e-07	-4.0718e-07	-5.1917e-07	-3.9968e-07	4.369e-08	9.1636e-07	6.3875e-07	1.2296e-06	-6.8053e-08	2.4662e-07	-2.9543e-07	3.301e-07	2.97e-07	5.4809e-07	-5.9241e-07	-6.6176e-07	-1.7707e-07	-4.2753e-07	-5.4923e-07	-2.1833e-07	7.7707e-07	8.1982e-07	4.5784e-07	-3.5088e-07	1.7171e-09	-4.7531e-07	1.0135e-08	-3.4925e-07
0.54595	-1.4057e-07	-3.1858e-07	-6.635e-07	2.3033e-07	8.7451e-08	9.0126e-07	5.4349e-07	1.3808e-06	4.7555e-08	6.9227e-07	-4.6877e-07	3.1054e-07	3.5168e-07	1.7947e-07	-5.6408e-07	-9.0841e-07	-3.0665e-07	-4.5653e-07	-6.8583e-07	7.5751e-08	4.3151e-07	1.1431e-07	-1.5308e-07	-1.8808e-07	-3.6606e-07	-9.7675e-07	-9.4627e-08	-2.8014e-07
0.54801	-1.6567e-07	-1.9447e-07	-7.0578e-07	1.4087e-07	-1.9786e-07	6.3569e-07	4.41e-07	1.3206e-06	-1.3083e-07	6.4879e-07	-6.2341e-07	1.926e-07	4.0616e-08	-2.125e-07	-8.0327e-07	-6.4462e-07	-3.7419e-07	-7.6107e-07	-1.219e-06	-2.6836e-07	2.3262e-07	-2.7503e-07	-4.0104e-07	-1.2737e-07	-3.1379e-07	-9.3243e-07	-8.3397e-07	-2.0363e-07
0.55006	-3.6481e-07	-4.5047e-08	-6.8615e-07	-9.235e-08	-2.4574e-07	4.0587e-07	1.7365e-07	1.0284e-06	-1.4483e-07	6.1706e-07	-5.0543e-07	-1.3237e-07	-1.6704e-07	-8.7856e-07	-1.1142e-06	-9.9319e-07	-6.6915e-07	-6.5909e-07	-1.528e-06	-1.9398e-07	1.4736e-07	-4.1704e-07	-1.8081e-07	3.6369e-07	-7.0593e-08	-4.8421e-07	1.7887e-08	-3.6894e-07
0.55212	-2.8598e-07	1.5629e-08	-3.4513e-07	-1.9567e-07	-1.4311e-07	3.8028e-07	4.6446e-07	9.608e-07	-2.747e-07	1.4756e-07	-6.4112e-07	-6.213e-08	3.1637e-07	-1.0873e-06	-9.3645e-07	-1.2033e-06	-5.279e-07	-5.3181e-07	-1.1299e-06	1.0492e-07	8.4297e-08	-4.2991e-07	-2.5191e-07	3.2015e-07	3.0074e-07	-4.4794e-07	4.9103e-07	-9.1443e-07
0.55417	-2.3221e-08	1.1299e-07	-5.2032e-08	-5.4164e-07	-5.6398e-08	4.6329e-07	6.9033e-07	6.8208e-07	-9.8693e-08	4.1586e-07	-2.1958e-07	-1.6241e-07	6.5714e-07	-7.723e-07	-7.6614e-07	-9.1328e-07	-6.25e-07	-6.1336e-07	-8.7842e-07	9.5828e-08	4.4129e-07	2.6135e-07	-3.7553e-08	3.3974e-07	-1.3125e-07	-8.1945e-07	-5.6696e-08	-9.0355e-07
0.55623	-1.2714e-07	3.188e-07	-1.9254e-07	-3.257e-08	-2.7432e-07	3.879e-07	5.629e-07	5.604e-07	-2.0179e-07	-2.5694e-07	-3.1469e-07	-6.9056e-07	1.1835e-07	-8.1048e-07	-9.7607e-07	-1.1225e-06	-8.0959e-07	-6.5251e-07	-1.419e-06	-2.6711e-06	2.7936e-07	3.3614e-07	1.459e-07	2.0311e-07	-2.8901e-07	-7.8741e-07	-1.9653e-08	-8.6908e-07
0.55828	-3.7501e-07	4.7823e-07	-4.7144e-07	-2.1098e-08	-3.8447e-07	5.3792e-07	7.4101e-08	5.3203e-07	-2.9548e-07	-4.6044e-07	-7.1683e-07	-8.564e-07	-3.8175e-07	-1.0153e-06	-1.1222e-06	-1.4336e-06	-6.9517e-07	-6.7697e-07	-1.2463e-06	-1.8217e-07	-9.1659e-08	-1.8289e-07	-2.0476e-07	-2.5186e-07	-2.3875e-07	-5.1258e-07	1.4415e-07	-8.5743e-07
0.56034	-4.8371e-07	-1.0593e-08	-6.519e-07	-4.5093e-07	-1.1039e-07	7.425e-07	-1.5044e-07	9.6877e-07	1.0166e-07	-6.3217e-08	-5.6712e-07	-5.4125e-07	-1.2324e-07	-1.0765e-06	-9.8255e-07	-1.4638e-06	-9.7336e-07	-4.4277e-07	-1.4108e-06	-4.5757e-09	-1.2289e-07	-1.0683e-07	-4.8942e-07	2.5348e-07	1.1437e-07	-4.2784e-07	2.7581e-07	-1.5623e-06
0.56239	-7.752e-07	-6.2718e-07	-9.2064e-07	-8.7699e-07	-4.9397e-07	6.1003e-07	2.3812e-07	1.0631e-06	2.021e-07	8.2559e-09	-5.2795e-07	-5.057e-07	1.386e-07	-3.4939e-07	-6.6222e-07	-9.7553e-07	-7.4151e-07	-1.6037e-06	-1.518e-06	1.6363e-07	-2.4714e-07	-7.9803e-08	-6.3779e-07	1.5315e-07	-2.7111e-07	-1.0261e-06	-4.857e-07	-8.5248e-07
0.56445	-1.0594e-06	-7.0635e-07	-1.0651e-06	-6.9348e-08	-7.6138e-07	7.1752e-07	4.6958e-07	7.331e-07	-3.489e-07	1.6598e-07	-7.5596e-07	-5.6335e-07	-2.4817e-07	-7.1865e-07	-1.3561e-06	-1.3469e-06	-8.7472e-07	-1.1758e-07	-1.6595e-06	1.8037e-07	-4.1168e-07	-1.3888e-07	-7.4234e-07	-1.3207e-07	-1.2091e-07	-4.1525e-07	-2.99e-07	-7.9231e-07
0.5665	-6.0633e-07	-1.1688e-07	-1.2277e-06	-2.0524e-07	-5.5571e-07	1.2409e-06	5.4461e-07	1.057e-06	-3.2707e-07	8.8459e-08	-7.3662e-07	-3.1996e-07	-6.3964e-07	-3.2258e-07	-1.6639e-06	-1.0617e-06	-9.8277e-07	-5.9488e-07	-1.6957e-06	-1.5088e-07	-1.8942e-07	-7.714e-08	-9.7728e-07	-5.1309e-07	-2.4329e-07	-4.6952e-07	-7.3899e-07	-1.5091e-06
0.56856	-1.4035e-07	5.3055e-07	-1.0996e-06	-8.0917e-07	-4.4654e-07	1.0515e-06	3.7667e-07	1.3378e-06	1.0258e-07	1.0329e-08	-4.269e-07	-4.5299e-07	-6.9517e-07	-5.9977e-07	-1.5202e-06	-9.8525e-07	-7.92e-07	-6.2069e-07	-1.5442e-06	-2.1135e-07	-3.4262e-07	-2.9068e-07	-9.4766e-07	-4.348e-07	-3.1989e-07	-5.1095e-07	3.0222e-08	-1.5964e-06
0.57061	1.1632e-07	4.7584e-07	-8.1843e-07	-5.5738e-07	-5.568e-07	6.9592e-07	3.6561e-07	8.8239e-07	5.2934e-07	-1.6667e-08	-4.7508e-07	-6.3731e-07	-3.3443e-07	-9.0653e-07	-1.3652e-06	-1.1608e-06	-5.5688e-07	-5.5449e-07	-8.6647e-07	-2.0516e-07	-3.4382e-07	-3.617e-07	-3.9846e-07	-4.8965e-07	-1.7619e-07	-3.3806e-07	7.7644e-07	-2.0548e-06
0.57266	-3.0575e-07	-4.3886e-07	-4.8553e-07	6.1052e-08	-4.8423e-07	8.5934e-07	5.5559e-07	7.5151e-07	4.5505e-07	3.738e-08	-2.0461e-07	-9.5864e-08	8.5522e-08	-9.4387e-07	-1.0027e-06	-1.1184e-06	-4.6078e-07	-7.9096e-07	-9.8894e-07	-4.4426e-07	1.5804e-07	-3.9931e-07	-5.5365e-08	-4.0746e-07	-3.8228e-07	-7.4862e-07	6.9511e-07	-1.1484e-06
0.57472	-3.7129e-07	-1.0748e-06	-3.1529e-07	1.663e-07	-6.1834e-07	1.2261e-06	5.8185e-07	9.3162e-07	3.0646e-07	-2.302e-07	-4.9997e-07	-2.6254e-07	-1.4012e-07	-1.2758e-06	-7.2553e-07	-8.8501e-07	-7.1127e-07	-4.2083e-07	-1.2593e-06	-1.9346e-07	2.9577e-07	-1.2302e-07	-3.0631e-07	-1.0731e-07	-4.2501e-07	-7.8852e-07	3.2481e-07	-9.1354e-07
0.57677	2.4549e-07	2.4812e-07	-4.0858e-07	-3.8325e-07	-6.9847e-07	1.4444e-06	7.1687e-07	1.2515e-06	6.2638e-08	-1.0078e-07	-4.3401e-07	-2.7244e-07	-4.5314e-07	-9.9165e-07	-6.9449e-07	-7.9081e-07	-1.1734e-06	-2.1187e-07	-9.0744e-07	-4.3403e-07	7.5067e-08	-1.4834e-07	-8.4818e-07	-6.4972e-07	-3.0571e-07	-3.7479e-07	-6.4292e-07	-2.0132e-07
0.57883	3.9149e-07	4.0497e-07	-4.9216e-07	-4.5148e-07	-7.5161e-07	8.3039e-07	4.4927e-07	1.1046e-06	6.2045e-08	-2.2993e-07	-3.3062e-07	-1.3939e-07	-4.0685e-07	-8.1007e-07	-1.3736e-06	-8.6153e-07	-1.2588e-06	-3.4885e-07	-8.6246e-07	-5.1596e-07	-2.7755e-08	-2.8302e-07	-9.7999e-07	-6.4154e-07	-1.1398e-07	-5.099e-07	-3.0432e-07	-1.2944e-07
0.58088	-7.6961e-09	1.5968e-08	-3.2205e-07	-2.9347e-07	-5.0507e-07	5.1121e-07	1.0592e-07	7.5294e-07	-1.0738e-07	-5.9709e-08	-2.5285e-07	-2.6602e-07	-6.7057e-08	-6.1678e-07	-1.5535e-06	-1.3227e-06	-6.5071e-07	-8.1672e-07	-8.4606e-07	-6.3775e-07	-2.7023e-07	-8.108e-08	-8.2261e-07	-2.9397e-07	-6.2469e-07	-9.9111e-07	-5.9582e-07	-3.649e-07
0.58294	-3.9542e-07	2.3962e-07	-1.6651e-07	3.0704e-07	2.8361e-07	5.8509e-07	-1.5975e-08	6.793e-07	-1.9837e-07	8.4928e-08	-3.2162e-07	-6.09e-07	-6.7883e-08	-1.1684e-06	-1.3039e-06	-1.4861e-06	-5.0855e-07	-1.0159e-06	-1.0794e-06	-5.1213e-07	-3.3777e-08	-8.1757e-08	-2.0762e-07	-2.4812e-07	-3.0358e-07	-5.1077e-07	3.5685e-07	-6.8088e-07
0.58499	-5.6455e-07	-1.9972e-07	-5.9154e-07	5.2555e-07	3.3907e-07	6.1869e-07	1.3396e-07	6.8374e-07	-6.2091e-07	5.9891e-08	-2.1971e-07	-4.7569e-07	-2.0634e-07	-1.0319e-06	-1.1258e-06	-1.1363e-06	-9.3154e-07	-7.2808e-07	-1.1706e-06	-3.4132e-07	-8.6263e-08	-8.7497e-08	-9.5744e-08	-4.3076e-07	-2.194e-07	-4.7228e-07	6.1555e-07	-7.1365e-07
0.58705	-8.9043e-07	-1.151e-06	-1.0138e-06	1.6344e-07	6.3066e-07	7.4937e-07	5.0974e-07	1.0261e-06	-5.4382e-07	-7.6293e-08	-5.2694e-07	-5.884e-07	-1.4245e-07	-7.3234e-07	-1.1649e-06	-1.1387e-06	-9.2114e-07	-6.3225e-07	-1.4124e-06	-4.8144e-07	-3.4422e-07	2.6428e-07	-9.944e-07	-1.0641e-06	-4.6486e-07	-8.3564e-07	-5.1681e-07	-1.0392e-06
0.5891	-6.3446e-07	-3.8926e-07	-8.3882e-07	-1.4733e-07	7.7956e-07	7.6135e-07	1.2313e-07	6.4153e-07	6.0289e-08	-1.2637e-07	-7.0604e-07	-6.4318e-07	7.6719e-08	-8.6669e-07	-1.2649e-06	-1.6947e-06	-7.6206e-07	-7.5823e-07	-1.5287e-06	-3.2015e-07	-4.2524e-07	8.8177e-08	-7.449e-07	-8.3016e-07	-9.8008e-07	-1.2789e-06	-6.6636e-07	-5.1265e-07
0.59116	-4.9515e-07	-2.8089e-07	-7.4427e-07	-5.2282e-07	9.8764e-08	9.8303e-07	3.7341e-07	5.6558e-07	5.0802e-07	-9.8883e-08	-7.9321e-07	-4.6458e-07	2.3853e-07	-5.3125e-07	-1.079e-06	-1.1811e-06	-6.9195e-07	-4.4009e-07	-1.2803e-06	-4.9238e-07	-8.3187e-07	-4.182e-07	-8.0771e-07	-8.015e-07	-6.4e-07	-1.0505e-06	-1.8321e-07	-1.5963e-06
0.59321	-5.5567e-07	3.6888e-08	-4.5584e-07	1.361e-07	-9.7559e-08	1.0603e-06	8.6917e-07	8.8958e-07	3.2276e-07	4.2388e-08	-1.028e-06	-1.0778e-07	1.4586e-07	-5.8338e-07	-8.4479e-07	-7.9805e-07	-6.4221e-07	-6.2412e-07	-9.451e-07	-2.9241e-07	-2.8269e-07	-1.2923e-07	-9.1189e-07	-6.7254e-07	-6.1464e-07	-1.0863e-06	-4.4783e-07	-1.7288e-06
0.59527	-2.7555e-07	-5.2399e-07	-2.0534e-07	6.4437e-09	6.2991e-08	1.224e-06	1.0504e-06	7.7694e-07	-3.1547e-07	-1.4809e-07	-1.2589e-06	-3.3635e-07	-5.7572e-08	-7.7081e-07	-3.9875e-07	-5.1199e-07	-2.4027e-07	-7.8599e-07	-8.9093e-07	-8.5706e-08	-3.8578e-07	-2.4331e-07	-1.1185e-06	-6.173e-07	-4.5669e-07	-5.7468e-07	-7.951e-07	-1.8819e-06
0.59732	-8.157e-08	-3.511e-07	-5.5756e-07	-1.9536e-07	1.0073e-08	8.2293e-07	8.5208e-07	1.0099e-06	-4.0455e-07	-1.9643e-07	-1.1564e-06	-4.5565e-07	2.8764e-07	-7.2204e-07	-6.2957e-07	-8.12e-07	-1.9907e-07	-8.2048e-07	-1.1898e-06	-1.7205e-08	-3.1405e-07	-3.7331e-07	-2.739e-07	-1.7064e-07	-5.8461e-07	-3.3272e-07	-4.9205e-07	-1.7803e-06
0.59937	4.8551e-09	3.8763e-07	-7.9909e-07	2.1028e-07	-1.9071e-07	7.4736e-07	8.3235e-07	1.0677e-06	-2.0075e-07	-5.3893e-08	-8.251e-07	-3.2547e-07	4.3607e-07	-8.9984e-07	-9.1423e-07	-1.3821e-06	-5.5385e-07	-7.271e-07	-1.2588e-06	2.6639e-07	1.2825e-07	-6.469e-08	-4.7057e-07	-4.4521e-07	-1.0288e-06	-7.4886e-07	-1.2877e-07	-1.7834e-06

## Sheet: Figure2b
q	SADS1	SASD2	SASD3
0.04628	-1.46532e-05	-0.00082	0.02026
0.04834	2.46171e-05	-0.001275	0.01922
0.0504	6.29585e-05	-0.001675	0.0181
0.05246	0.000102	-0.002105	0.01684
0.05451	0.000143	-0.00254	0.01509
0.05657	0.000189	-0.003015	0.01348
0.05863	0.000227	-0.003415	0.01181
0.06068	0.000273	-0.00391	0.00997
0.06274	0.000321	-0.004415	0.00816
0.0648	0.000369	-0.00493	0.00652
0.06685	0.000413	-0.00539	0.00471
0.06891	0.000455	-0.00584	0.00286
0.07097	0.000493	-0.006225	0.000961971
0.07303	0.000541	-0.006745	-0.000758998
0.07508	0.000581	-0.007165	-0.00294
0.07714	0.000617	-0.00749	-0.00474
0.0792	0.000652	-0.00788	-0.00645
0.08125	0.000686	-0.00818	-0.0082
0.08331	0.000713	-0.00845	-0.00993
0.08537	0.000739	-0.008705	-0.01144
0.08742	0.000764	-0.008975	-0.0127
0.08948	0.000782	-0.00916	-0.01413
0.09154	0.000804	-0.00934	-0.01553
0.09359	0.000824	-0.0095	-0.01669
0.09565	0.000837	-0.009615	-0.01767
0.09771	0.000843	-0.009675	-0.01867
0.09977	0.000852	-0.00975	-0.0195
0.10182	0.000857	-0.009785	-0.02015
0.10388	0.000861	-0.009795	-0.02068
0.10594	0.000852	-0.00967	-0.02125
0.10799	0.000843	-0.00954	-0.0218
0.11005	0.000837	-0.009445	-0.02197
0.11211	0.000827	-0.009335	-0.02194
0.11417	0.000815	-0.00915	-0.02217
0.11622	0.000802	-0.008945	-0.02234
0.11828	0.000779	-0.008675	-0.02225
0.12034	0.000754	-0.0084	-0.02207
0.12239	0.000735	-0.00819	-0.02162
0.12445	0.000716	-0.007955	-0.02133
0.12651	0.000691	-0.00766	-0.02107
0.12856	0.000667	-0.007385	-0.02075
0.13062	0.000642	-0.007075	-0.0204
0.13268	0.00062	-0.006795	-0.01983
0.13473	0.000586	-0.006405	-0.01922
0.13679	0.000556	-0.006095	-0.01861
0.13885	0.00053	-0.005785	-0.0177
0.14091	0.0005	-0.005435	-0.01687
0.14296	0.000475	-0.005165	-0.01606
0.14502	0.000436	-0.004655	-0.01566
0.14708	0.000405	-0.00432	-0.01475
0.14913	0.000379	-0.00402	-0.01393
0.15119	0.000348	-0.003655	-0.01317
0.15325	0.00032	-0.00333	-0.01251
0.1553	0.000292	-0.003045	-0.01164
0.15736	0.00026	-0.002735	-0.01047
0.15942	0.000238	-0.00246	-0.00954
0.16147	0.000216	-0.00225	-0.00856
0.16353	0.000181	-0.001855	-0.00788
0.16559	0.00015	-0.00149	-0.00697
0.16764	0.000128	-0.001245	-0.0061
0.1697	0.000105	-0.00097	-0.00549
0.17176	7.31134e-05	-0.00061	-0.005
0.17381	5.1972e-05	-0.000405389	-0.00412
0.17587	4.62754e-05	-0.000334358	-0.00323
0.17793	2.07897e-05	-6.22545e-05	-0.00243
0.17999	-7.14328e-06	0.000228114	-0.0018
0.18204	-3.11238e-05	0.000505	-0.00118
0.1841	-4.10718e-05	0.00059	-0.000544382
0.18616	-5.12354e-05	0.000695	2.65031e-05
0.18821	-6.38833e-05	0.00083	0.00040394
0.19027	-7.04622e-05	0.000915	0.000721319
0.19233	-8.13128e-05	0.00103	0.00108
0.19438	-9.64877e-05	0.00119	0.00161
0.19644	-0.000115	0.00141	0.00217
0.1985	-0.000117	0.00142	0.00243
0.20055	-0.000117	0.00145	0.00283
0.20261	-0.000128	0.00161	0.00304
0.20467	-0.000146	0.00182	0.00333
0.20672	-0.000142	0.001725	0.00348
0.20878	-0.000144	0.00174	0.00383
0.21084	-0.000141	0.001715	0.00407
0.21289	-0.000145	0.00174	0.00413
0.21495	-0.000147	0.00177	0.00421
0.21701	-0.00015	0.00176	0.00464
0.21906	-0.000152	0.001785	0.00455
0.22112	-0.000147	0.00173	0.0045
0.22318	-0.000143	0.00171	0.00432
0.22523	-0.000136	0.00163	0.00442
0.22729	-0.000139	0.0016	0.00461
0.22935	-0.000142	0.00164	0.0043
0.2314	-0.000127	0.00147	0.00419
0.23346	-0.000129	0.00151	0.00411
0.23552	-0.000128	0.0015	0.0041
0.23757	-0.000121	0.001425	0.00402
0.23963	-0.000115	0.00137	0.0039
0.24169	-9.70188e-05	0.001155	0.00388
0.24374	-0.000102	0.001255	0.00351
0.2458	-0.000109	0.00132	0.00315
0.24786	-0.000108	0.00129	0.00324
0.24991	-9.89022e-05	0.001175	0.00291
0.25197	-7.23345e-05	0.000855	0.00292
0.25403	-6.61152e-05	0.000815	0.00275
0.25608	-6.1574e-05	0.0008	0.00265
0.25814	-7.37562e-05	0.000915	0.00226
0.2602	-7.50515e-05	0.00094	0.00208
0.26225	-6.23885e-05	0.000765	0.00212
0.26431	-4.9098e-05	0.00064	0.00211
0.26637	-5.90632e-05	0.00073	0.00177
0.26842	-6.05457e-05	0.000765	0.00153
0.27048	-5.27596e-05	0.000665	0.00142
0.27254	-4.70458e-05	0.000625	0.0015
0.27459	-2.65943e-05	0.000393343	0.00152
0.27665	-1.83616e-05	0.000300712	0.00143
0.2787	-1.92885e-05	0.000356629	0.00101
0.28076	-1.82157e-05	0.000302075	0.00087972
0.28282	-2.49282e-05	0.000375668	0.000878781
0.28487	-2.49962e-05	0.000397453	0.000829109
0.28693	-3.03942e-05	0.000458635	0.000786594
0.28899	-2.37262e-05	0.000353523	0.000941374
0.29104	-2.26796e-05	0.000327672	0.000681273
0.2931	-1.55985e-05	0.000265002	0.000605197
0.29516	-8.59996e-06	0.000242378	0.000530169
0.29721	-1.99562e-06	0.000182731	0.000348169
0.29927	-3.72616e-06	0.000209549	0.000284464
0.30133	1.13447e-06	7.1086e-05	0.000634098
0.30338	-2.67118e-06	9.42535e-05	0.000538138
0.30544	-1.05673e-05	0.000187401	0.000371253
0.3075	-3.95531e-06	0.00017299	0.000351974
0.30955	7.09257e-06	4.66306e-05	0.000264494
0.31161	1.00536e-05	9.66465e-06	0.000395323
0.31366	1.04289e-05	-4.59748e-05	0.000474243
0.31572	-3.47796e-07	6.21645e-05	0.00024693
0.31778	-6.23085e-06	0.000141477	0.000365174
0.31983	-1.1425e-05	0.00028717	2.2463e-05
0.32189	-2.11997e-05	0.000447674	9.35753e-05
0.32395	-1.22518e-05	0.000273464	0.000489813
0.326	8.17893e-06	-1.86769e-05	0.000645581
0.32806	1.69448e-05	-0.000120154	0.000281784
0.33011	1.50642e-05	-6.04755e-05	4.81697e-07
0.33217	3.34376e-06	9.80405e-05	0.00052373
0.33423	5.7594e-06	7.44465e-05	0.000673382
0.33628	1.35172e-05	-1.46765e-05	0.000759554
0.33834	1.94305e-05	-4.22568e-05	0.000571313
0.3404	6.46143e-06	7.8375e-05	0.00066386
0.34245	-4.19829e-06	0.000168595	0.000739079
0.34451	-8.05923e-06	0.000255726	0.000644991
0.34656	-2.04615e-05	0.000388753	0.000147491
0.34862	-1.83867e-05	0.000361944	0.000352376
0.35068	-7.77074e-06	0.000270605	0.000558432
0.35273	-1.19585e-05	0.000318788	0.000740718
0.35479	-1.94836e-05	0.000379031	0.000910215
0.35685	-2.0089e-05	0.000333351	0.000882381
0.3589	-1.26337e-05	0.000294967	0.000679651
0.36096	-1.96455e-05	0.000437574	0.000840635
0.36301	-2.81423e-05	0.000525	0.000648201
0.36507	-3.96248e-05	0.000605	0.000854684
0.36712	-5.38951e-05	0.00081	0.000736364
0.36918	-5.2493e-05	0.000815	0.000876199
0.37124	-4.81524e-05	0.000735	0.000796092
0.37329	-4.21285e-05	0.00065	0.00101
0.37535	-3.80981e-05	0.00059	0.00109
0.3774	-1.8737e-05	0.000336483	0.00133
0.37946	-2.64874e-05	0.000447004	0.00153
0.38152	-3.18583e-05	0.00056	0.00155
0.38357	-3.72422e-05	0.000665	0.0011
0.38563	-4.59624e-05	0.00073	0.00115
0.38769	-5.86298e-05	0.00079	0.00131
0.38974	-4.671e-05	0.0007	0.000847727
0.3918	-5.72762e-05	0.000825	0.00163
0.39385	-5.75201e-05	0.000815	0.0014
0.39591	-6.50153e-05	0.000845	0.0014
0.39797	-6.53049e-05	0.000875	0.00105
0.40002	-6.59428e-05	0.00092	0.00114
0.40208	-6.70982e-05	0.000945	0.00157
0.40413	-7.32656e-05	0.000995	0.00212
0.40619	-7.05623e-05	0.000945	0.0023
0.40824	-6.92246e-05	0.000845	0.0021
0.4103	-5.48992e-05	0.000735	0.00174
0.41236	-5.71977e-05	0.00083	0.00165
0.41441	-5.87585e-05	0.000845	0.002
0.41647	-6.16392e-05	0.00088	0.00236
0.41852	-7.14953e-05	0.000965	0.00227
0.42058	-6.87662e-05	0.000965	0.00206
0.42263	-6.16868e-05	0.00088	0.0024
0.42469	-6.69493e-05	0.000945	0.00245
0.42675	-5.85507e-05	0.000845	0.00271
0.4288	-5.03906e-05	0.000805	0.00214
0.43086	-4.53844e-05	0.000705	0.00222
0.43291	-6.5735e-05	0.000955	0.002
0.43497	-8.44456e-05	0.001145	0.00213
0.43702	-7.14051e-05	0.000965	0.00281
0.43908	-7.03682e-05	0.000995	0.00238
0.44114	-6.98079e-05	0.00096	0.00267
0.44319	-7.20252e-05	0.001075	0.00226
0.44525	-6.81021e-05	0.001025	0.00223
0.4473	-6.79876e-05	0.00096	0.0025
0.44936	-8.40789e-05	0.001125	0.00212
0.45141	-9.06648e-05	0.001215	0.00194
0.45347	-7.59624e-05	0.001095	0.00214
0.45553	-6.10311e-05	0.000895	0.00267
0.45758	-6.85338e-05	0.00098	0.0023
0.45964	-7.37593e-05	0.00107	0.00222
0.46169	-5.96594e-05	0.00085	0.00262
0.46375	-4.76893e-05	0.000655	0.00282
0.4658	-5.20617e-05	0.00077	0.00283
0.46786	-6.2565e-05	0.000895	0.00229
0.46991	-5.34615e-05	0.000785	0.00219
0.47197	-5.95819e-05	0.000845	0.00221
0.47402	-6.4544e-05	0.00088	0.00203
0.47608	-6.36572e-05	0.00088	0.00217
0.47813	-4.98047e-05	0.000715	0.00216
0.48019	-5.48667e-05	0.000815	0.00228
0.48224	-5.85169e-05	0.00089	0.00182
0.4843	-3.44865e-05	0.0006	0.00159
0.48636	-3.89142e-05	0.00063	0.0016
0.48841	-5.03592e-05	0.000805	0.00172
0.49047	-5.73503e-05	0.000865	0.00157
0.49252	-4.13859e-05	0.00065	0.00139
0.49458	-3.0303e-05	0.000565	0.00166
0.49663	-3.79709e-05	0.00071	0.00146
0.49869	-3.8536e-05	0.00076	0.00141
0.50074	-2.20948e-05	0.000486226	0.00168
0.5028	-1.79328e-06	0.000159962	0.00158
0.50485	-5.72473e-06	0.000211526	0.00153
0.50691	-2.73668e-05	0.000442001	0.00188
0.50896	-2.34332e-05	0.000414446	0.00162
0.51102	-7.12324e-06	0.000279074	0.00156
0.51307	-1.20641e-05	0.000400444	0.00108
0.51513	-4.68532e-06	0.000318372	0.00116
0.51718	-7.44786e-06	0.000272253	0.000926195
0.51924	-6.33769e-06	0.000210391	0.00107
0.52129	-4.73029e-06	0.000273212	0.000973997
0.52335	2.93082e-06	0.000243072	0.000526095
0.5254	3.12137e-05	-0.00012603	0.00068016
0.52746	4.23679e-05	-0.000275476	0.000604268
0.52951	2.02496e-05	-3.53345e-05	0.000673411
0.53157	9.61204e-06	0.000100913	0.000688278
0.53362	1.29492e-05	7.9695e-05	0.000525489
0.53568	1.27009e-05	1.52853e-05	0.000665594
0.53773	2.62918e-05	-9.9399e-05	-7.01789e-05
0.53979	4.85989e-05	-0.000315966	-0.000244506
0.54184	3.49132e-05	-0.000227376	-2.83082e-05
0.5439	1.97469e-05	2.47843e-06	-8.24605e-05
0.54595	2.68298e-05	-6.6046e-05	-0.000415692
0.54801	3.95811e-05	-0.000245846	-0.000622345
0.55006	5.88873e-05	-0.00049149	-0.000129641
0.55212	5.66039e-05	-0.000440372	-5.94672e-05
0.55417	3.96061e-05	-0.000227957	-0.000286251
0.55623	6.40462e-05	-0.00061	-0.000368673
0.55828	6.94101e-05	-0.00065	-0.000270201
0.56034	7.01833e-05	-0.00056	-0.000295223
0.56239	6.16367e-05	-0.000438339	-0.000646859
0.56445	7.01648e-05	-0.000565	-0.000418882
0.5665	7.35854e-05	-0.000555	-0.000844227
0.56856	7.32033e-05	-0.00056	-0.00072158
0.57061	6.61654e-05	-0.000515	-0.000504116
0.57266	5.49706e-05	-0.000406928	-0.000424683
0.57472	5.79533e-05	-0.000424007	-0.000377306
0.57677	5.43675e-05	-0.000433012	-0.000530766
0.57883	5.88707e-05	-0.000525	-0.000450262
0.58088	5.72833e-05	-0.00051	-0.00071863
0.58294	6.46891e-05	-0.00061	-0.000235638
0.58499	6.24642e-05	-0.00058	-0.000173186
0.58705	6.50336e-05	-0.00053	-0.000917664
0.5891	6.73518e-05	-0.000585	-0.000960034
0.59116	6.01399e-05	-0.000451169	-0.00111
0.59321	5.06723e-05	-0.000310711	-0.00114
0.59527	4.79395e-05	-0.000305829	-0.00112
0.59732	5.38052e-05	-0.000360754	-0.000791693
0.59937	5.92517e-05	-0.000375166	-0.000886657
